# Supplementary material for: An integrative “omics” approach identifies new candidate genes to impact aroma volatiles in peach fruit
Source: BMC Genomics. 2013 May 23;14:343. doi: 10.1186/1471-2164-14-343 (PMC3685534; doi:10.1186/1471-2164-14-343)
Supplement: Additional file 2: Table S1 — Genes analyzed by qRT-PCR analysis. For each gene, the microarray id (id), the identifier of the ChillPeach database (unigene id), the functional annotation, and the most similar gene from the peach genome sequence (Match) are shown. The forward and reverse primers and amplicon length are indicated for each gene tested. Validation indicates the Pearson correlation coefficient (PCC) between the microarray and qRT-PCR data for each gene. The gene profile was considered validated if PCC was higher than 0.7. Norm: indicates the gene used as normalizator in the qRT-PCR analysis. The gene annotated as “0.00E+00” indicate that either no homologue was found or the homologue found has unknown function. For a detailed description of ChillPeach unigene functional annotation see Ogundiwin et al. [5]. [file 1471-2164-14-343-S2.xlsx]

## Sheet: Hoja1
id	Unigene id	Unigene functional annotation	Match	Forward primer (5' - 3')	Reverse primer (5' - 3')	Amplicon lenght (bp)	Validation (PCC)
PPN078E12	PPN078E12-T7_c_s	Esterase/lipase/thioesterase; Phospholipid/glycerol acyltransferase	ppa003154m	ATGCCTCTCGTCTTTGGCTG	TCTTTGCCACTGGCCAACA	141	Norm.
PP1002E07	CL1Contig1	Omega-6 fatty acid desaturase	ppa007098m	CCTGACTGGTGTTTGGGTGAT	CGGCGATGGCTATACTTCCA	141	0.71
PPN070H11	CL1206Contig1	Cytochrome P450 monooxygenase CYP72A59	ppa006310m	GCCGCACGAAGTGTATACATTC	CTTCATCCTCTTGTTATGCTTGGTT	66	0.789
PPN001H09	CL1377Contig1	YUP8H12R.39 protein	ppa005452m	GTCCAGGCAACTGAGCTCAAG	GAGCCATCTCAGCCCATGA	115	0.921
PPN032F06	PPN032F06-T7_c_s	PDR-like ABC-transporter	ppa000267m	ACTAATCATAACAAGAAAAGAGGAATGGT	CTTCATTGACTGTGGCATATCCA	102	0.927
PPN002B03	PPN002B03-T7_c_s	Malus_x_domestica transcript; similar to F17O7.2 [Arabidopsis thaliana (Mouse-ear cress)]	ppa007712m	CTGCGAAAGTGTCGTAGATTCG	CGACCAACCCGTCATTGAAC	68	0.863
PPN059A01	CL1253Contig1	0	ppa013582m	ACGATCTTGCAAATCAATAAAACCT	TCAGTTGGGTGCTGTGTGTGA	81	0.923
PPN066B05	CL763Contig1	Ripening-related protein-like	ppa011478m	CCCCAACCTCAAATTCACACA	GCATGTTTGGCATGAAGATCA	75	0.998
PPN079G06	CL283Contig1	Asparagine synthetase	ppa003265m	GCGTCTGCCGAATCACAAGT	AAGCTGTTGTCGCGGGTATC	141	0.921
PP1002D12	CL29Contig1	Leucine zipper, homeobox-associated; Homeodomain-related	ppa010647m	GAAGGCACACACTCCCAAAAC	GCATAAGTACTAATTGGGTCTGCAAA	75	0.976
PPN008D02	CL985Contig1	Flavonoid 3'-hydroxylase	ppa004433m	GCGTCCCAGTTCCTGAAGAC	AGATGCTTGGCGCCAGAGT	71	0.711
Table S1.
