# Supplementary material for: An integrative “omics” approach identifies new candidate genes to impact aroma volatiles in peach fruit
Source: BMC Genomics. 2013 May 23;14:343. doi: 10.1186/1471-2164-14-343 (PMC3685534; doi:10.1186/1471-2164-14-343)
Supplement: Additional files 5: Table S2 — Comparison of volatile content in ‘Granada’ and ‘MxR_01’ after shelf-life simulation (S4+SL). The fold change between genotypes is shown. The ANOVA p value for each volatile compound is indicated. [file 1471-2164-14-343-S5.xls]

## Sheet: S4-Shelf-life
VOCs with higher content in Granada	Fold	p value
Ethyl Acetate	38.3902	<0.01
Ethanol	35.5144	<0.01
γ-Jasmolactone	11.1193	<0.01
3,6-Dimethyl-2,3,3a,4,5,7a-hexahydrobenzofuran	5.19215	<0.01
1H-2-Indenone,2,4,5,6,7,7a-hexahydro-3-(1-methylethyl)-7a-methyl	4.43828	0.012482
2H-Pyran, 3,4-dihydro-6-methyl-	3.12315	0.041469
2,4-Heptadienal, (E,E)-	2.75936	0.027183
1,3,8-p-Menthatriene	2.73777	0.007169
Ethanone, 1-(4-methylphenyl)-	2.67338	0.027529
cis-Linaloloxide	2.57993	<0.01
Acetic acid, 2-methylpropyl ester	2.52334	<0.01
4-Acetyl-1-methylcyclohexene	2.40939	<0.01
1-Penten-3-one	2.29952	0.008231
γ-Hexalactone	2.0734	<0.01
Benzene, 1-ethyl-3,5-dimethyl-	1.97566	0.042376
2-Hexen-1-ol, acetate, (E)-	1.6814	0.022672
Acetic acid, butyl ester	1.52696	<0.01
2-Hexenal	1.37015	0.016684
Bicyclo[2.2.1]heptan-2-one, 1,7,7-trimethyl-, (1S)-	1.17718	<0.01
VOCs with higher content in MxR_01	Fold	p value
Hexanal	5.37029	<0.01
Furan, 2-pentyl-	5.2162	0.007666
2H-Pyran-2-one, 6-pentyl-	3.52348	<0.01
δ-Decalactone	2.78498	0.01217
3-Hexen-1-ol, acetate, (Z)-	1.81882	0.011745
γ-Decalactone	1.72309	0.01295
γ-Octalactone	1.5305	0.008611
γ-Heptalatone	1.41683	0.021086
Name	Gra S4_SL-1
Ethanol	3.129
g-Jasmolactone	2.812
Ethyl Acetate	2.903
Hexanal	-3.775
3,6-Dimethyl-2,3,3a,4,5,7a-hexahydrobenzofuran	0.093
g-Hexalactone	1.163
cis-Linaloloxide	0.112
2H-Pyran-2-one, 6-pentyl-	-0.431
4-Acetyl-1-methylcyclohexene	0.163
Acetic acid, 2-methylpropyl ester	1.404
Acetic acid, butyl ester	0.192
1,3,8-p-Menthatriene	1.007
Furan, 2-pentyl-	-3.285
1-Penten-3-one	-0.74
g-Octalactone	0.469
3-Hexen-1-ol, acetate, (Z)-	0.185
d-Decalactone	0.387
1H-2-Indenone,2,4,5,6,7,7a-hexahydro-3-(1-methylethyl)-7a-methyl	-0.125
g-Decalactone	0.423
Bicyclo[2.2.1]heptan-2-one, 1,7,7-trimethyl-, (1S)-	0.246
2-Hexenal	-0.852
g-Heptalatone	0.332
2-Hexen-1-ol, acetate, (E)-	1.039
2,4-Heptadienal, (E,E)-	-0.895
Ethanone, 1-(4-methylphenyl)-	1.352
2H-Pyran, 3,4-dihydro-6-methyl-	-0.434
Benzene, 1-ethyl-3,5-dimethyl-	0.386
