# Supplementary material for: An integrative “omics” approach identifies new candidate genes to impact aroma volatiles in peach fruit
Source: BMC Genomics. 2013 May 23;14:343. doi: 10.1186/1471-2164-14-343 (PMC3685534; doi:10.1186/1471-2164-14-343)
Supplement: Additional file 6: Table S3 — Genes showing the same trends after the shelf-life condition in both genotypes. The fold change (up-regulated: S4+SL/S4; down-regulated: S4/S4+SL) for the ‘Granada’ and ‘MxR_01’ genotypes is indicated. For each gene, the microarray id (id), the unigene id and annotation and the most similar gene predicted in the peach genome (Match) are shown. The most similar Arabidopsis gene with the GO molecular function, the description, and the E-value are also provided. [file 1471-2164-14-343-S6.xlsx]

## Sheet: Hoja1
id	Unigene annotation	Fold Change Granada	Fold Change MxR_01	Match	Arabidopsis_thaliana_proteins most similar ID	GO Molecular Function	Arabidopsis_thaliana_proteins most similar description	Arabidopsis_thaliana_proteins most similar E-value
	Up-regulated
PPN044F04	Calcium-binding EF hand family protein (Gb|AAC24386.1)	2.19	1.51312	ppa005459m	AT5G54130	GO:0005488, binding	calcium-binding EF hand family protein, contains INTERPRO:IPR002048 calcium-binding EF-hand domain	4e-26
PPN067B11	Aspartate aminotransferase, chloroplast precursor	1.70378	1.23051	ppa005315m	AT5G11520	GO:0003824, catalytic activity; GO:0016740, transferase activity	aspartate aminotransferase, chloroplast / transaminase A (ASP3) (YLS4), identical to SP:P46644 As...	4e-78
PPN064C01	EIF4-gamma/eIF5/eIF2-epsilon	1.74038	1.36556	ppa005197m	AT5G36230	GO:0003676, nucleic acid binding; GO:0045182, translation regulator activity	eIF4-gamma/eIF5/eIF2-epsilon domain-containing protein, low similarity to SP:Q13144 Translation i...	5e-71
	Down-Regulated
PPN041F05	Acid phosphatase class B family protein (F21M11.2 protein)	1.80495	3.22581	ppa010275m	AT1G04040	GO:0016787, hydrolase activity	acid phosphatase class B family protein, similar to SP:P15490 STEM 28 kDa glycoprotein precursor ...	1e-53
Table S3.
