# Supplementary material for: An integrative “omics” approach identifies new candidate genes to impact aroma volatiles in peach fruit
Source: BMC Genomics. 2013 May 23;14:343. doi: 10.1186/1471-2164-14-343 (PMC3685534; doi:10.1186/1471-2164-14-343)
Supplement: Additional file 7: Table S4 — Genes affected by the shelf-life response with a 2-fold cut-off. The fold change for up-regulated (S4+SL/S4) and down-regulated (S4/S4+SL) genes in both genotypes is shown. The number of genes for each list are indicated in parentheses. For each gene, the microarray id (id), the unigene id and annotation and the most similar gene predicted in the peach genome (Match) are shown. The most similar Arabidopsis gene with the GO molecular function, the description and the E-value are also provided. n.f.: not found. [file 1471-2164-14-343-S7.xls]

## Sheet: Hoja1
Granada
id	Unigene annotation	Fold Change	Match	Arabidopsis_thaliana_proteins most similar ID	GO Molecular Function	Arabidopsis_thaliana_proteins most similar description	Arabidopsis_thaliana_proteins most similar E-value
	Up-regulated (6)
PPN012B10	Putative ripening-related protein	3.29	ppa009073m	AT5G02230	GO:0003824, catalytic activity; GO:0016787, hydrolase activity	haloacid dehalogenase-like hydrolase family protein, contains InterPro accession IPR005834: Haloa...	5e-68
PP1002D01	Putative ripening-related protein	2.76	ppa008834m	AT5G02230	GO:0003824, catalytic activity; GO:0016787, hydrolase activity	haloacid dehalogenase-like hydrolase family protein, contains InterPro accession IPR005834: Haloa...	1e-117
PPN077C07	Serine/threonine protein kinase	2.54	ppa004171m	AT5G09890	GO:0016301, kinase activity	protein kinase family protein [Arabidopsis thaliana] (TAIR:At4g14350.1); similar to protein kinas...	1e-108
PPN044F04	Calcium-binding EF hand family protein (Gb|AAC24386.1)	2.19	ppa005459m	AT5G54130	GO:0005488, binding	calcium-binding EF hand family protein, contains INTERPRO:IPR002048 calcium-binding EF-hand domain	4e-42
PPN054D04	Protein phosphatase 2C-like	2.07	ppa005246m	AT1G03590	GO:0003824, catalytic activity; GO:0016787, hydrolase activity	protein phosphatase 2C family protein / PP2C family protein, similar to protein phosphatase-2C; P...	1e-108
PPN030E11	PP_LEa0004N09f Peach developing fruit mesocarp Prunus persica cDNA clone PP_LEa0004N09f, mRNA seq...	2	ppa002860m	n.f.
	Down-Regulated (3)
PPN003E05	L-asparaginase	2.5641	ppa008583m	AT3G16150	GO:0016787, hydrolase activity	L-asparaginase, putative / L-asparagine amidohydrolase, putative, similar to Swiss-Prot:P30364 L-...	4e-97
PPN057D04	PP_YEb0030D11 Peach developing fruit mesocarp Stage S4 Prunus persica cDNA clone PP_YEb0030D11, m...	2.04082	ppa017521m	AT4G32020		expressed protein, NuLL	8e-11
PPN053C10	AP2/EREBP transcription factor ERF-2	2	ppa008645m	AT3G16770	GO:0003676, nucleic acid binding; GO:0030528, transcription regulator activity	ATEBP | Encodes a member of the ERF (ethylene response factor) subfamily B-2 of the plant specifi...	2e-28
MxR_01
id	Unigene annotation	Fold Change	Match	Arabidopsis_thaliana_proteins most similar ID	GO Molecular Function	Arabidopsis_thaliana_proteins most similar description	Arabidopsis_thaliana_proteins most similar E-value
	Up-regulated (47)
PPN066C05	Tub family, putative	5.7	ppa006121m	AT1G76900	GO:0003676, nucleic acid binding; GO:0016787, hydrolase activity; GO:0030528, transcription regul...	F-box family protein / tubby family protein, similar to Tubby protein (SP:P50586) {Mus musculus};...	6e-46
PPN045F01	Prunus_persica transcript; similar to Beta-galactosidase [Prunus persica (Peach)]	3.8	ppa002271m	n.f.
PPN066B05	Ripening-related protein-like	3.77	ppa011478m	AT5G51520	GO:0016787, hydrolase activity; GO:0030234, enzyme regulator activity	invertase/pectin methylesterase inhibitor family protein, low similarity to pectinesterase from L...	2e-39
PPN051H01	At1g72790/F28P22_2	3.05	ppa002494m	AT1G72790		hydroxyproline-rich glycoprotein family protein, contains proline-rich extensin domains, INTERPRO...	3e-20
PP1004H08	no_annotation_available	2.94	ppa004582m	n.f.
PP1004A06	Gibberellin 2-oxidase	2.93	ppa008310m	AT1G02400	GO:0016491, oxidoreductase activity	gibberellin 2-oxidase, putative / GA2-oxidase, putative, similar to GA2ox2 (GI:4678368); similar ...	8e-70
PPN009C07	AJ533535 S3II Prunus persica cDNA clone PP_S3II_T5_SP6, mRNA sequence	2.92	ppa004933m	n.f.
PPN025A01	Protein At1g49405	2.91	ppa013710m	AT1G49405	GO:0005554, molecular function unknown	integral membrane protein, putative, contains 4 transmembrane domains; contains Pfam PF04535 : Do...	7e-32
PPN050G11	AT4g27310/M4I22_120	2.79	ppa009942m	AT4G27310	GO:0003676, nucleic acid binding; GO:0005488, binding; GO:0030528, transcription regulator activity	zinc finger (B-box type) family protein, zinc-finger protein S3574, Oryza sativa, PIR3:JE0113	1e-28
PPN009B03	Chlorohydrolase family protein	2.78	ppa005196m	n.f.
PPN016D07	Heat shock cognate 70 kDa protein 2	2.71	ppa002641m	AT3G12580	GO:0005488, binding	HSP70 | heat shock protein 70, putative / HSP70, putative, strong similarity to heat shock protei...	1e-121
PPN047B10	Mitochondrial pyruvate dehydrogenase kinase isoform 2	2.68	ppa007397m	AT3G06483	GO:0005488, binding; GO:0016301, kinase activity	mitochondrial pyruvate dehydrogenase kinase isoform 1 [Glycine max] (GB:AAT02655.1); contains Int...	3e-59
PP1005F11	no_annotation_available	2.65	ppa002626m	n.f.
PPN040G09	Cell cycle checkpoint protein RAD17	2.57	ppa003311m	AT5G66130		cell cycle checkpoint protein-related, weak similarity to cell cycle checkpoint protein RAD17 (Ho...	9e-34
PP1001C04	Ring zinc finger protein	2.52	ppa005750m	AT2G28840	GO:0005515, protein binding	ankyrin repeat family protein, contains ankyrin repeats, Pfam:PF00023	4e-62
PPN055F09	Phosphoglycerate dehydrogenase-like protein	2.52	ppa003143m	AT4G34200	GO:0005488, binding; GO:0016491, oxidoreductase activity	D-3-phosphoglycerate dehydrogenase, putative / 3-PGDH, putative, similar to phosphoglycerate dehy...	0
PPN025B05	Cinnamoyl CoA reductase	2.45	ppa006945m	AT1G15950	GO:0016491, oxidoreductase activity	cinnamoyl-CoA reductase, putative, nearly identical to CCR1 (GI:12034897), similar to cinnamoyl C...	2e-71
PPN068C01	MtN21 protein	2.45	ppa006848m	AT5G07050		nodulin MtN21 family protein, similar to MtN21 GI:2598575 (root nodule development) from (Medicag...	5e-86
PP1001A05	Pyruvate decarboxylase 1	2.39	ppa003086m	AT4G33070	GO:0016829, lyase activity	pyruvate decarboxylase, putative, strong similarity to SP:P51846 Pyruvate decarboxylase isozyme 2...	0
PP1001C07	Mitochondrial pyruvate dehydrogenase kinase isoform 2	2.36	ppa007397m	AT3G06483	GO:0005488, binding; GO:0016301, kinase activity	mitochondrial pyruvate dehydrogenase kinase isoform 1 [Glycine max] (GB:AAT02655.1); contains Int...	2e-84
PPN070D11	Protein At5g25010	2.32	ppa009131m	AT5G10750	GO:0005554, molecular function unknown	expressed protein	6e-84
PP1001A09	F3I6.29 protein	2.31	ppa012552m	AT1G24350	GO:0005554, molecular function unknown	expressed protein, contains Pfam domain, PF02681: Uncharacterized BCR, COG1963	4e-34
PPN050B05	Cinnamic acid 4-hydroxylase	2.31	ppa004544m	AT2G30490		trans-cinnamate 4-monooxygenase / cinnamic acid 4-hydroxylase (C4H) (CA4H) / cytochrome P450 73 (...	1e-103
PPN014C07	Heat shock protein 90	2.26	ppa002220m	AT5G56000	GO:0005488, binding; GO:0005515, protein binding	heat shock protein 81-4 (HSP81-4), nearly identical to heat shock protein hsp81.4 (Arabidopsis th...	4e-90
PPN070C12	PP_LEc0008N19f Peach shoot Prunus persica cDNA clone PP_LEc0008N19f, mRNA sequence	2.26	ppa013458m	n.f.
PP1002C05	UDP-glucose:salicylic acid glucosyltransferase	2.25	ppa005475m	AT2G43820	GO:0016740, transferase activity	UDP-glucoronosyl/UDP-glucosyl transferase family protein, contains Pfam profile: PF00201 UDP-gluc...	1e-40
PPN070B11	Kinase-like protein	2.25	ppa003659m	AT5G14270		DNA-binding bromodomain-containing protein, contains bromodomain, INTERPRO:IPR001487	4e-13
PP1003B07	Adenosylhomocysteinase 1	2.23	ppa004934m	AT4G13940	GO:0016787, hydrolase activity	EMB1395 | adenosylhomocysteinase / S-adenosyl-L-homocysteine hydrolase / AdoHcyase (SAHH), identi...	0
PP1003A01	Soluble starch synthase	2.22	ppa004088m	AT4G18240		starch synthase-related protein, contains similarity to starch synthase GI:4582783 from (Vigna un...	6e-16
PPN009A02	RNA-binding protein-like	2.2	ppa009341m	AT5G56140	GO:0003676, nucleic acid binding	KH domain-containing protein	1e-39
PPN051F01	BY-2 kinesin-like protein 5	2.19	ppa002746m	AT5G27950	GO:0003774, motor activity; GO:0005488, binding	kinesin motor protein-related, kinesin heavy chain-like protein, potato, PIR:T07397	6e-66
PPN075B07	F8K7.22 protein	2.19	ppa008595m	AT1G21780	GO:0005515, protein binding	BTB/POZ domain-containing protein. Contains similarity to gb:AJ000644 SPOP (speckle-type POZ prot...	1e-103
PPN032F06	PDR-like ABC-transporter	2.17	ppa000267m	AT1G15520	GO:0005215, transporter activity; GO:0016787, hydrolase activity	PDR12 | ABC transporter family involved in resistant to lead. Localizes to plasma membrane. Upreg...	3e-82
PPN065C11	CXE carboxylesterase	2.17	ppa007279m	AT3G48690	GO:0003824, catalytic activity	expressed protein, similar to PrMC3 (Pinus radiata) GI:5487873	9e-59
PPN070H11	Cytochrome P450 monooxygenase CYP72A59	2.15	ppa006310m	AT3G14660	GO:0005488, binding; GO:0016491, oxidoreductase activity	cytochrome P450, putative, similar to GB:Q05047 from (Catharanthus roseus)	3e-62
PPN010B11	Serine-threonine protein kinase, putative	2.14	ppa008251m	AT1G78290	GO:0005488, binding; GO:0016301, kinase activity	serine/threonine protein kinase, putative, similar to serine-threonine protein kinase (Triticum a...	2e-36
PP1002E07	Omega-6 fatty acid desaturase	2.13	ppa007098m	AT3G12120	GO:0016491, oxidoreductase activity	omega-6 fatty acid desaturase, endoplasmic reticulum (FAD2) / delta-12 desaturase, identical to o...	0
PP1004F06	Vesicle-associated membrane protein 727	2.13	ppa010737m	AT3G54300		synaptobrevin family protein, similar to vesicle-associated membrane protein 7B (At VAMP7B), Arab...	4e-18
PP1001G06	Cysteine protease CP1	2.12	ppa005199m	AT1G47128	GO:0016787, hydrolase activity	cysteine proteinase (RD21A) / thiol protease, identical to SP:P43297 Cysteine proteinase RD21A pr...	6e-66
PPN052E03	F14D7.8 protein	2.12	ppa009049m	AT1G78150	GO:0005554, molecular function unknown	expressed protein, similar to expressed protein [Arabidopsis thaliana] (TAIR:At1g35780.1); simila...	7e-59
PPN023E07	Probable rhamnose biosynthetic enzyme 1	2.09	ppa002453m	AT3G14790	GO:0003824, catalytic activity	NAD-dependent epimerase/dehydratase family protein, similar to dTDP-glucose 4,6-dehydratase from ...	1e-118
PP1004A05	SRC2	2.07	ppa009571m	AT1G09070	GO:0005554, molecular function unknown	C2 domain-containing protein / src2-like protein, putative, similar to cold-regulated gene SRC2 (...	2e-34
PP1002B07	F1L3.11	2.06	ppa001112m	AT1G17420	GO:0005488, binding; GO:0016491, oxidoreductase activity	lipoxygenase, putative, similar to lipoxygenase gi:1495804 (Solanum tuberosum), gi:1654140 (Lycop...	1e-151
PPN014G09	Nam-like protein 10	2.05	ppa009438m	AT5G08790	GO:0003676, nucleic acid binding; GO:0030528, transcription regulator activity	ANAC081 | no apical meristem (NAM) family protein, contains Pfam PF02365: No apical meristem (NAM...	5e-84
PPN040G11	F6D8.18 protein	2.02	ppa012183m	AT1G52600	GO:0016787, hydrolase activity	signal peptidase, putative, similar to SP:P13679 Microsomal signal peptidase 21 kDa subunit (EC 3...	1e-85
PP1004C02	Calcium binding protein	2.01	ppa011722m	AT1G70670	GO:0005488, binding	caleosin-related family protein, similar to Ca+2-binding EF hand protein GB:AAB71227 (Glycine max...	9e-73
PPN044B06	Xylose isomerase	2	ppa005065m	AT5G57655	GO:0016853, isomerase activity	xylose isomerase family protein, contains similarity to Xylose isomerase (EC 5.3.1.5) (Swiss-Prot...	2e-27
	Down-Regulated (27)
PPN079G06	Asparagine synthetase	4.34783	ppa003265m	AT3G47340	GO:0016874, ligase activity	asparagine synthetase 1 (glutamine-hydrolyzing) / glutamine-dependent asparagine synthetase 1 (AS...	0
PP1002E09	Gb|AAD21732.1	3.7037	ppa011008m	AT5G23240		DNAJ heat shock N-terminal domain-containing protein, low similarity to SP:O34136 Chaperone prote...	1e-19
PPN016C01	PP_LEa0015N24f Peach developing fruit mesocarp Prunus persica cDNA clone PP_LEa0015N24f, mRNA seq...	3.57143	n.f.	n.f.
PP1000H10	Metallothionein-like protein	3.22581	ppa014212m	n.f.
PPN041F05	Acid phosphatase class B family protein (F21M11.2 protein)	3.22581	ppa010275m	AT1G04040	GO:0016787, hydrolase activity	acid phosphatase class B family protein, similar to SP:P15490 STEM 28 kDa glycoprotein precursor ...	1e-69
PP1003C05	Mannan endo-1,4-beta-mannosidase	2.85714	ppa005992m	AT5G66460	GO:0016787, hydrolase activity	(, putative, similar to (1-4)-beta-mannan endohydrolase (Coffea ara...	9e-91
PPN012B06	Ki1 protein	2.77778	ppa007525m	AT4G38690	GO:0016787, hydrolase activity	1-phosphatidylinositol phosphodiesterase-related, contains weak similarity to 1-phosphatidylinosi...	1e-100
PPN051B11	Zinc finger protein	2.77778	ppa012373m	AT1G51200	GO:0003676, nucleic acid binding; GO:0005488, binding	zinc finger (AN1-like) family protein, contains Pfam domains, PF01428: AN1-like Zinc finger and P...	1e-52
PPN057F01	AUX/IAA protein	2.77778	ppa009134m	AT4G29080		auxin-responsive AUX/IAA family protein, similar to SP:Q38826 Auxin-responsive protein IAA8, SP:Q...	2e-14
PPN023E06	Arabidopsis thaliana genomic DNA, chromosome 5, P1 clone:MPF21	2.63158	ppa011668m	AT5G50090	GO:0005554, molecular function unknown	expressed protein	3e-28
PP1001D02	MTD1	2.5641	ppa024256m	AT5G21940		expressed protein, supported by full length cDNA GI:22531282 from (Arabidopsis thaliana)	2e-14
PPN011E06	CBL-interacting serine/threonine-protein kinase 11	2.5641	ppa005902m	AT5G01820	GO:0005488, binding; GO:0016301, kinase activity	CBL-interacting protein kinase 14 (CIPK14), identical to CBL-interacting protein kinase 14 (Arabi...	1e-105
PPN078A08	Dehydration-induced protein RD22-like protein 1	2.43902	ppa008862m	AT5G25610		dehydration-responsive protein (RD22), identical to SP:Q08298 Dehydration-responsive protein RD22...	1e-23
PPN027F03	18.1 kDa class I heat shock protein	2.22222	ppa012620m	AT2G29500	GO:0005554, molecular function unknown	17.6 kDa class I small heat shock protein (HSP17.6B-CI), contains Pfam PF00011: Hsp20/alpha cryst...	1e-50
PPN033G12	NADH-ubiquinone oxidoreductase-related-like protein	2.22222	ppa013127m	AT5G67590		NADH-ubiquinone oxidoreductase-related, contains weak similarity to NADH-ubiquinone oxidoreductas...	1e-46
PPN007B01	Uncharacterized Cys-rich domain	2.17391	ppa005753m	AT5G05350	GO:0005554, molecular function unknown	expressed protein, contains Pfam profile PF04749: Protein of unknown function, DUF614; expression...	5e-58
PPN007C02	RNA polymerase III subunit-like protein	2.17391	ppa004195m	AT3G49000	GO:0003676, nucleic acid binding; GO:0016740, transferase activity	RNA polymerase III subunit RPC82 family protein, contains Pfam profile: PF05645 RNA polymerase II...	1e-52
PPN032C09	T4B21.5 protein	2.17391	ppa013168m	AT4G21860	GO:0005554, molecular function unknown	methionine sulfoxide reductase domain-containing protein / SeIR domain-containing protein, low si...	2e-63
PPN048D10	AJ825421 S4 Prunus persica cDNA clone S44G13, mRNA sequence	2.17391	ppa014253m	AT2G23090	GO:0005554, molecular function unknown	expressed protein	6e-33
PPN022F04	T5I8.6	2.12766	ppa001195m	AT1G30610		EMB2279 | pentatricopeptide (PPR) repeat-containing protein, contains Pfam profile PF01535: PPR r...	4e-33
PPN005E10	Dbj|BAA78736.1	2.08333	ppa011044m	AT5G67140		F-box family protein, similar to unknown protein (dbj:BAA78736.1) ; similar to SKP1 interacting p...	1e-52
PPN006C07	Protein At3g03100	2.08333	ppa012740m	AT3G03100	GO:0005386, carrier activity; GO:0005489, electron transporter activity; GO:0015075, ion transpor...	NADH:ubiquinone oxidoreductase family protein, contains Pfam PF05071: NADH:ubiquinone oxidoreduct...	4e-70
PPN041G05	no_annotation_available	2.08333	ppa003570m	n.f.
PPN073B01	Glutathione S-transferase/peroxidase	2.08333	ppa011371m	AT1G78380	GO:0016740, transferase activity	glutathione S-transferase, putative, similar to glutathione transferase GI:2853219 from (Carica p...	2e-86
PPN006H04	Translationally-controlled tumor protein homolog	2.04082	ppa009639m	AT3G16640		translationally controlled tumor family protein, similar to translationally controlled tumor prot...	3e-32
PPN031G02	Centromere protein	2.04082	ppa000107m	AT3G22790		kinase interacting family protein, similar to kinase interacting protein 1 (GI:13936326) (Petunia...	3e-24
PPN078A07	Calcium-binding protein	2	ppa011029m	AT2G43290	GO:0005488, binding	calmodulin-like protein (MSS3), identical to calmodulin-like MSS3 from GI:9965747 (Arabidopsis th...	2e-62
Table S4.
