# Supplementary material for: An integrative “omics” approach identifies new candidate genes to impact aroma volatiles in peach fruit
Source: BMC Genomics. 2013 May 23;14:343. doi: 10.1186/1471-2164-14-343 (PMC3685534; doi:10.1186/1471-2164-14-343)
Supplement: Additional file 8: Table S5 — Correlation matrix of the complete dataset. The Pearson correlation coefficient is shown. [file 1471-2164-14-343-S8.xlsx]

## Sheet: Hoja1
VOC/Gene id	3-Hexen-1-ol, acetate, (Z)-	4-Methyl-5-penta-1,3-dienyltetrahydrofuran-2-one	Acetic acid, hexyl ester	2H-Pyran-2-one, 6-pentyl-	δ-Decalactone	γ-Decalactone	γ-Heptalatone	γ-Hexalactone	γ-Octalactone	2-Hexen-1-ol, acetate, (E)-	Acetic acid, 2-methylpropyl ester	γ-Jasmolactone	1,3,8-p-Menthatriene	1-Cyclohexene-1-carboxaldehyde, 2,6,6-trimethyl-	3,6-Dimethyl-2,3,3α,4,5,7α-hexahydrobenzofuran	4-Acetyl-1-methylcyclohexene	Benzene, 1-ethyl-3,5-dimethyl-	Benzene, 4-ethenyl-1,2-dimethyl-	1H-2-Indenone,2,4,5,6,7,7α-hexahydro-3-(1-methylethyl)-7α-methyl	2H-Pyran, 3,4-dihydro-6-methyl-	cis-Linaloloxide	Acetic acid, phenylmethyl ester	Benzene, 1-methyl-2-(1-methylethyl)-	Ethanone, 1-(4-methylphenyl)-	p-Cymene	Ethanol	Ethyl Acetate	Acetaldehyde, (3,3-dimethylcyclohexylidene)-, (E)-	Acetic acid, 2-ethylhexyl ester	Acetic acid, butyl ester	Benzophenone	Bicyclo[2.2.1]heptan-2-one, 1,7,7-trimethyl-, (1S)-	Heptanoic acid	Hexanoic acid	Hexanoic acid, 2-ethyl-	Nonanoic acid	Octanoic Acid	Pentanoic acid	Nonanal	Octanal	2-Nonenal	Furan, 2-pentyl-	Hexanal	Pentanal	Furan, 2-ethyl-	1-Penten-3-one	2,4-Heptadienal, (E,E)-	2-Hexenal	3-Hexenal, (Z)-
3-Hexen-1-ol, acetate, (Z)-	1	0.773562	0.793408	0.679473	0.67916	0.755661	0.633642	0.680276	0.592244	0.577473	0.605753	0.656299	0.894021	0.785291	0.78399	0.765649	0.835457	0.8988	0.167389	0.41222	0.59044	0.237838	0.725366	0.713917	0.713391	0.363217	0.492185	0.073497	0.029927	0.299016	0.21994	0.114722	0.307119	0.041789	0.101743	0.366281	0.264299	0.311478	-0.26125	-0.213521	-0.13261	-0.624284	-0.501349	-0.508323	-0.331648	-0.256339	-0.714961	-0.589348	-0.544348
4-Methyl-5-penta-1,3-dienyltetrahydrofuran-2-one	0.746185	1	0.828194	0.794093	0.801642	0.753769	0.725535	0.860545	0.677996	0.777109	0.80345	0.760592	0.80511	0.662484	0.632208	0.566106	0.529147	0.737861	0.733314	0.59318	0.857095	-0.025319	0.49305	0.513443	0.49405	0.485545	0.438668	-0.267085	-0.129803	-0.018246	0.062885	-0.247333	0.33512	0.055723	0.296918	0.408042	0.43697	0.146058	-0.243444	-0.449585	-0.143018	-0.510057	-0.527492	-0.485518	-0.405972	-0.006632	-0.444627	-0.659351	-0.674054
Acetic acid, hexyl ester	0.793408	0.834959	1	0.625158	0.610265	0.70467	0.601897	0.69281	0.553606	0.561607	0.55217	0.493791	0.786094	0.674189	0.699207	0.59346	0.556917	0.704905	0.497242	0.367176	0.587846	0.004722	0.399198	0.390105	0.384856	0.179661	0.220435	-0.088484	0.042231	0.146682	0.190382	-0.063657	0.228217	0.03023	0.268218	0.245126	0.322317	0.167996	-0.078298	-0.205047	0.080206	-0.350792	-0.281519	-0.33167	-0.34345	-0.078873	-0.584666	-0.491623	-0.534226
2H-Pyran-2-one, 6-pentyl-	0.679473	0.743656	0.625158	1	0.993495	0.969023	0.866507	0.934957	0.951655	0.615478	0.5624	0.862961	0.618065	0.458174	0.33126	0.368077	0.518079	0.626025	0.513407	0.300567	0.718465	0.305921	0.486952	0.66878	0.514607	0.575792	0.524611	-0.071997	-0.044946	0.173802	0.139982	0.006316	0.549325	0.192438	0.203042	0.636887	0.559345	0.275894	-0.417386	-0.620668	-0.363775	-0.697036	-0.652954	-0.729817	-0.721669	-0.444427	-0.582298	-0.842971	-0.804144
δ-Decalactone	0.67916	0.764406	0.610265	0.993495	1	0.958919	0.881089	0.931366	0.93227	0.634261	0.612045	0.878833	0.626979	0.45334	0.341584	0.376563	0.49319	0.616461	0.528529	0.306923	0.736897	0.25478	0.481633	0.643099	0.509789	0.58116	0.518157	-0.149034	-0.11974	0.098448	0.066898	-0.06871	0.499435	0.137287	0.163935	0.617885	0.518858	0.229444	-0.48761	-0.673706	-0.433981	-0.715968	-0.676522	-0.746885	-0.715302	-0.464793	-0.58	-0.859361	-0.819983
γ-Decalactone	0.667843	0.753769	0.626019	0.967843	0.952638	1	0.867665	0.923386	0.978513	0.45888	0.429147	0.788083	0.618623	0.472879	0.353047	0.40288	0.578182	0.625364	0.443968	0.210716	0.626164	0.431183	0.497007	0.722411	0.523674	0.529198	0.516812	0.094794	0.131655	0.347303	0.313739	0.178973	0.607765	0.247617	0.252032	0.651931	0.648715	0.343559	-0.298347	-0.512828	-0.259676	-0.707181	-0.61351	-0.753896	-0.792208	-0.477166	-0.653159	-0.822196	-0.778082
γ-Heptalatone	0.633642	0.773077	0.601897	0.866507	0.881089	0.918944	1	0.904015	0.82912	0.46614	0.564085	0.726862	0.615393	0.503926	0.378264	0.390426	0.45386	0.546846	0.549222	0.237034	0.684151	0.170711	0.433555	0.546956	0.450664	0.483178	0.442282	-0.127369	-0.002111	0.122311	0.091548	-0.070064	0.422248	0.079866	0.268414	0.475814	0.54515	0.154682	-0.417353	-0.614076	-0.297617	-0.653071	-0.626695	-0.708447	-0.749041	-0.47524	-0.636366	-0.787077	-0.819546
γ-Hexalactone	0.680276	0.881004	0.69281	0.934957	0.931366	0.917707	0.904015	1	0.907074	0.661081	0.655473	0.835939	0.686706	0.527029	0.42528	0.43604	0.527983	0.647055	0.631236	0.322935	0.780323	0.253799	0.45691	0.630072	0.477903	0.637321	0.588933	-0.094758	-0.02021	0.166908	0.155507	-0.036272	0.467682	0.090968	0.220677	0.512101	0.561542	0.216326	-0.380573	-0.610518	-0.257839	-0.739338	-0.693321	-0.760645	-0.738556	-0.368089	-0.576172	-0.832376	-0.810693
γ-Octalactone	0.592244	0.694025	0.553606	0.951655	0.93227	0.978464	0.82912	0.907074	1	0.492908	0.406512	0.803164	0.516326	0.357668	0.223257	0.315324	0.499855	0.539036	0.430429	0.249188	0.595658	0.49771	0.431713	0.708194	0.466998	0.581592	0.539672	0.120763	0.128396	0.348918	0.311687	0.204361	0.643959	0.280819	0.247862	0.680807	0.672496	0.362701	-0.291351	-0.523366	-0.254853	-0.726963	-0.657705	-0.785785	-0.820199	-0.461975	-0.563918	-0.84547	-0.788466
2-Hexen-1-ol, acetate, (E)-	0.577473	0.771004	0.561607	0.615478	0.634261	0.524416	0.46614	0.661081	0.492908	1	0.825529	0.718144	0.543184	0.361236	0.370269	0.366199	0.286138	0.501128	0.537143	0.568033	0.763547	-0.0877	0.276903	0.313299	0.289593	0.534231	0.440566	-0.450714	-0.499781	-0.306605	-0.295937	-0.430275	0.060087	-0.190403	-0.099327	0.211745	0.034965	-0.026051	-0.488582	-0.587377	-0.346597	-0.50671	-0.542621	-0.435188	-0.225261	-0.075125	-0.20295	-0.560238	-0.51356
Acetic acid, 2-methylpropyl ester	0.605753	0.796858	0.55217	0.5624	0.612045	0.597878	0.564085	0.655473	0.406512	0.825529	1	0.79105	0.631336	0.471382	0.462382	0.39866	0.308843	0.572672	0.629923	0.584575	0.817665	-0.170268	0.450245	0.306677	0.458513	0.616046	0.503469	-0.549678	-0.477007	-0.372102	-0.342865	-0.544268	0.092075	-0.168746	0.06139	0.267758	0.151471	-0.007796	-0.573123	-0.598493	-0.453203	-0.589802	-0.705725	-0.546174	-0.218148	-0.001604	-0.214642	-0.645308	-0.670979
γ-Jasmolactone	0.656299	0.738495	0.493791	0.862961	0.878833	0.802018	0.726862	0.835939	0.803164	0.718144	0.79105	1	0.565365	0.424251	0.258607	0.285408	0.474739	0.645273	0.499541	0.493257	0.770477	0.338054	0.619587	0.680344	0.653636	0.785809	0.676213	-0.166779	-0.179269	0.030726	0.003427	-0.113139	0.537645	0.200015	0.162361	0.634624	0.501246	0.360843	-0.538227	-0.62725	-0.471043	-0.802296	-0.897244	-0.815483	-0.570278	-0.250631	-0.337604	-0.906028	-0.85998
1,3,8-p-Menthatriene	0.894021	0.835742	0.786094	0.618065	0.626979	0.628369	0.615393	0.686706	0.516326	0.543184	0.631336	0.565365	1	0.870117	0.925655	0.886105	0.829651	0.917911	0.360748	0.39608	0.708523	0.0803	0.698319	0.641648	0.677784	0.382689	0.503848	-0.063835	0.013088	0.180368	0.147724	-0.033257	0.149895	-0.134384	0.093025	0.175865	0.227735	0.08056	-0.238533	-0.250298	-0.099023	-0.565894	-0.423808	-0.451978	-0.263541	-0.172366	-0.697156	-0.475644	-0.441406
1-Cyclohexene-1-carboxaldehyde, 2,6,6-trimethyl-	0.785291	0.650484	0.674189	0.458174	0.45334	0.377439	0.503926	0.527029	0.357668	0.361236	0.471382	0.424251	0.870117	1	0.843357	0.724228	0.872277	0.915273	0.280714	0.414016	0.663725	0.166029	0.796701	0.656694	0.770818	0.263612	0.391916	0.136337	0.229882	0.30865	0.30786	0.128654	0.184382	0.027739	0.167236	0.060724	0.224254	0.271771	-0.039361	-0.011844	0.153265	-0.315044	-0.293935	-0.208711	-0.096019	0.028409	-0.506746	-0.298139	-0.314173
3,6-Dimethyl-2,3,3α,4,5,7α-hexahydrobenzofuran	0.78399	0.606767	0.699207	0.33126	0.341584	0.248055	0.378264	0.42528	0.223257	0.370269	0.462382	0.258607	0.925655	0.843357	1	0.925503	0.765256	0.806573	0.219775	0.309072	0.532202	-0.083478	0.579829	0.447664	0.541386	0.118714	0.303826	-0.048188	0.024254	0.142534	0.133054	-0.039586	-0.079142	-0.255301	0.011693	-0.049905	0.019915	-0.043068	-0.072575	-0.030653	0.040863	-0.31733	-0.119158	-0.172755	0.005766	-0.034632	-0.630477	-0.154597	-0.13384
4-Acetyl-1-methylcyclohexene	0.765649	0.584505	0.59346	0.368077	0.376563	0.317567	0.390426	0.43604	0.315324	0.366199	0.39866	0.285408	0.886105	0.724228	0.925503	1	0.743037	0.740709	0.139452	0.316649	0.463587	0.021894	0.530154	0.500314	0.49951	0.197729	0.402558	0.008561	0.036835	0.198349	0.134013	0.03114	-0.05915	-0.312876	-0.03708	0.019098	0.038276	-0.118724	-0.102167	-0.080215	-0.048136	-0.434201	-0.183409	-0.270472	-0.063747	-0.141232	-0.6403	-0.199616	-0.138299
Benzene, 1-ethyl-3,5-dimethyl-	0.835457	0.598444	0.556917	0.518079	0.49319	0.563457	0.45386	0.527983	0.499855	0.286138	0.308843	0.474739	0.829651	0.872277	0.765256	0.743037	1	0.929987	-0.011039	0.30945	0.499473	0.505822	0.861386	0.868195	0.847539	0.341454	0.52666	0.42837	0.367675	0.597631	0.513225	0.454648	0.389076	0.17307	0.129382	0.277013	0.330552	0.463595	-0.016025	0.048687	0.100137	-0.525485	-0.382731	-0.402852	-0.251907	-0.154011	-0.655722	-0.39224	-0.312379
Benzene, 4-ethenyl-1,2-dimethyl-	0.8988	0.762398	0.704905	0.626025	0.616461	0.623555	0.546846	0.647055	0.539036	0.501128	0.572672	0.645273	0.917911	0.915273	0.806573	0.740709	0.929987	1	0.235402	0.462046	0.686675	0.320372	0.884588	0.818641	0.871104	0.464361	0.582826	0.156037	0.165524	0.358486	0.315811	0.179189	0.35828	0.13096	0.156388	0.292379	0.323387	0.393397	-0.159925	-0.126877	-0.007344	-0.56167	-0.511764	-0.461044	-0.226045	-0.083565	-0.57911	-0.507619	-0.451282
1H-2-Indenone,2,4,5,6,7,7α-hexahydro-3-(1-methylethyl)-7α-methyl	0.167389	0.560051	0.497242	0.513407	0.528529	0.155015	0.549222	0.631236	0.430429	0.537143	0.629923	0.499541	0.360748	0.280714	0.219775	0.139452	-0.011039	0.235402	1	0.431682	0.760457	-0.262919	0.082955	0.055116	0.093639	0.418017	0.224529	-0.509901	-0.193744	-0.354837	-0.173138	-0.519753	0.149639	-0.037689	0.343902	0.167736	0.392553	-0.146292	-0.176232	-0.512153	-0.128615	-0.188967	-0.351615	-0.277606	-0.295261	0.181944	0.010613	-0.411011	-0.532164
2H-Pyran, 3,4-dihydro-6-methyl-	0.41222	0.416816	0.367176	0.300567	0.306923	-0.000536	0.237034	0.322935	0.249188	0.568033	0.584575	0.493257	0.39608	0.414016	0.309072	0.316649	0.30945	0.462046	0.431682	1	0.555613	0.043133	0.454916	0.363738	0.451966	0.384025	0.317492	-0.039379	0.072237	0.006188	0.157114	-0.090943	0.389497	0.347586	0.442729	0.322864	0.387909	0.336178	0.1112	0.028317	0.150316	-0.13329	-0.34371	-0.119811	0.128686	0.566474	0.146022	-0.263619	-0.297286
cis-Linaloloxide	0.59044	0.729005	0.587846	0.718465	0.736897	0.415723	0.684151	0.780323	0.595658	0.763547	0.817665	0.770477	0.708523	0.663725	0.532202	0.463587	0.499473	0.686675	0.760457	0.555613	1	0.016837	0.57666	0.505565	0.587822	0.638934	0.548968	-0.356887	-0.235308	-0.162853	-0.12106	-0.342554	0.220898	-0.068257	0.165767	0.27085	0.329711	0.049323	-0.422734	-0.570699	-0.288389	-0.532674	-0.617087	-0.510416	-0.326415	-0.036319	-0.300666	-0.603943	-0.631963
Acetic acid, phenylmethyl ester	0.237838	0.095326	0.004722	0.305921	0.25478	0.50167	0.170711	0.253799	0.49771	-0.0877	-0.170268	0.338054	0.0803	0.166029	-0.083478	0.021894	0.505822	0.320372	-0.262919	0.043133	0.016837	1	0.510631	0.714523	0.541733	0.38311	0.429208	0.738871	0.577724	0.762488	0.679195	0.776462	0.691435	0.54284	0.243838	0.485999	0.557308	0.716651	0.129303	0.133358	0.132305	-0.454046	-0.436989	-0.486679	-0.448658	-0.180672	-0.215517	-0.408818	-0.295179
Benzene, 1-methyl-2-(1-methylethyl)-	0.725366	0.523469	0.399198	0.486952	0.481633	0.552991	0.433555	0.45691	0.431713	0.276903	0.450245	0.619587	0.698319	0.796701	0.579829	0.530154	0.861386	0.884588	0.082955	0.454916	0.57666	0.510631	1	0.852517	0.997571	0.52951	0.617233	0.279945	0.258314	0.409427	0.349295	0.292382	0.480884	0.313845	0.243088	0.36097	0.409765	0.536925	-0.151415	-0.032291	-0.029886	-0.527984	-0.588716	-0.466586	-0.148469	-0.009133	-0.385868	-0.472788	-0.415388
Ethanone, 1-(4-methylphenyl)-	0.713917	0.54516	0.390105	0.66878	0.643099	0.628066	0.546956	0.630072	0.708194	0.313299	0.306677	0.680344	0.641648	0.656694	0.447664	0.500314	0.868195	0.818641	0.055116	0.363738	0.505565	0.714523	0.852517	1	0.865499	0.554566	0.64525	0.473036	0.383351	0.632805	0.557954	0.518429	0.66264	0.410908	0.224617	0.54248	0.570672	0.631372	-0.061317	-0.090663	-0.003981	-0.673031	-0.630707	-0.616845	-0.486663	-0.213283	-0.510318	-0.62591	-0.508139
p-Cymene	0.713391	0.49634	0.384856	0.514607	0.509789	0.585109	0.450664	0.477903	0.466998	0.289593	0.458513	0.653636	0.677784	0.770818	0.541386	0.49951	0.847539	0.871104	0.093639	0.451966	0.587822	0.541733	0.997571	0.865499	1	0.557142	0.629	0.27612	0.245328	0.406721	0.34425	0.292742	0.508874	0.328288	0.24329	0.398359	0.435212	0.551788	-0.178433	-0.068867	-0.062675	-0.557766	-0.626264	-0.505597	-0.190152	-0.032754	-0.382013	-0.515099	-0.45345
Ethanol	0.363217	0.419645	0.179661	0.575792	0.58116	0.384082	0.483178	0.637321	0.581592	0.534231	0.616046	0.785809	0.382689	0.263612	0.118714	0.197729	0.341454	0.464361	0.418017	0.384025	0.638934	0.38311	0.52951	0.554566	0.557142	1	0.9365	-0.070978	-0.07588	0.050243	-0.019788	-0.035622	0.38008	0.104502	0.084141	0.348166	0.405142	0.197024	-0.459312	-0.451853	-0.316561	-0.763236	-0.863006	-0.758349	-0.354266	-0.139623	-0.03336	-0.62402	-0.553302
Ethyl Acetate	0.492185	0.420293	0.220435	0.524611	0.518157	0.427149	0.442282	0.588933	0.539672	0.440566	0.503469	0.676213	0.503848	0.391916	0.303826	0.402558	0.52666	0.582826	0.224529	0.317492	0.548968	0.429208	0.617233	0.64525	0.629	0.9365	1	0.104345	0.052344	0.236958	0.111705	0.143917	0.331267	0.066955	0.032361	0.284478	0.338464	0.206371	-0.355154	-0.271533	-0.2014	-0.770831	-0.758844	-0.704579	-0.272851	-0.19196	-0.173644	-0.501979	-0.403842
Acetaldehyde, (3,3-dimethylcyclohexylidene)-, (E)-	0.073497	-0.25585	-0.088484	-0.071997	-0.149034	0.027423	-0.127369	-0.094758	0.120763	-0.450714	-0.549678	-0.166779	-0.063835	0.136337	-0.048188	0.008561	0.42837	0.156037	-0.509901	-0.039379	-0.356887	0.738871	0.279945	0.473036	0.27612	-0.070978	0.104345	1	0.879917	0.953504	0.900645	0.990283	0.541183	0.62031	0.308097	0.227258	0.420403	0.682659	0.628308	0.670804	0.620081	0.019009	0.09952	0.037585	-0.109169	0.10249	-0.110375	0.097744	0.161581
Acetic acid, 2-ethylhexyl ester	0.029927	-0.077947	0.042231	-0.044946	-0.11974	0.042735	-0.002111	-0.02021	0.128396	-0.499781	-0.477007	-0.179269	0.013088	0.229882	0.024254	0.036835	0.367675	0.165524	-0.193744	0.072237	-0.235308	0.577724	0.258314	0.383351	0.245328	-0.07588	0.052344	0.879917	1	0.862753	0.921327	0.848648	0.577739	0.658804	0.527953	0.167188	0.574659	0.605405	0.743264	0.662572	0.735317	0.149848	0.146919	0.101533	-0.097376	0.272234	-0.05316	0.131461	0.089258
Acetic acid, butyl ester	0.299016	0.018233	0.146682	0.173802	0.098448	0.266317	0.122311	0.166908	0.348918	-0.306605	-0.372102	0.030726	0.180368	0.30865	0.142534	0.198349	0.597631	0.358486	-0.354837	0.006188	-0.162853	0.762488	0.409427	0.632805	0.406721	0.050243	0.236958	0.953504	0.862753	1	0.933093	0.963112	0.635683	0.603824	0.383435	0.371256	0.56038	0.693446	0.532204	0.523709	0.538435	-0.18719	-0.059707	-0.161956	-0.312727	-0.025407	-0.344774	-0.12222	-0.057158
Benzophenone	0.21994	0.077261	0.190382	0.139982	0.066898	0.193101	0.091548	0.155507	0.311687	-0.295937	-0.342865	0.003427	0.147724	0.30786	0.133054	0.134013	0.513225	0.315811	-0.173138	0.157114	-0.12106	0.679195	0.349295	0.557954	0.34425	-0.019788	0.111705	0.900645	0.921327	0.933093	1	0.889733	0.696552	0.716539	0.520896	0.374832	0.654073	0.749482	0.693307	0.581865	0.657304	-0.021538	0.034352	-0.047373	-0.246962	0.209365	-0.206895	-0.060512	-0.043585
Bicyclo[2.2.1]heptan-2-one, 1,7,7-trimethyl-, (1S)-	0.114722	-0.226971	-0.063657	0.006316	-0.06871	0.089553	-0.070064	-0.036272	0.204361	-0.430275	-0.544268	-0.113139	-0.033257	0.128654	-0.039586	0.03114	0.454648	0.179189	-0.519753	-0.090943	-0.342554	0.776462	0.292382	0.518429	0.292742	-0.035622	0.143917	0.990283	0.848648	0.963112	0.889733	1	0.556592	0.602729	0.258771	0.269749	0.430829	0.678149	0.553752	0.598056	0.543633	-0.062192	0.053468	-0.048094	-0.191061	-0.01513	-0.187158	0.028824	0.113513
Heptanoic acid	0.307119	0.248984	0.228217	0.549325	0.499435	0.599647	0.422248	0.467682	0.643959	0.060087	0.092075	0.537645	0.149895	0.184382	-0.079142	-0.05915	0.389076	0.35828	0.149639	0.389497	0.220898	0.691435	0.480884	0.66264	0.508874	0.38008	0.331267	0.541183	0.577739	0.635683	0.696552	0.556592	1	0.881102	0.712318	0.839285	0.908661	0.834812	0.261832	0.069976	0.164689	-0.348582	-0.457951	-0.464631	-0.520596	0.087471	-0.183206	-0.556477	-0.560153
Hexanoic acid	0.041789	-0.045664	0.03023	0.192438	0.137287	0.235957	0.079866	0.090968	0.280819	-0.190403	-0.168746	0.200015	-0.134384	0.027739	-0.255301	-0.312876	0.17307	0.13096	-0.037689	0.347586	-0.068257	0.54284	0.313845	0.410908	0.328288	0.104502	0.066955	0.62031	0.658804	0.603824	0.716539	0.602729	0.881102	1	0.714854	0.627875	0.750326	0.865992	0.514918	0.406199	0.432506	0.05328	-0.132382	-0.079098	-0.180754	0.35284	0.123368	-0.191344	-0.217045
Hexanoic acid, 2-ethyl-	0.101743	0.13952	0.268218	0.203042	0.163935	0.208265	0.268414	0.220677	0.247862	-0.099327	0.06139	0.162361	0.093025	0.167236	0.011693	-0.03708	0.129382	0.156388	0.343902	0.442729	0.165767	0.243838	0.243088	0.224617	0.24329	0.084141	0.032361	0.308097	0.527953	0.383435	0.520896	0.258771	0.712318	0.714854	1	0.586607	0.799592	0.49907	0.495217	0.265395	0.380291	0.041427	-0.117552	-0.081337	-0.205135	0.45628	-0.012007	-0.206502	-0.338751
Nonanoic acid	0.366281	0.263454	0.245126	0.636887	0.617885	0.542688	0.475814	0.512101	0.680807	0.211745	0.267758	0.634624	0.175865	0.060724	-0.049905	0.019098	0.277013	0.292379	0.167736	0.322864	0.27085	0.485999	0.36097	0.54248	0.398359	0.348166	0.284478	0.227258	0.167188	0.371256	0.374832	0.269749	0.839285	0.627875	0.586607	1	0.757304	0.607802	-0.022089	-0.204129	-0.24297	-0.501529	-0.518284	-0.58735	-0.587842	-0.107779	-0.315498	-0.688618	-0.673863
Octanoic Acid	0.264299	0.302724	0.322317	0.559345	0.518858	0.480329	0.54515	0.561542	0.672496	0.034965	0.151471	0.501246	0.227735	0.224254	0.019915	0.038276	0.330552	0.323387	0.392553	0.387909	0.329711	0.557308	0.409765	0.570672	0.435212	0.405142	0.338464	0.420403	0.574659	0.56038	0.654073	0.430829	0.908661	0.750326	0.799592	0.757304	1	0.627346	0.274113	0.012485	0.217195	-0.35491	-0.456392	-0.492316	-0.597509	0.110495	-0.217919	-0.568636	-0.612037
Pentanoic acid	0.311478	0.143791	0.167996	0.275894	0.229444	0.429466	0.154682	0.216326	0.362701	-0.026051	-0.007796	0.360843	0.08056	0.271771	-0.043068	-0.118724	0.463595	0.393397	-0.146292	0.336178	0.049323	0.716651	0.536925	0.631372	0.551788	0.197024	0.206371	0.682659	0.605405	0.693446	0.749482	0.678149	0.834812	0.865992	0.49907	0.607802	0.627346	1	0.335676	0.315461	0.309417	-0.190833	-0.310804	-0.257064	-0.250993	0.1994	-0.07359	-0.341805	-0.31831
Nonanal	-0.26125	-0.283629	-0.078298	-0.417386	-0.48761	-0.387781	-0.417353	-0.380573	-0.291351	-0.488582	-0.573123	-0.538227	-0.238533	-0.039361	-0.072575	-0.102167	-0.016025	-0.159925	-0.176232	0.1112	-0.422734	0.129303	-0.151415	-0.061317	-0.178433	-0.459312	-0.355154	0.628308	0.743264	0.532204	0.693307	0.553752	0.261832	0.514918	0.495217	-0.022089	0.274113	0.335676	1	0.852892	0.86794	0.592178	0.567562	0.572544	0.281038	0.632354	0.265498	0.519727	0.446375
Octanal	-0.213521	-0.476642	-0.205047	-0.620668	-0.673706	-0.614449	-0.614076	-0.610518	-0.523366	-0.587377	-0.598493	-0.62725	-0.250298	-0.011844	-0.030653	-0.080215	0.048687	-0.126877	-0.512153	0.028317	-0.570699	0.133358	-0.032291	-0.090663	-0.068867	-0.451853	-0.271533	0.670804	0.662572	0.523709	0.581865	0.598056	0.069976	0.406199	0.265395	-0.204129	0.012485	0.315461	0.852892	1	0.819706	0.574307	0.564484	0.631127	0.519524	0.581256	0.305275	0.645589	0.614386
2-Nonenal	-0.13261	-0.154099	0.080206	-0.363775	-0.433981	-0.353977	-0.297617	-0.257839	-0.254853	-0.346597	-0.453203	-0.471043	-0.099023	0.153265	0.040863	-0.048136	0.100137	-0.007344	-0.128615	0.150316	-0.288389	0.132305	-0.029886	-0.003981	-0.062675	-0.316561	-0.2014	0.620081	0.735317	0.538435	0.657304	0.543633	0.164689	0.432506	0.380291	-0.24297	0.217195	0.309417	0.86794	0.819706	1	0.52551	0.454053	0.523759	0.278797	0.569675	0.229205	0.463084	0.408814
Furan, 2-pentyl-	-0.624284	-0.484636	-0.350792	-0.697036	-0.715968	-0.563863	-0.653071	-0.739338	-0.726963	-0.50671	-0.589802	-0.802296	-0.565894	-0.315044	-0.31733	-0.434201	-0.525485	-0.56167	-0.188967	-0.13329	-0.532674	-0.454046	-0.527984	-0.673031	-0.557766	-0.763236	-0.770831	0.019009	0.149848	-0.18719	-0.021538	-0.062192	-0.348582	0.05328	0.041427	-0.501529	-0.35491	-0.190833	0.592178	0.574307	0.52551	1	0.879014	0.951515	0.67581	0.555913	0.562372	0.834314	0.712726
Hexanal	-0.501349	-0.499241	-0.281519	-0.652954	-0.676522	-0.599883	-0.626695	-0.693321	-0.657705	-0.542621	-0.705725	-0.897244	-0.423808	-0.293935	-0.119158	-0.183409	-0.382731	-0.511764	-0.351615	-0.34371	-0.617087	-0.436989	-0.588716	-0.630707	-0.626264	-0.863006	-0.758844	0.09952	0.146919	-0.059707	0.034352	0.053468	-0.457951	-0.132382	-0.117552	-0.518284	-0.456392	-0.310804	0.567562	0.564484	0.454053	0.879014	1	0.886097	0.582675	0.29758	0.243773	0.877006	0.815475
Pentanal	-0.508323	-0.49447	-0.33167	-0.729817	-0.746885	-0.679118	-0.708447	-0.760645	-0.785785	-0.435188	-0.546174	-0.815483	-0.451978	-0.208711	-0.172755	-0.270472	-0.402852	-0.461044	-0.277606	-0.119811	-0.510416	-0.486679	-0.466586	-0.616845	-0.505597	-0.758349	-0.704579	0.037585	0.101533	-0.161956	-0.047373	-0.048094	-0.464631	-0.079098	-0.081337	-0.58735	-0.492316	-0.257064	0.572544	0.631127	0.523759	0.951515	0.886097	1	0.751826	0.546711	0.5072	0.877996	0.784034
Furan, 2-ethyl-	-0.331648	-0.384801	-0.34345	-0.721669	-0.715302	-0.73165	-0.749041	-0.738556	-0.820199	-0.225261	-0.218148	-0.570278	-0.263541	-0.096019	0.005766	-0.063747	-0.251907	-0.226045	-0.295261	0.128686	-0.326415	-0.448658	-0.148469	-0.486663	-0.190152	-0.354266	-0.272851	-0.109169	-0.097376	-0.312727	-0.246962	-0.191061	-0.520596	-0.180754	-0.205135	-0.587842	-0.597509	-0.250993	0.281038	0.519524	0.278797	0.67581	0.582675	0.751826	1	0.617585	0.59693	0.817589	0.7864
1-Penten-3-one	-0.256339	-0.142988	-0.078873	-0.444427	-0.464793	-0.5981	-0.47524	-0.368089	-0.461975	-0.075125	-0.001604	-0.250631	-0.172366	0.028409	-0.034632	-0.141232	-0.154011	-0.083565	0.181944	0.566474	-0.036319	-0.180672	-0.009133	-0.213283	-0.032754	-0.139623	-0.19196	0.10249	0.272234	-0.025407	0.209365	-0.01513	0.087471	0.35284	0.45628	-0.107779	0.110495	0.1994	0.632354	0.581256	0.569675	0.555913	0.29758	0.546711	0.617585	1	0.642378	0.442221	0.337098
2,4-Heptadienal, (E,E)-	-0.714961	-0.411739	-0.584666	-0.582298	-0.58	-0.687309	-0.636366	-0.576172	-0.563918	-0.20295	-0.214642	-0.337604	-0.697156	-0.506746	-0.630477	-0.6403	-0.655722	-0.57911	0.010613	0.146022	-0.300666	-0.215517	-0.385868	-0.510318	-0.382013	-0.03336	-0.173644	-0.110375	-0.05316	-0.344774	-0.206895	-0.187158	-0.183206	0.123368	-0.012007	-0.315498	-0.217919	-0.07359	0.265498	0.305275	0.229205	0.562372	0.243773	0.5072	0.59693	0.642378	1	0.499318	0.443186
2-Hexenal	-0.589348	-0.618254	-0.491623	-0.842971	-0.859361	-0.829591	-0.787077	-0.832376	-0.84547	-0.560238	-0.645308	-0.906028	-0.475644	-0.298139	-0.154597	-0.199616	-0.39224	-0.507619	-0.411011	-0.263619	-0.603943	-0.408818	-0.472788	-0.62591	-0.515099	-0.62402	-0.501979	0.097744	0.131461	-0.12222	-0.060512	0.028824	-0.556477	-0.191344	-0.206502	-0.688618	-0.568636	-0.341805	0.519727	0.645589	0.463084	0.834314	0.877006	0.877996	0.817589	0.442221	0.499318	1	0.952066
3-Hexenal, (Z)-	-0.544348	-0.594076	-0.534226	-0.804144	-0.819983	-0.785446	-0.819546	-0.810693	-0.788466	-0.51356	-0.670979	-0.85998	-0.441406	-0.314173	-0.13384	-0.138299	-0.312379	-0.451282	-0.532164	-0.297286	-0.631963	-0.295179	-0.415388	-0.508139	-0.45345	-0.553302	-0.403842	0.161581	0.089258	-0.057158	-0.043585	0.113513	-0.560153	-0.217045	-0.338751	-0.673863	-0.612037	-0.31831	0.446375	0.614386	0.408814	0.712726	0.815475	0.784034	0.7864	0.337098	0.443186	0.952066	1
Benzyl chloride	-0.523381	-0.575484	-0.506317	-0.443404	-0.45724	-0.466712	-0.397406	-0.50542	-0.343331	-0.497199	-0.391726	-0.285879	-0.610286	-0.358205	-0.573099	-0.524356	-0.369573	-0.443906	-0.17343	0.079916	-0.38836	0.264908	-0.107475	-0.224885	-0.095603	-0.166451	-0.267951	0.260547	0.341693	0.070206	0.175655	0.193836	0.226902	0.407696	0.382896	0.071271	0.153768	0.285311	0.373466	0.35577	0.192538	0.431717	0.171035	0.302611	0.304389	0.475818	0.610379	0.294485	0.192372
Benzaldehyde	-0.552964	-0.320455	-0.377815	-0.068387	-0.084244	-0.135467	-0.122363	-0.109679	0.0382	-0.199592	-0.148615	0.046564	-0.585858	-0.523973	-0.721653	-0.628243	-0.526928	-0.498698	0.24934	0.073761	-0.125147	0.225737	-0.2712	-0.22438	-0.233074	0.182205	-0.048963	0.013563	0.151507	-0.086009	0.027242	-0.015443	0.354763	0.369522	0.407279	0.278368	0.370622	0.15101	0.12902	-0.065668	-0.049379	0.144232	-0.123246	-0.03515	-0.089188	0.292574	0.585134	-0.064267	-0.161272
Benzeneacetaldehyde	-0.823371	-0.726919	-0.630857	-0.472782	-0.48225	-0.544246	-0.345197	-0.515205	-0.360916	-0.605731	-0.626131	-0.543507	-0.84547	-0.648651	-0.782231	-0.751807	-0.704365	-0.817472	-0.146264	-0.374216	-0.530291	-0.020564	-0.603254	-0.582686	-0.58614	-0.378359	-0.500691	0.07506	0.162895	-0.118215	-0.040636	0.042062	-0.071147	0.129888	0.110397	-0.164537	-0.051349	-0.094156	0.255658	0.164278	0.123929	0.572565	0.439127	0.400579	0.136091	0.122075	0.538753	0.432777	0.312447
PP1000A01	0.166095	-0.117805	-0.109447	0.19898	0.242963	0.152721	0.317878	0.083572	0.208965	-0.045068	0.077238	0.278454	-0.073982	-0.099309	-0.218074	-0.110012	0.006857	-0.020119	-0.307388	-0.230937	-0.111523	0.235931	0.127332	0.148215	0.1561	0.031422	-0.02043	-0.06695	-0.211733	-0.049192	-0.223681	-0.011058	0.057798	-0.086165	-0.23295	0.216694	-0.072268	0.099513	-0.562624	-0.427489	-0.562153	-0.37536	-0.39443	-0.411946	-0.374731	-0.616078	-0.28587	-0.449864	-0.419623
PP1000A02	0.154633	-0.099612	-0.252871	0.098129	0.123883	-0.089019	0.073701	0.040256	0.094694	0.102254	0.299231	0.446852	-0.008819	0.02557	-0.176149	-0.154176	0.192268	0.180135	-0.224417	0.176483	0.134491	0.453246	0.487193	0.346134	0.513423	0.561228	0.501568	0.105284	-0.045742	0.06899	-0.056845	0.115975	0.304077	0.227384	-0.011537	0.260341	0.13678	0.374189	-0.430974	-0.133297	-0.34927	-0.473302	-0.633488	-0.454074	-0.085167	-0.108716	0.075159	-0.372008	-0.329398
PP1000A03	0.541939	0.255402	0.304891	0.389584	0.423915	0.192772	0.427084	0.386217	0.350409	0.356496	0.45821	0.487717	0.518648	0.394869	0.406549	0.471172	0.43955	0.448284	0.137682	0.185534	0.434781	0.229441	0.478908	0.378284	0.484984	0.430511	0.425427	-0.139737	-0.117412	-0.042007	-0.126541	-0.096727	0.010927	-0.259501	-0.217717	-0.021008	0.037818	-0.054767	-0.551688	-0.404333	-0.389103	-0.542628	-0.502789	-0.473939	-0.231518	-0.346396	-0.396825	-0.436355	-0.412596
PP1000A06	0.573553	0.380701	0.603108	0.006909	0.003754	0.18329	0.168372	0.123182	-0.038345	0.020151	0.112498	-0.123515	0.66082	0.688746	0.809414	0.705522	0.583875	0.546958	-0.03076	0.171353	0.133159	-0.081195	0.344217	0.187229	0.29101	-0.178626	0.046987	0.186296	0.305143	0.293222	0.304716	0.16742	-0.125782	-0.127271	0.121481	-0.245858	-0.037843	0.026462	0.212021	0.337631	0.378375	0.011626	0.194629	0.120205	0.162966	0.086695	-0.479923	0.146095	0.103873
PP1000A07	0.397157	0.158936	0.35239	-0.068516	-0.089859	0.159375	0.091586	-0.044357	-0.053541	-0.305081	-0.24888	-0.278864	0.395157	0.509134	0.566118	0.541419	0.510272	0.347205	-0.26766	-0.065236	-0.134104	0.163602	0.293474	0.189744	0.252544	-0.405203	-0.181247	0.412052	0.469737	0.463336	0.439065	0.397084	-0.011215	-0.012392	0.176602	-0.1321	0.020771	0.125511	0.314296	0.38274	0.347319	0.13613	0.333995	0.193971	0.103682	-0.016563	-0.494293	0.206941	0.178855
PP1000A11	0.460449	0.002095	0.276315	-0.182368	-0.190022	-0.013191	-0.00825	-0.122857	-0.163158	-0.228684	-0.129067	-0.24302	0.414122	0.471321	0.573839	0.554595	0.535991	0.365495	-0.447807	-0.060099	-0.173742	0.140444	0.315342	0.185973	0.271342	-0.23118	0.033976	0.406926	0.382545	0.436151	0.332729	0.397518	-0.132564	-0.119294	-0.050581	-0.258083	-0.144439	0.090859	0.175208	0.452084	0.300404	-0.032696	0.182483	0.108616	0.166683	-0.083412	-0.456655	0.208181	0.191683
PP1000B05	0.74534	0.610701	0.633724	0.298794	0.325326	0.456978	0.433429	0.349346	0.193113	0.210952	0.494018	0.338596	0.763457	0.746997	0.749785	0.618672	0.662164	0.717827	0.119647	0.370388	0.406006	0.042107	0.648763	0.409757	0.619889	0.140277	0.240846	0.025617	0.138539	0.186656	0.181631	0.022867	0.168812	0.061631	0.274154	0.127789	0.211766	0.233806	-0.139479	0.028539	0.014791	-0.318731	-0.279941	-0.249846	-0.073076	0.006469	-0.548358	-0.310017	-0.358831
PP1000C01	0.056479	-0.221482	-0.076787	-0.287416	-0.256088	-0.269334	-0.227645	-0.297002	-0.290914	-0.22558	-0.074112	-0.174458	0.103	0.138811	0.157812	0.122818	0.15452	0.088396	-0.353042	-0.059583	-0.176981	0.11652	0.200542	-0.043724	0.181111	0.017525	0.094513	0.089892	0.098266	0.027032	-0.027036	0.090928	-0.217991	-0.136956	-0.186901	-0.378443	-0.251735	-0.039081	-0.153884	0.231388	0.019408	0.019616	0.041955	0.07229	0.303564	-0.017709	0.007346	0.202411	0.221158
PP1000C05	0.589525	0.529934	0.559781	0.194224	0.192792	0.309555	0.400461	0.350796	0.162084	0.088926	0.309783	0.167983	0.7313	0.816042	0.771958	0.627754	0.720359	0.700982	0.179482	0.323182	0.417432	0.138502	0.624672	0.44445	0.590563	0.134128	0.262628	0.23078	0.402776	0.363291	0.397394	0.205409	0.166366	0.0807	0.307891	-0.051869	0.284576	0.248636	0.106826	0.162503	0.317117	-0.210627	-0.151957	-0.169299	-0.056531	0.11965	-0.498724	-0.132237	-0.180244
PP1000C07	0.282468	0.124827	0.114066	-0.10376	-0.084908	-0.119567	-0.028799	-0.025879	-0.146189	-0.00417	0.27399	0.121244	0.398784	0.498692	0.416738	0.338289	0.43746	0.451639	0.001658	0.392962	0.223158	0.184003	0.575736	0.264179	0.549292	0.328665	0.398807	0.137151	0.266323	0.138007	0.175278	0.0932	0.091814	0.103211	0.206688	-0.136689	0.092093	0.213922	0.014089	0.264653	0.150363	-0.1153	-0.210278	-0.056412	0.317374	0.35049	0.04503	0.052648	0.0206
PP1000C08	0.684624	0.332575	0.534198	0.047132	0.05657	0.161513	0.184646	0.108047	-0.032417	0.058832	0.235951	0.040451	0.665113	0.691382	0.784413	0.692778	0.664337	0.618493	-0.178435	0.186758	0.149076	0.010037	0.540048	0.288014	0.495027	-0.053512	0.167818	0.167877	0.196951	0.266292	0.201265	0.157959	-0.093426	-0.128821	0.01646	-0.164314	-0.0792	0.103015	-0.014238	0.247938	0.167103	-0.149322	-0.000315	-0.011098	0.18299	-0.007354	-0.507575	0.018115	-0.006651
PP1000C09	0.563155	0.47892	0.543965	0.264116	0.307229	0.377111	0.421826	0.241792	0.136962	0.20923	0.355162	0.209932	0.518762	0.495216	0.529283	0.458296	0.318692	0.415156	0.161609	0.218844	0.275116	-0.119411	0.35433	0.121076	0.330812	-0.066224	-0.030891	-0.252573	-0.118662	-0.143212	-0.118383	-0.239904	-0.06757	-0.150659	0.087927	-0.039886	-0.029913	-0.034023	-0.296458	-0.208951	-0.171307	-0.100338	-0.091955	-0.098375	0.000568	-0.142834	-0.405399	-0.203848	-0.259144
PP1000D02	0.247233	0.110499	0.119795	0.108117	0.107824	-0.024992	0.112989	0.173542	0.101927	0.050951	0.309815	0.325421	0.319087	0.414663	0.225794	0.143272	0.428272	0.433561	0.111417	0.385745	0.31081	0.38812	0.592751	0.366432	0.589645	0.504103	0.488732	0.236824	0.345436	0.257919	0.28637	0.205725	0.366463	0.312424	0.330858	0.109397	0.356477	0.406279	-0.05029	0.122694	0.097417	-0.264325	-0.39961	-0.26828	0.050712	0.286031	0.019924	-0.188874	-0.214828
PP1000D03	0.149677	0.090971	-0.112572	0.290193	0.320535	0.115289	0.249258	0.245804	0.254364	0.223018	0.443145	0.587812	0.111424	0.144669	-0.110757	-0.092434	0.170627	0.275057	0.174989	0.410944	0.394397	0.33574	0.536364	0.383168	0.559839	0.762322	0.656087	-0.043253	-0.031858	-0.033324	-0.070758	-0.036478	0.387073	0.302037	0.197031	0.306812	0.316895	0.326566	-0.410932	-0.242485	-0.316759	-0.453948	-0.692866	-0.486407	-0.075735	0.050736	0.215578	-0.417485	-0.396741
PP1000D04	0.196338	0.46328	0.196692	0.659976	0.691723	0.509511	0.562269	0.617523	0.587963	0.564216	0.646048	0.824449	0.154408	0.097631	-0.158706	-0.182766	0.037661	0.218561	0.585631	0.379882	0.649337	0.190712	0.294077	0.300087	0.339714	0.678344	0.424074	-0.317574	-0.260282	-0.220132	-0.196377	-0.288304	0.427215	0.200437	0.184919	0.505778	0.429448	0.20751	-0.564976	-0.672604	-0.46545	-0.517375	-0.755384	-0.606091	-0.512949	-0.124445	0.023525	-0.780242	-0.793019
PP1000D07	0.401931	0.117534	0.14212	-0.170217	-0.143876	0.046016	-0.088861	-0.198202	-0.260503	-0.097363	0.111667	-0.05846	0.365993	0.485439	0.486692	0.39039	0.453937	0.387834	-0.292718	0.14252	0.042064	-0.017569	0.437381	0.164065	0.401473	-0.101664	0.051695	0.132817	0.131986	0.119164	0.073043	0.114058	-0.144353	-0.075267	-0.100008	-0.219347	-0.229704	0.125789	-0.027731	0.322156	0.033462	0.005772	0.058079	0.156729	0.340412	0.092795	-0.187916	0.174975	0.120073
PP1000D08	0.734227	0.463513	0.447416	0.261733	0.285263	0.389533	0.30502	0.269685	0.165378	0.232025	0.452449	0.377045	0.726074	0.76569	0.708172	0.629603	0.771787	0.768819	-0.067124	0.3861	0.406838	0.210532	0.777894	0.537537	0.756023	0.238057	0.358689	0.137583	0.12381	0.2471	0.176105	0.136664	0.144569	0.025081	0.081438	0.094328	0.0927	0.295266	-0.226932	0.034518	-0.070382	-0.385968	-0.339601	-0.265919	0.028469	-0.016029	-0.482157	-0.277608	-0.259179
PP1000D09	-0.348325	-0.357298	-0.396104	-0.463392	-0.428144	-0.561607	-0.432349	-0.515429	-0.506175	-0.313648	-0.130097	-0.269729	-0.303038	-0.204776	-0.266153	-0.300582	-0.276408	-0.289824	-0.27973	-0.101939	-0.293667	-0.081762	-0.076861	-0.377608	-0.080455	-0.112307	-0.190025	-0.120421	-0.074926	-0.271565	-0.287173	-0.15673	-0.290018	-0.133759	-0.166224	-0.377419	-0.344614	-0.17246	-0.178545	0.158074	-0.099727	0.303247	0.139365	0.294606	0.454148	0.373192	0.42608	0.297141	0.25292
PP1000D10	0.057192	0.17571	0.014791	0.220971	0.287864	0.157478	0.470106	0.168801	0.115889	0.08459	0.364907	0.269917	0.044895	-0.044263	-0.060888	-0.036174	-0.23711	-0.074731	0.345727	0.164522	0.256638	-0.33366	0.04836	-0.129648	0.055199	0.205387	0.087251	-0.528471	-0.338847	-0.468815	-0.476334	-0.512385	-0.021778	-0.086374	0.169249	0.115872	0.106796	-0.264765	-0.474186	-0.454899	-0.447813	-0.151386	-0.306964	-0.240646	-0.130823	-0.193196	-0.009692	-0.273123	-0.387086
PP1000D12	0.70619	0.470279	0.500413	0.521098	0.552558	0.507936	0.596546	0.496476	0.453919	0.262934	0.483917	0.563579	0.599945	0.550502	0.438258	0.365814	0.577222	0.610054	0.067547	0.181034	0.394106	0.293325	0.60465	0.508638	0.60548	0.342606	0.371701	0.027084	0.059281	0.190786	0.129758	0.073286	0.328902	0.122821	0.130706	0.31155	0.278324	0.34263	-0.420794	-0.257165	-0.281499	-0.558981	-0.535858	-0.535518	-0.405031	-0.363553	-0.573867	-0.588624	-0.613825
PP1000E01	0.123006	-0.127024	-0.11101	-0.21853	-0.196337	-0.274666	-0.066229	-0.198417	-0.261555	-0.143137	0.131839	0.011252	0.148959	0.310117	0.170438	0.096838	0.258663	0.226896	-0.159809	0.274438	0.074194	0.136962	0.460863	0.124087	0.44153	0.200537	0.234072	0.135444	0.235442	0.066504	0.057325	0.089435	0.035887	0.115311	0.102856	-0.222712	0.003257	0.167369	-0.055969	0.259564	0.117139	0.008213	-0.145977	0.043024	0.336174	0.248193	0.114324	0.12344	0.054553
PP1000E03	-0.398346	-0.31964	-0.371193	-0.307129	-0.289338	-0.408442	-0.276644	-0.325086	-0.338182	-0.334714	-0.18353	-0.234384	-0.223	-0.071607	-0.221851	-0.343131	-0.146662	-0.155298	-0.150067	-0.164536	-0.126354	0.021942	0.049745	-0.189732	0.051026	0.003916	-0.059611	-0.014707	0.020036	-0.106429	-0.114746	-0.039422	-0.098482	0.060819	0.056122	-0.244214	-0.086363	-0.049371	-0.078345	0.124763	0.060785	0.236445	0.096769	0.172615	0.250329	0.13098	0.265633	0.222848	0.237108
PP1000E05	-0.400837	-0.603226	-0.36758	-0.526511	-0.508204	-0.502228	-0.349704	-0.519766	-0.433603	-0.517592	-0.483067	-0.539359	-0.459519	-0.424909	-0.345506	-0.250595	-0.415493	-0.552681	-0.441321	-0.410621	-0.640577	-0.036786	-0.430247	-0.497813	-0.43569	-0.404787	-0.397318	0.07954	0.06357	-0.062805	-0.126075	0.067282	-0.394209	-0.263664	-0.255575	-0.468184	-0.347797	-0.302985	0.001597	0.202706	0.076423	0.326312	0.349731	0.311004	0.205552	-0.102279	0.189719	0.362225	0.352141
PP1000E07	0.406102	0.179529	0.355262	0.039404	0.041615	0.199603	0.153402	0.099862	0.084019	-0.063777	-0.001151	-0.038503	0.394765	0.472825	0.470621	0.394604	0.527346	0.36702	-0.252932	0.062865	0.027563	0.265979	0.322369	0.233105	0.306657	-0.148473	-0.023629	0.359884	0.328196	0.408675	0.370348	0.364675	0.022251	-0.013119	-0.020733	-0.113331	0.05635	0.21637	0.022538	0.21965	0.238954	-0.098528	0.061547	-0.050678	-0.058416	-0.099566	-0.483382	-0.042722	-0.033576
PP1000E08	-0.669651	-0.355947	-0.439044	-0.238784	-0.219111	-0.405792	-0.210102	-0.257192	-0.2509	-0.189369	-0.162425	-0.201986	-0.552481	-0.439098	-0.608317	-0.687629	-0.598737	-0.546816	0.195302	-0.081841	-0.105361	-0.183877	-0.406322	-0.494308	-0.38835	-0.015541	-0.244801	-0.246235	-0.092721	-0.385791	-0.268447	-0.276372	-0.081009	0.082438	0.07079	-0.222492	-0.049264	-0.146005	-0.077806	-0.104193	-0.037211	0.389657	0.161129	0.240321	0.142173	0.209847	0.567472	0.215149	0.128645
PP1000E09	-0.038644	-0.267867	-0.187685	-0.508452	-0.491911	-0.477626	-0.487632	-0.496332	-0.549065	-0.274257	-0.08611	-0.333656	-0.006623	0.061169	0.163339	0.144428	0.070733	-0.01867	-0.426095	8.8e-05	-0.273658	-0.083736	0.09366	-0.232626	0.066603	-0.177574	-0.078636	0.095203	0.030449	-0.006914	-0.085358	0.044529	-0.334694	-0.213059	-0.127788	-0.344614	-0.368268	-0.124124	0.0102	0.393183	0.055714	0.193751	0.232284	0.317094	0.572127	0.284724	0.120807	0.401926	0.396851
PP1000E10	0.048466	-0.01966	-0.137006	-0.087764	-0.061342	-0.227417	-0.05063	-0.026809	-0.086532	0.062558	0.308624	0.278327	0.047984	0.133307	-0.055322	-0.090533	0.123513	0.176216	0.005068	0.324793	0.150597	0.297363	0.419246	0.177962	0.424737	0.541822	0.468617	0.053493	0.099315	-0.006102	-7.9e-05	0.022636	0.157246	0.16917	0.070729	-0.073735	0.113358	0.257337	-0.217634	0.048906	-0.027587	-0.23003	-0.471641	-0.230065	0.162223	0.24609	0.317656	-0.143083	-0.144384
PP1000E11	0.004432	0.118806	0.312441	-0.317281	-0.300095	-0.2976	-0.090458	-0.176705	-0.373502	-0.191151	-0.015379	-0.417719	0.221291	0.28572	0.427213	0.254988	0.002946	0.030596	0.202916	0.132975	-0.035723	-0.437279	-0.11256	-0.346335	-0.158718	-0.46978	-0.433064	-0.114958	0.185323	-0.106097	0.085747	-0.179515	-0.275703	-0.133587	0.243736	-0.411048	-0.079728	-0.206465	0.353017	0.330551	0.420507	0.478953	0.493442	0.463534	0.341101	0.432412	-0.048228	0.397474	0.256446
PP1000E12	-0.054848	-0.388882	-0.170369	-0.573821	-0.56505	-0.394938	-0.384789	-0.537313	-0.574255	-0.416533	-0.22031	-0.431685	-0.108116	-0.005561	0.028081	-0.06185	-0.002838	-0.089573	-0.5457	-0.134349	-0.457056	-0.05654	0.023787	-0.229925	-0.010614	-0.262172	-0.140058	0.21421	0.224217	0.102075	0.043479	0.171786	-0.219668	0.002006	-0.059116	-0.408307	-0.292762	0.036985	0.161551	0.539682	0.298433	0.254921	0.232233	0.313775	0.421474	0.145168	0.08497	0.406793	0.338343
PP1000F02	0.052656	-0.402804	-0.129253	-0.395421	-0.387811	-0.289177	-0.331156	-0.434318	-0.325905	-0.483391	-0.373238	-0.361103	-0.014668	0.007065	0.09731	0.111731	0.179393	-0.010713	-0.695414	-0.344643	-0.506448	0.261061	0.109151	-0.017635	0.091762	-0.286554	-0.133213	0.370299	0.237332	0.304426	0.160006	0.383751	-0.178272	-0.086753	-0.202197	-0.268169	-0.245459	0.048394	0.024043	0.410131	0.108923	0.032228	0.1778	0.110684	0.169961	-0.176604	-0.205214	0.219742	0.282287
PP1000F03	-0.30939	-0.68455	-0.408153	-0.804233	-0.781634	-0.721106	-0.649291	-0.809257	-0.803113	-0.527526	-0.423154	-0.666323	-0.334557	-0.181771	-0.091932	-0.11554	-0.223321	-0.319673	-0.615204	-0.219518	-0.612845	-0.148758	-0.153685	-0.436191	-0.188664	-0.482822	-0.374007	0.082908	0.043667	-0.115141	-0.144342	0.030897	-0.484566	-0.200492	-0.213929	-0.5748	-0.575911	-0.156384	0.178482	0.512271	0.185967	0.500808	0.484896	0.549667	0.694987	0.236105	0.326526	0.673319	0.650746
PP1000F04	-0.201095	-0.249689	-0.278494	-0.320412	-0.299341	-0.452388	-0.136659	-0.207788	-0.280111	-0.198353	-0.006304	-0.127831	-0.038399	0.101451	0.012022	0.066911	0.003521	-0.024287	0.007949	0.163749	0.015255	0.112544	0.185626	-0.070266	0.174997	0.230579	0.217079	0.026631	0.171147	-0.077099	-0.058428	-0.026527	-0.173235	-0.151865	-0.006022	-0.404606	-0.090614	-0.114132	-0.058943	0.075807	0.072999	0.071744	-0.060958	0.041589	0.374347	0.273149	0.32981	0.247663	0.225273
PP1000F05	0.80807	0.611371	0.671744	0.367137	0.364884	0.538868	0.434237	0.407387	0.309289	0.146277	0.28149	0.235254	0.868902	0.806213	0.889679	0.844337	0.830507	0.79481	-0.002724	0.157122	0.33773	0.139368	0.614307	0.549463	0.581063	0.033722	0.250909	0.203993	0.24692	0.410087	0.340782	0.22662	0.134026	-0.054125	0.163227	0.14331	0.176394	0.157003	0.002618	0.074076	0.073271	-0.371363	-0.142922	-0.249302	-0.18611	-0.19243	-0.787633	-0.252801	-0.239478
PP1000F09	0.46398	0.110897	0.284423	-0.018031	0.00814	-0.022948	0.130703	0.031696	-0.06822	0.000216	0.213529	0.043313	0.477025	0.54607	0.551047	0.458221	0.506132	0.446505	-0.160403	0.201649	0.160866	0.053661	0.452173	0.19383	0.420835	0.082948	0.230062	0.139258	0.182392	0.176906	0.132429	0.130909	-0.076844	-0.079114	-0.018081	-0.187568	-0.069031	0.11473	-0.12007	0.207762	0.072479	-0.144339	-0.059976	-0.049118	0.187119	0.006086	-0.304423	0.043194	-0.002695
PP1000F10	0.286259	0.162919	0.332227	-0.088356	-0.058244	0.061892	0.070786	-0.084911	-0.222902	-0.183994	-0.008719	-0.226535	0.299747	0.300543	0.412815	0.251456	0.157917	0.17272	-0.151136	-0.322615	-0.13311	-0.325371	0.024775	-0.167305	-0.016818	-0.396546	-0.275153	-0.139789	-0.055483	-0.075979	-0.111967	-0.128269	-0.329656	-0.26901	-0.111204	-0.306116	-0.334223	-0.157919	-0.123966	0.066583	-0.050004	0.129022	0.275204	0.193678	0.108006	-0.221476	-0.391302	0.151058	0.083268
PP1000F11	0.356936	0.325592	0.452182	-0.085614	-0.065895	0.105009	0.114346	-0.006092	-0.157096	-0.11194	0.054438	-0.233142	0.487531	0.496196	0.652207	0.491727	0.352396	0.321194	-0.003149	0.092625	0.038025	-0.267711	0.148471	-0.034106	0.100879	-0.382206	-0.246562	0.028824	0.214282	0.103263	0.187123	0.008869	-0.165284	-0.108524	0.129419	-0.257603	-0.060777	-0.050797	0.180547	0.273426	0.275117	0.183167	0.338025	0.226939	0.160658	0.105717	-0.434057	0.205807	0.120213
PP1000F12	-0.192547	-0.515192	-0.444282	-0.47544	-0.428408	-0.497059	-0.420531	-0.589912	-0.539184	-0.245584	-0.128409	-0.243059	-0.316218	-0.174067	-0.217301	-0.248936	-0.191549	-0.223608	-0.473292	-0.048284	-0.321591	-0.01612	0.050069	-0.25152	0.042479	-0.186051	-0.195086	-0.104895	-0.195887	-0.282556	-0.305858	-0.129046	-0.259256	-0.073687	-0.215478	-0.264638	-0.450266	0.005531	-0.194101	0.146614	-0.217374	0.259493	0.13646	0.271889	0.518245	0.096873	0.332754	0.324241	0.308895
PP1000G01	-0.041548	-0.333059	-0.284829	-0.338942	-0.308258	-0.380346	-0.291258	-0.382173	-0.357579	-0.210501	-0.035836	-0.097937	-0.126834	-0.031102	-0.099839	-0.135453	0.029967	-0.052267	-0.42398	-0.097984	-0.195071	0.187845	0.191689	-0.079796	0.189051	0.050914	0.054544	0.0702	-0.028841	-0.044964	-0.149829	0.056951	-0.150324	-0.072109	-0.175664	-0.236128	-0.272141	0.067166	-0.265839	0.143397	-0.165417	-0.023196	-0.087737	0.035341	0.275834	-0.008516	0.129736	0.120606	0.116167
PP1000G03	-0.296911	-0.584985	-0.35527	-0.72017	-0.740057	-0.633685	-0.586589	-0.638833	-0.641085	-0.544017	-0.404981	-0.560564	-0.255501	-0.038408	-0.059092	-0.080521	-0.028194	-0.183675	-0.442448	0.005962	-0.457468	0.111901	0.014489	-0.225659	-0.017249	-0.21859	-0.113098	0.424109	0.475817	0.239453	0.252196	0.340725	-0.151293	0.092209	0.088494	-0.452535	-0.170191	0.08995	0.457038	0.714007	0.514742	0.42481	0.36118	0.463459	0.606679	0.508677	0.381324	0.621946	0.56287
PP1000G05	-0.355732	-0.524473	-0.331009	-0.565297	-0.544836	-0.450113	-0.489668	-0.602201	-0.555257	-0.551782	-0.439077	-0.560391	-0.312162	-0.209975	-0.174794	-0.250316	-0.221711	-0.340486	-0.498917	-0.374361	-0.542318	-0.048751	-0.207473	-0.421804	-0.223434	-0.426996	-0.392665	0.101506	0.0836	-0.030779	-0.058109	0.081814	-0.322907	-0.105496	-0.126425	-0.419358	-0.345369	-0.14099	0.057032	0.370356	0.128374	0.411494	0.430703	0.409672	0.368457	0.051775	0.148699	0.452297	0.442657
PP1000G07	0.036026	-0.126917	-0.180504	-0.22262	-0.184695	-0.247249	-0.097261	-0.264557	-0.276014	-0.196846	-0.034635	-0.12249	-0.026122	0.127299	0.017998	0.004533	0.065452	-0.030517	-0.265094	-0.045611	-0.12297	0.010578	0.108404	-0.123331	0.095227	-0.084757	-0.075983	0.017163	0.036235	-0.070264	-0.131164	-0.001193	-0.228688	-0.18359	-0.214083	-0.347921	-0.292436	-0.05907	-0.242414	0.069054	-0.121503	0.095563	0.052875	0.161759	0.236909	-0.046516	0.051346	0.153306	0.093372
PP1000G10	-0.560403	-0.760108	-0.655471	-0.732612	-0.72722	-0.717137	-0.668721	-0.807664	-0.674455	-0.647369	-0.594007	-0.623326	-0.626161	-0.412809	-0.480854	-0.501238	-0.364183	-0.517828	-0.670157	-0.309904	-0.675543	0.029648	-0.249582	-0.431538	-0.258716	-0.348736	-0.30909	0.258355	0.162143	0.01667	-0.040955	0.223567	-0.266864	0.06313	-0.18038	-0.418397	-0.385846	-0.000648	0.170583	0.526045	0.206926	0.499392	0.426658	0.490056	0.53642	0.168437	0.48342	0.610319	0.596547
PP1000G11	0.781661	0.663792	0.638219	0.608836	0.635655	0.725718	0.766816	0.604328	0.527994	0.337217	0.479472	0.506219	0.689592	0.624092	0.612812	0.593917	0.575185	0.604589	0.250315	0.231176	0.491727	0.112517	0.519298	0.46832	0.51377	0.128264	0.176704	-0.085498	-0.004099	0.115945	0.092822	-0.046736	0.224218	-0.045435	0.149388	0.303711	0.274978	0.146363	-0.338611	-0.380048	-0.27037	-0.456459	-0.366733	-0.440747	-0.427491	-0.373261	-0.727252	-0.547424	-0.593648
PP1000G12	0.645428	0.463913	0.592721	0.133405	0.129229	0.417871	0.270287	0.192868	0.060399	0.06714	0.199285	0.037664	0.678875	0.723826	0.768863	0.651441	0.643435	0.615166	0.032235	0.32687	0.236149	0.033558	0.502769	0.322718	0.456267	-0.086755	0.094117	0.217466	0.36194	0.332463	0.375979	0.193533	0.125168	0.101259	0.332083	-0.025093	0.165947	0.208875	0.213105	0.310137	0.327629	-0.033966	0.070771	0.051935	0.093842	0.152156	-0.483224	0.0145	-0.054285
PP1000H01	0.401365	0.162879	0.249861	0.040105	0.078269	0.079693	0.204249	0.030243	9.2e-05	-0.038265	0.113948	0.053727	0.358328	0.482927	0.404796	0.361577	0.404978	0.342703	-0.16089	0.059712	0.085149	0.162938	0.394379	0.189638	0.38043	-0.167506	-0.114843	0.048139	0.078842	0.074654	0.059246	0.048192	-0.098132	-0.165912	-0.100941	-0.163546	-0.117496	0.092341	-0.219951	-0.037576	-0.092354	-0.060427	-0.040736	-0.027471	0.025731	-0.156254	-0.359402	-0.100804	-0.12268
PP1000H02	0.466233	0.341707	0.310284	0.352458	0.364394	0.210787	0.406644	0.404424	0.309657	0.292024	0.535585	0.561973	0.530121	0.584666	0.380327	0.327868	0.533515	0.627881	0.318303	0.58329	0.566646	0.366333	0.776897	0.548341	0.777075	0.612862	0.571167	0.061137	0.217545	0.146722	0.189412	0.041712	0.426558	0.28283	0.376697	0.202691	0.45352	0.368529	-0.184803	-0.115874	0.002042	-0.400074	-0.596043	-0.429322	-0.073244	0.19378	-0.112462	-0.415656	-0.430552
PP1000H03	0.584048	0.634236	0.484359	0.741295	0.779846	0.656483	0.759184	0.700312	0.65684	0.513821	0.708195	0.802331	0.506873	0.425398	0.273137	0.218665	0.390657	0.514083	0.45131	0.387992	0.680965	0.177569	0.496727	0.462217	0.523991	0.453989	0.331944	-0.24488	-0.17463	-0.056942	-0.0368	-0.20163	0.46324	0.170262	0.274896	0.61654	0.451509	0.322179	-0.522767	-0.599683	-0.526905	-0.60665	-0.667499	-0.669496	-0.555016	-0.276985	-0.465008	-0.790861	-0.855074
PP1000H04	0.257308	0.040779	-0.028619	-0.114406	-0.057797	-0.055569	-0.096555	-0.198786	-0.21509	0.096952	0.331475	0.16249	0.223129	0.187022	0.223915	0.211871	0.161208	0.245013	-0.191272	0.402918	0.108568	-0.034722	0.427225	0.089811	0.413171	0.23697	0.268348	-0.220632	-0.245093	-0.246136	-0.313603	-0.21511	-0.143433	-0.108801	-0.140568	-0.109714	-0.223275	-0.041671	-0.390621	0.035665	-0.295571	-0.155759	-0.253335	-0.080261	0.363291	0.097324	0.077564	-0.015455	-0.006616
PP1000H10	-0.693871	-0.624028	-0.704455	-0.611103	-0.588869	-0.687139	-0.536952	-0.61557	-0.545412	-0.443069	-0.328969	-0.381594	-0.674719	-0.563646	-0.63679	-0.582502	-0.597933	-0.627997	-0.245774	-0.214375	-0.439276	-0.020178	-0.311269	-0.482682	-0.299789	0.020502	-0.082907	-0.059923	-0.06646	-0.270143	-0.298928	-0.097067	-0.282182	-0.074325	-0.141208	-0.394335	-0.253505	-0.238571	-0.039462	0.190614	0.016623	0.309932	0.093418	0.267592	0.382545	0.206914	0.710713	0.373278	0.359198
PP1000H11	-0.709899	-0.682491	-0.768162	-0.699067	-0.689674	-0.744722	-0.732269	-0.741656	-0.639342	-0.448298	-0.394829	-0.432318	-0.72149	-0.658498	-0.662861	-0.607953	-0.588318	-0.632616	-0.419706	-0.272284	-0.561893	0.004888	-0.334681	-0.47619	-0.324642	-0.06744	-0.150524	-0.008136	-0.098468	-0.244716	-0.293921	-0.043215	-0.272824	-0.042483	-0.2062	-0.34866	-0.35572	-0.168373	0.021996	0.259761	-0.016918	0.324899	0.156852	0.305841	0.461583	0.232497	0.699383	0.438426	0.463647
PP1000H12	0.368488	0.099044	0.285331	-0.255336	-0.246838	0.011905	-0.048939	-0.195598	-0.305158	-0.197507	0.03289	-0.22199	0.360354	0.431765	0.524944	0.387978	0.371933	0.318587	-0.246881	0.1748	-0.084785	-0.092396	0.335698	0.048958	0.285627	-0.202135	-0.01763	0.21118	0.312819	0.223912	0.233119	0.172293	-0.064106	0.074336	0.198677	-0.236424	-0.034059	0.125068	0.247389	0.519101	0.392502	0.139831	0.185709	0.223866	0.331206	0.231733	-0.22056	0.258264	0.168353
PP1001A01	-0.08314	-0.3599	-0.068521	-0.668707	-0.671052	-0.473486	-0.509333	-0.62985	-0.683387	-0.452212	-0.465716	-0.771711	-0.034212	0.053154	0.274427	0.208343	-0.005108	-0.135	-0.536528	-0.266789	-0.528274	-0.322994	-0.207723	-0.376563	-0.264742	-0.655032	-0.422064	0.165729	0.161774	0.063476	0.035799	0.126187	-0.547581	-0.282704	-0.206064	-0.638318	-0.549207	-0.272742	0.391	0.641471	0.444978	0.539158	0.713754	0.656256	0.596462	0.155906	-0.019093	0.748264	0.718278
PP1001A03	0.272934	0.474878	0.206964	0.467692	0.529715	0.315837	0.51606	0.439222	0.351684	0.59785	0.767821	0.702365	0.199219	0.114285	-0.026105	-0.043355	-0.039259	0.195716	0.533406	0.518243	0.618167	-0.108217	0.258822	0.136191	0.287047	0.524188	0.30427	-0.560836	-0.467274	-0.480891	-0.436761	-0.549384	0.19723	0.026619	0.144659	0.347785	0.19814	0.051278	-0.608511	-0.637628	-0.568165	-0.418277	-0.662922	-0.480631	-0.250451	-0.056377	0.041998	-0.605899	-0.686086
PP1001A05	0.536986	0.79169	0.580316	0.852443	0.881028	0.773598	0.786212	0.827187	0.748776	0.708337	0.76527	0.859099	0.482774	0.30642	0.218371	0.184635	0.223629	0.455193	0.686021	0.385658	0.755667	-0.002569	0.316688	0.388263	0.344353	0.554215	0.406734	-0.428589	-0.342189	-0.214256	-0.172861	-0.370875	0.38796	0.098745	0.208086	0.581508	0.413395	0.163785	-0.529284	-0.733995	-0.524425	-0.606306	-0.672376	-0.673509	-0.582549	-0.281965	-0.338431	-0.80537	-0.835732
PP1001A07	0.641407	0.435415	0.315579	0.512702	0.551111	0.507247	0.538474	0.511692	0.496807	0.314667	0.523495	0.662992	0.527877	0.429325	0.341731	0.369648	0.546535	0.558835	0.016965	0.193363	0.397952	0.411726	0.623213	0.569355	0.637596	0.60517	0.631661	0.049101	-0.025038	0.188611	0.063653	0.10792	0.279878	0.025399	-0.060919	0.300211	0.247267	0.283428	-0.569865	-0.335516	-0.401079	-0.757562	-0.723811	-0.701474	-0.404423	-0.413657	-0.443927	-0.647567	-0.587363
PP1001A08	0.758307	0.523482	0.515421	0.427166	0.444397	0.588963	0.457906	0.431399	0.365983	0.512025	0.64181	0.623867	0.522283	0.482467	0.419507	0.387934	0.509978	0.597163	0.093838	0.503296	0.4448	0.176465	0.567659	0.482027	0.567136	0.37771	0.417054	-0.006666	-0.053351	0.108802	0.07189	0.00718	0.309927	0.151616	0.097801	0.382022	0.2005	0.415875	-0.275344	-0.158552	-0.205733	-0.524637	-0.564161	-0.461253	-0.183996	-0.079523	-0.341372	-0.517086	-0.561441
PP1001A09	0.823522	0.419608	0.614548	0.770802	0.777179	0.687179	0.750595	0.70394	0.699449	0.471496	0.533611	0.734569	0.704496	0.618516	0.484656	0.463939	0.6823	0.756407	0.201749	0.299757	0.592562	0.337611	0.693517	0.701338	0.698018	0.528852	0.583844	0.040149	0.048345	0.243233	0.150734	0.107745	0.451331	0.196356	0.158692	0.447878	0.376451	0.377002	-0.419529	-0.367255	-0.283245	-0.674782	-0.629123	-0.655596	-0.482217	-0.435531	-0.616362	-0.676482	-0.664257
PP1001B03	0.394621	0.235402	0.075715	0.427448	0.45196	0.241214	0.320766	0.338915	0.353889	0.458611	0.619826	0.748724	0.191478	0.183555	-0.025163	0.005846	0.233857	0.360186	0.18063	0.509615	0.470808	0.261171	0.538636	0.430632	0.565669	0.673222	0.573598	-0.115781	-0.174472	-0.074683	-0.118113	-0.103367	0.411936	0.263864	0.099201	0.477003	0.267493	0.382463	-0.446161	-0.319529	-0.438809	-0.524172	-0.739885	-0.504101	-0.135399	0.003514	0.083049	-0.556187	-0.573907
PP1001B04	0.508163	0.156231	0.241068	0.158446	0.182775	0.078493	0.259917	0.135157	0.108936	0.139188	0.297938	0.273759	0.386645	0.480302	0.367187	0.366311	0.454692	0.432531	-0.041893	0.400922	0.256558	0.205061	0.518175	0.326814	0.500601	0.244754	0.328014	0.125093	0.173793	0.149652	0.130135	0.116535	0.154899	0.095426	0.123141	0.060721	0.072939	0.283948	-0.157673	0.063332	-0.082936	-0.224244	-0.249918	-0.154388	0.104278	0.036046	-0.151723	-0.123406	-0.193356
PP1001B07	0.533028	0.467247	0.264704	0.61084	0.648314	0.481392	0.593481	0.548176	0.535796	0.514491	0.705673	0.84523	0.365985	0.331194	0.116037	0.100021	0.345738	0.489191	0.293836	0.47646	0.608014	0.262735	0.606073	0.53252	0.634117	0.680054	0.578507	-0.169032	-0.182596	-0.056416	-0.08946	-0.131939	0.460005	0.256532	0.145043	0.534011	0.369187	0.405025	-0.545523	-0.471612	-0.483481	-0.648392	-0.818793	-0.670543	-0.364495	-0.191193	-0.167077	-0.724575	-0.745126
PP1001B08	0.060264	0.055467	-0.069095	0.170766	0.201783	-0.030479	0.213254	0.168254	0.124678	0.373633	0.4821	0.461856	-0.07772	-0.074161	-0.207205	-0.124618	-0.167507	-0.020066	0.367185	0.487553	0.342466	0.015721	0.159856	0.037739	0.180251	0.492346	0.323321	-0.313585	-0.243424	-0.346796	-0.302829	-0.338961	0.15215	0.061866	0.117649	0.176909	0.129334	0.062567	-0.334124	-0.355844	-0.344794	-0.21884	-0.492712	-0.255711	0.034396	0.187416	0.374898	-0.287429	-0.361427
PP1001B12	-0.152357	-0.198597	-0.097403	-0.59981	-0.584808	-0.182837	-0.450748	-0.562798	-0.662722	-0.246786	-0.210491	-0.548775	-0.200731	-0.126283	-0.002039	-0.082586	-0.271575	-0.268197	-0.330383	-0.163905	-0.417801	-0.452702	-0.309521	-0.531282	-0.354555	-0.370388	-0.258865	-0.097089	-0.070004	-0.226516	-0.257311	-0.138768	-0.554411	-0.273771	-0.241159	-0.625826	-0.595403	-0.283721	0.116228	0.418367	0.22487	0.449195	0.459389	0.542379	0.59728	0.181437	0.286409	0.606882	0.516026
PP1001C01	-0.115276	-0.23761	-0.253588	-0.274756	-0.264995	-0.12423	-0.074342	-0.258268	-0.247683	-0.373663	-0.048506	-0.037339	-0.186477	0.085284	-0.182575	-0.245253	0.009678	-0.003834	-0.104457	0.345637	-0.131862	0.191012	0.306651	0.086561	0.296734	0.084334	0.056872	0.316841	0.469321	0.205406	0.297371	0.247095	0.338056	0.534773	0.443569	0.052166	0.290866	0.479862	0.281363	0.418854	0.304075	0.190167	-0.100545	0.116529	0.26448	0.481261	0.398796	0.123684	0.011504
PP1001C04	0.451772	0.698483	0.446228	0.735877	0.770157	0.58776	0.715409	0.726149	0.629329	0.717796	0.820987	0.854003	0.390537	0.259416	0.126692	0.113795	0.143896	0.38597	0.7044	0.544039	0.774134	-0.019517	0.336237	0.334124	0.364458	0.623289	0.439424	-0.458081	-0.346459	-0.292451	-0.238505	-0.430754	0.389103	0.127265	0.280172	0.54778	0.411441	0.161035	-0.513694	-0.690546	-0.508524	-0.556266	-0.721844	-0.620779	-0.451952	-0.10708	-0.148872	-0.750399	-0.816461
PP1001C07	0.35728	0.50499	0.228582	0.697961	0.727521	0.513869	0.577787	0.642938	0.645629	0.620498	0.722249	0.908708	0.243537	0.145613	-0.054603	-0.034215	0.168458	0.340974	0.499884	0.472311	0.663402	0.250923	0.413989	0.4448	0.461138	0.698169	0.485584	-0.278454	-0.285437	-0.162674	-0.14691	-0.240157	0.498622	0.231821	0.15885	0.629056	0.445774	0.329744	-0.564695	-0.666344	-0.573248	-0.642014	-0.829618	-0.711499	-0.491247	-0.146369	-0.08044	-0.81924	-0.815948
PP1001C12	0.183415	0.091905	0.108044	0.032895	0.100923	-0.071901	0.151792	-0.033588	-0.070618	0.156969	0.380441	0.220738	0.064497	0.074408	0.018871	-0.038583	-0.088893	0.021113	0.12133	0.265858	0.165245	-0.165691	0.131551	-0.120786	0.133016	0.05304	-0.060035	-0.379703	-0.284435	-0.391184	-0.345575	-0.383008	-0.073605	-0.066121	0.010369	-0.012541	-0.09455	-0.01985	-0.396216	-0.202395	-0.351912	-0.045038	-0.215572	-0.05283	0.079505	0.011956	0.075218	-0.180345	-0.297338
PP1001D01	0.595935	0.64436	0.433295	0.69757	0.720879	0.538548	0.653155	0.699258	0.615547	0.671522	0.815985	0.91405	0.492447	0.433703	0.248245	0.233137	0.398926	0.585936	0.547259	0.641058	0.771637	0.237606	0.633764	0.571233	0.657177	0.751387	0.626628	-0.200909	-0.144611	-0.059282	-0.030668	-0.182228	0.496167	0.247668	0.258392	0.524674	0.46946	0.383363	-0.455012	-0.513477	-0.381326	-0.644861	-0.827666	-0.669	-0.354602	-0.015251	-0.149066	-0.746916	-0.763782
PP1001D02	-0.635012	-0.890282	-0.726102	-0.869658	-0.876155	-0.856959	-0.796645	-0.920303	-0.796354	-0.751275	-0.762466	-0.84347	-0.654222	-0.505905	-0.404693	-0.34422	-0.429037	-0.62657	-0.736854	-0.515676	-0.821266	-0.113648	-0.434348	-0.541381	-0.454352	-0.546339	-0.426235	0.230979	0.112498	-0.008649	-0.094974	0.195531	-0.486499	-0.186124	-0.318999	-0.535527	-0.565058	-0.259506	0.304933	0.565939	0.210688	0.583248	0.643112	0.625807	0.611162	0.119627	0.426814	0.807443	0.810343
PP1001D07	0.561312	0.455424	0.372427	0.413556	0.439851	0.295149	0.424774	0.461024	0.326105	0.619691	0.821966	0.750809	0.448729	0.374705	0.273963	0.233797	0.341523	0.540227	0.340507	0.588321	0.615902	0.11343	0.586178	0.420523	0.597013	0.669648	0.596456	-0.243245	-0.226804	-0.14099	-0.158736	-0.244517	0.30146	0.122387	0.156933	0.358761	0.241405	0.299689	-0.423938	-0.352688	-0.327013	-0.592182	-0.774346	-0.5772	-0.138663	0.05457	-0.090034	-0.582885	-0.617823
PP1001D08	0.8214	0.493994	0.647958	0.283361	0.270202	0.52331	0.382423	0.327469	0.231348	0.157388	0.250386	0.198123	0.762147	0.783751	0.814111	0.757623	0.806405	0.749797	-0.078307	0.275352	0.265077	0.176627	0.606783	0.51986	0.568568	-0.018727	0.202016	0.312973	0.345394	0.460288	0.418041	0.311749	0.188338	0.067655	0.194307	0.116473	0.155825	0.315975	0.107005	0.195203	0.190667	-0.26109	-0.087622	-0.143794	-0.062107	-0.055903	-0.665905	-0.160377	-0.185178
PP1001D10	-0.470534	-0.65073	-0.610711	-0.548998	-0.536413	-0.582799	-0.457818	-0.613487	-0.518717	-0.392765	-0.496209	-0.559062	-0.527186	-0.427833	-0.334394	-0.193481	-0.423901	-0.55121	-0.411979	-0.342844	-0.474998	-0.233791	-0.429643	-0.446549	-0.440988	-0.353143	-0.273479	-0.048123	-0.140702	-0.237687	-0.310241	-0.061139	-0.526272	-0.366111	-0.4368	-0.452412	-0.587554	-0.395193	0.052282	0.162904	-0.093137	0.398677	0.465298	0.450538	0.463289	-0.04816	0.384448	0.616927	0.598296
PP1001D12	0.039348	0.115841	0.117123	0.441468	0.487396	0.190123	0.45309	0.336408	0.402727	0.25729	0.300291	0.427476	-0.09789	-0.186759	-0.296545	-0.30527	-0.24641	-0.156283	0.332559	-0.032067	0.24184	-0.018236	-0.132329	-0.070849	-0.089089	0.092496	-0.150303	-0.410011	-0.368331	-0.350612	-0.320435	-0.355554	0.144447	-0.014787	-0.033048	0.307489	0.153756	-0.013212	-0.555915	-0.653378	-0.576519	-0.234986	-0.337717	-0.352494	-0.521799	-0.400407	-0.133207	-0.553037	-0.623277
PP1001E03	0.6038	0.668133	0.584878	0.608037	0.62465	0.568222	0.60537	0.633969	0.488841	0.629904	0.78047	0.740314	0.500876	0.395546	0.316425	0.217444	0.302944	0.532672	0.52706	0.488638	0.658466	-0.036862	0.429855	0.361928	0.435106	0.544129	0.479459	-0.297352	-0.198325	-0.127552	-0.088881	-0.278048	0.37603	0.197753	0.294726	0.478804	0.342641	0.301676	-0.33949	-0.411296	-0.306641	-0.515158	-0.620266	-0.540147	-0.299564	-0.037469	-0.229695	-0.600682	-0.686632
PP1001E05	-0.33629	-0.632651	-0.466497	-0.444351	-0.43353	-0.487712	-0.41156	-0.55661	-0.418049	-0.375947	-0.42196	-0.393699	-0.558062	-0.439973	-0.485793	-0.450423	-0.375223	-0.477487	-0.626185	-0.42649	-0.596547	-0.071523	-0.374307	-0.402554	-0.375159	-0.311783	-0.261568	0.075212	-0.084759	-0.10117	-0.218849	0.085518	-0.322526	-0.121784	-0.44944	-0.292293	-0.532024	-0.051234	-0.096065	0.190115	-0.118644	0.275458	0.288903	0.291164	0.291393	-0.217143	0.286752	0.377268	0.341847
PP1001E11	-0.73056	-0.807963	-0.759317	-0.785289	-0.801316	-0.736086	-0.712308	-0.79829	-0.682845	-0.661196	-0.742587	-0.778282	-0.706684	-0.534381	-0.499468	-0.39396	-0.510855	-0.685164	-0.458312	-0.329071	-0.690525	-0.076006	-0.48771	-0.496767	-0.503426	-0.394251	-0.327487	0.238465	0.221327	-0.004851	0.004501	0.185531	-0.348598	-0.068126	-0.146544	-0.494701	-0.368865	-0.242983	0.461205	0.550984	0.336881	0.626499	0.602757	0.64519	0.553578	0.295178	0.63081	0.796736	0.773466
PP1001E12	0.367713	0.053901	0.23837	-0.072152	-0.059875	0.240564	0.026604	-0.147534	-0.088914	-0.188946	-0.173854	-0.225157	0.218316	0.236401	0.381274	0.380005	0.280076	0.154092	-0.409568	-0.156334	-0.239179	-0.096106	0.030108	0.035011	0.00197	-0.550777	-0.359009	0.160103	0.090496	0.187552	0.13604	0.183208	-0.173217	-0.149581	-0.179943	-0.040336	-0.262516	0.048395	0.098577	0.212543	-0.018478	0.089285	0.334832	0.179412	0.05631	-0.243712	-0.47181	0.148985	0.109873
PP1001F04	0.541703	0.361807	0.456302	0.071641	0.079931	0.298845	0.177121	0.074708	-0.00128	0.028814	0.127785	-0.001362	0.497549	0.581227	0.595761	0.44105	0.523469	0.474345	-0.127112	0.069711	0.151891	-0.004389	0.365746	0.199272	0.32928	-0.134002	0.040244	0.127459	0.185533	0.193478	0.195153	0.136686	-0.043055	-0.029549	-0.014614	-0.121513	-0.098839	0.185557	0.011362	0.209438	0.106356	-0.03576	0.103714	0.043076	0.100617	-0.090303	-0.43325	0.069588	-0.018914
PP1001F05	-0.17779	-0.596491	-0.469367	-0.474059	-0.468914	-0.410376	-0.332859	-0.531026	-0.423208	-0.473991	-0.437997	-0.446279	-0.279979	-0.171636	-0.123023	0.013322	-0.07792	-0.282958	-0.563063	-0.234936	-0.451337	0.056384	-0.078035	-0.188992	-0.097815	-0.182329	-0.024796	0.249069	0.170196	0.099503	-0.035292	0.234839	-0.302739	-0.188826	-0.255902	-0.372003	-0.360364	-0.175026	0.06038	0.35816	0.037269	0.2005	0.286032	0.295968	0.396637	-0.066605	0.161882	0.489902	0.462657
PP1001F06	0.718703	0.754641	0.744609	0.704229	0.732449	0.709227	0.738658	0.702134	0.65168	0.628576	0.626707	0.618608	0.660183	0.460517	0.538407	0.516874	0.425889	0.53589	0.455578	0.407174	0.640748	0.014134	0.333829	0.381071	0.342095	0.249218	0.222478	-0.273885	-0.203682	-0.06273	-0.02486	-0.214955	0.236402	-0.039152	0.13353	0.406189	0.300257	0.105665	-0.378034	-0.509306	-0.336417	-0.520322	-0.4156	-0.548373	-0.483819	-0.319689	-0.630626	-0.622644	-0.655105
PP1001F08	0.525662	0.450492	0.512809	0.285006	0.283872	0.310212	0.326528	0.342907	0.14044	0.013117	0.255686	0.176786	0.593912	0.614397	0.606793	0.404141	0.51533	0.576552	0.113863	-0.128238	0.24236	-0.119406	0.418953	0.283939	0.386868	0.048704	0.189999	0.044018	0.115899	0.218544	0.175881	0.058024	0.044351	-0.001236	0.085499	0.026118	0.090977	0.116451	-0.065459	0.038243	0.065765	-0.190517	-0.085329	-0.103841	-0.114095	-0.133314	-0.491424	-0.164594	-0.179483
PP1001F12	0.261284	-0.076221	0.093881	-0.210713	-0.193432	-0.02754	-0.168315	-0.275179	-0.263483	-0.262538	-0.126144	-0.210014	0.212751	0.235969	0.300812	0.211887	0.285216	0.211034	-0.497339	-0.208069	-0.255874	0.020362	0.210733	0.021775	0.177212	-0.190811	-0.00874	0.159068	0.121084	0.150484	0.057341	0.1783	-0.17254	-0.07014	-0.166053	-0.234023	-0.297441	0.067551	-0.049578	0.328807	0.026447	0.029398	0.163608	0.123524	0.242756	-0.166945	-0.247824	0.21308	0.202488
PP1001G01	-0.030895	-0.480037	-0.244591	-0.588425	-0.572977	-0.421383	-0.480895	-0.597585	-0.584266	-0.413603	-0.239862	-0.408536	-0.166254	-0.079652	0.01712	-0.036256	-0.002329	-0.106681	-0.683975	-0.25517	-0.505027	-0.033483	0.018422	-0.215165	-0.010169	-0.258261	-0.086707	0.18832	0.046479	0.066336	-0.053427	0.171533	-0.312193	-0.10281	-0.243234	-0.308128	-0.453882	0.048562	0.051429	0.483258	0.06404	0.150302	0.219134	0.243568	0.473126	0.026678	0.088761	0.421333	0.40083
PP1001G04	0.019335	-0.354398	-0.258818	-0.463918	-0.447323	-0.504993	-0.348528	-0.497086	-0.466305	-0.190039	-0.058853	-0.20331	-0.138659	0.031738	0.001999	0.064063	0.023038	-0.050481	-0.392347	0.234512	-0.225436	0.05095	0.178739	-0.083236	0.159388	-0.129526	-0.05427	0.126977	0.085205	-0.022948	-0.052389	0.067297	-0.155058	-0.029864	-0.044137	-0.203212	-0.276392	0.084008	0.099972	0.36726	0.049103	0.197054	0.087594	0.279545	0.542597	0.318687	0.292427	0.330361	0.257552
PP1001G05	-0.654645	-0.817672	-0.563536	-0.842581	-0.852214	-0.811451	-0.696224	-0.849164	-0.775138	-0.638947	-0.716225	-0.880876	-0.706671	-0.53346	-0.438297	-0.436008	-0.571152	-0.733859	-0.51882	-0.419126	-0.758476	-0.289595	-0.628386	-0.704009	-0.650448	-0.687887	-0.630375	0.13367	0.104532	-0.108301	-0.104672	0.082155	-0.507648	-0.16696	-0.245075	-0.597096	-0.527677	-0.286694	0.394667	0.53873	0.344283	0.743436	0.758127	0.747006	0.56244	0.21591	0.465164	0.823145	0.745629
PP1001G06	-0.489735	-0.206978	-0.439474	0.108689	0.143363	-0.049269	0.102223	0.020463	0.145811	0.009449	0.002313	0.177221	-0.559652	-0.599337	-0.729231	-0.628616	-0.622615	-0.561803	0.251273	-0.082695	-0.010704	-0.016077	-0.384085	-0.280027	-0.336143	0.232653	-0.026154	-0.336115	-0.294986	-0.413334	-0.370518	-0.307602	0.071863	0.038728	-0.066902	0.143584	0.087034	-0.132856	-0.372531	-0.482272	-0.457097	-0.033355	-0.222149	-0.183048	-0.243061	-0.170903	0.431315	-0.203683	-0.243613
PP1001G11	0.825882	0.609357	0.626813	0.376322	0.382682	0.557332	0.397447	0.375878	0.258836	0.381792	0.536233	0.452664	0.725175	0.75112	0.693218	0.566418	0.782794	0.808885	0.016204	0.484565	0.451127	0.167591	0.711539	0.549433	0.686534	0.221469	0.347868	0.179109	0.144122	0.323798	0.284723	0.176426	0.292978	0.204895	0.228378	0.272386	0.174309	0.483864	-0.10754	0.071278	0.009627	-0.361501	-0.318859	-0.265712	-0.010347	0.049048	-0.486418	-0.315128	-0.343489
PP1001H01	0.110735	0.004622	-0.079926	-0.045383	-0.028736	0.080738	-0.031601	-0.045764	-0.077366	0.164412	0.34924	0.310646	0.021256	0.134315	-0.07485	-0.1407	0.102756	0.18908	0.035569	0.413789	0.243806	0.199479	0.426906	0.181373	0.430883	0.532138	0.479473	0.00135	0.018043	-0.058408	-0.066437	-0.026978	0.201319	0.265943	0.151756	0.045971	0.111946	0.306641	-0.16381	0.097103	-0.024732	-0.190221	-0.456478	-0.176712	0.202104	0.268044	0.354308	-0.118381	-0.17589
PP1001H04	0.365866	0.054161	0.076386	0.004029	0.021367	0.24866	0.101118	-0.109414	0.001339	-0.112108	0.033923	0.117153	0.208425	0.341375	0.215159	0.18896	0.414601	0.328391	-0.342114	0.269588	0.005773	0.358468	0.553863	0.356714	0.55007	-0.095482	-0.052527	0.272661	0.240097	0.247147	0.219617	0.26838	0.248256	0.271883	0.135492	0.123917	0.131339	0.403724	-0.036633	0.182389	0.028959	-0.062333	-0.141033	-0.066197	0.058797	-0.004417	-0.249327	-0.131616	-0.141085
PP1001H05	0.297089	0.315176	0.220521	0.531325	0.538789	0.386502	0.463655	0.436835	0.476747	0.476516	0.453316	0.590155	0.06976	0.010972	-0.107999	-0.055831	-0.004606	0.134224	0.362671	0.391302	0.406776	0.011635	0.120478	0.200582	0.143925	0.397483	0.305031	-0.2197	-0.203268	-0.148248	-0.123729	-0.191137	0.368805	0.2315	0.175487	0.536972	0.270922	0.244263	-0.27414	-0.407622	-0.388891	-0.326183	-0.43194	-0.377606	-0.265095	-0.103163	0.017373	-0.449497	-0.535525
PP1001H06	0.153524	0.042477	0.217219	0.315898	0.344433	0.010895	0.426276	0.284689	0.314081	0.076911	0.093838	0.155494	0.034187	-0.034956	-0.023545	-0.00387	-0.08006	-0.098102	0.137856	-0.284748	0.070623	-0.129507	-0.241211	-0.108475	-0.225976	-0.125076	-0.173598	-0.226211	-0.176345	-0.150255	-0.170053	-0.16489	-0.111712	-0.272839	-0.289122	0.041108	-0.080572	-0.144923	-0.374936	-0.447407	-0.40826	-0.175734	-0.05292	-0.212055	-0.435839	-0.552842	-0.349198	-0.273989	-0.374927
PP1001H07	0.496522	0.027947	0.247684	-0.087911	-0.105803	-0.123127	-0.007547	0.005591	-0.043697	-0.05287	0.151161	0.10417	0.435276	0.544626	0.487541	0.459463	0.636957	0.557489	-0.289881	0.279988	0.058978	0.354688	0.604037	0.451971	0.576117	0.209586	0.414259	0.482864	0.454795	0.511198	0.440066	0.45329	0.190457	0.181945	0.140792	0.026224	0.121885	0.436554	0.211193	0.466574	0.309284	-0.258493	-0.225345	-0.142128	0.162136	0.189262	-0.198485	-0.010279	-0.026005
PP1002A01	0.490595	0.389856	0.270904	0.489415	0.545741	0.332863	0.547512	0.439611	0.420211	0.477793	0.65867	0.703554	0.314678	0.220524	0.120248	0.157038	0.189249	0.328292	0.29064	0.436308	0.485675	0.141107	0.429445	0.32645	0.450719	0.524434	0.413306	-0.305262	-0.278992	-0.214071	-0.228817	-0.270885	0.255186	0.051297	0.06888	0.359407	0.217482	0.185117	-0.591513	-0.508094	-0.53741	-0.551077	-0.691599	-0.568844	-0.287304	-0.209349	-0.144874	-0.627504	-0.662986
PP1002A04	0.210353	0.008391	0.089205	-0.122983	-0.108573	-0.208776	0.066768	-0.085565	-0.138504	-0.05258	0.151523	0.010783	0.176127	0.296843	0.23581	0.204778	0.204037	0.189165	0.044123	0.488372	0.110779	0.044549	0.316898	0.082808	0.289452	0.108592	0.159519	0.135585	0.328633	0.093834	0.191577	0.08284	0.152077	0.223653	0.33772	-0.057614	0.152741	0.22945	0.173784	0.30395	0.207429	0.085028	-0.023518	0.088361	0.306363	0.387139	0.119605	0.155752	0.015641
PP1002A11	0.5995	0.613129	0.459839	0.662851	0.68629	0.641935	0.762309	0.668618	0.628261	0.376465	0.586873	0.715018	0.476551	0.448036	0.285491	0.26936	0.426767	0.482385	0.419662	0.425067	0.582575	0.266911	0.518787	0.493239	0.535808	0.482026	0.409652	-0.021893	0.096557	0.135505	0.163386	0.004961	0.499281	0.24411	0.306639	0.4851	0.541524	0.367128	-0.34967	-0.394063	-0.281953	-0.551881	-0.623224	-0.590531	-0.502197	-0.179856	-0.389328	-0.681098	-0.764431
PP1002A12	0.240792	-0.240553	0.073531	-0.38514	-0.40308	-0.243159	-0.260676	-0.382481	-0.39458	-0.293817	-0.243825	-0.373838	0.129739	0.310739	0.30999	0.246211	0.328153	0.182711	-0.521231	0.034529	-0.305519	0.058029	0.208781	0.018091	0.162035	-0.326625	-0.107363	0.42249	0.412738	0.341788	0.294306	0.3796	-0.1207	0.058793	-0.020063	-0.339049	-0.243208	0.195186	0.324831	0.629149	0.424733	0.269686	0.341033	0.387064	0.446324	0.181155	-0.090613	0.438412	0.37104
PP1002B06	-0.111377	-0.265815	-0.167053	-0.681651	-0.668238	-0.32131	-0.464401	-0.564161	-0.696826	-0.388848	-0.276604	-0.625236	0.001805	0.076795	0.254296	0.199131	0.023498	-0.060165	-0.475933	-0.22028	-0.405347	-0.241766	-0.063672	-0.287547	-0.113569	-0.400223	-0.20825	0.089136	0.057983	-0.000946	-0.076032	0.03631	-0.514116	-0.318385	-0.118599	-0.558986	-0.516552	-0.233415	0.223159	0.48163	0.271421	0.306856	0.428497	0.415656	0.549068	0.17763	0.023366	0.600925	0.604524
PP1002B07	0.718755	0.564542	0.694435	0.21559	0.217552	0.451244	0.337537	0.287749	0.132384	0.189317	0.235776	0.045393	0.728723	0.672973	0.836298	0.757549	0.609922	0.609213	-0.014363	0.111136	0.206666	-0.153023	0.320736	0.266963	0.276288	-0.216412	0.005023	0.056047	0.094763	0.222147	0.192005	0.065149	-0.095707	-0.190038	0.035679	-0.026283	-0.071685	0.029326	0.058851	0.0905	0.119475	-0.150237	0.099768	-0.033697	-0.031998	-0.143108	-0.689939	-0.055969	-0.07812
PP1002B09	-0.394961	-0.705186	-0.532815	-0.770559	-0.781897	-0.499119	-0.696193	-0.833822	-0.723198	-0.594596	-0.626861	-0.714154	-0.521725	-0.360133	-0.293546	-0.265216	-0.281847	-0.457093	-0.72832	-0.300429	-0.730536	-0.083727	-0.299212	-0.417807	-0.327836	-0.49282	-0.349751	0.298601	0.188968	0.069861	-0.002618	0.258872	-0.356404	-0.038995	-0.236656	-0.464265	-0.509972	-0.059358	0.334369	0.6333	0.275652	0.530747	0.568974	0.597757	0.621854	0.178291	0.374078	0.741187	0.708772
PP1002B11	-0.546371	-0.73526	-0.673262	-0.78555	-0.778536	-0.706786	-0.657472	-0.716091	-0.674268	-0.530941	-0.506681	-0.614062	-0.494092	-0.410278	-0.321717	-0.257962	-0.318879	-0.443175	-0.574598	-0.253116	-0.609159	0.030206	-0.224237	-0.30295	-0.239579	-0.166217	-0.075768	0.226708	0.096799	0.025296	-0.04863	0.186526	-0.343249	-0.084123	-0.171642	-0.457243	-0.365651	-0.138682	0.252178	0.494293	0.272615	0.291768	0.282455	0.323266	0.490398	0.209997	0.468843	0.585082	0.673968
PP1002C01	0.279007	0.149427	0.02079	0.228965	0.262117	0.195019	0.208706	0.168193	0.156054	0.368535	0.493095	0.510108	0.032183	0.028722	-0.059803	-0.032344	0.023257	0.131712	0.145997	0.352609	0.302678	0.051872	0.273907	0.159648	0.29044	0.424003	0.3485	-0.23355	-0.287989	-0.238179	-0.248367	-0.226169	0.155886	0.070607	-0.044995	0.287121	0.030894	0.20764	-0.396094	-0.297186	-0.457451	-0.333276	-0.488735	-0.31428	0.00638	-0.000534	0.159034	-0.323185	-0.38016
PP1002C02	-0.149064	-0.502375	-0.239045	-0.698547	-0.705196	-0.533596	-0.569938	-0.672035	-0.677051	-0.513984	-0.512779	-0.73497	-0.156988	-0.049091	0.137098	0.124234	-0.035214	-0.201223	-0.627063	-0.299946	-0.59279	-0.228937	-0.213502	-0.339287	-0.263801	-0.519294	-0.271242	0.266884	0.215295	0.128025	0.067003	0.233527	-0.509128	-0.243172	-0.309276	-0.607662	-0.557134	-0.202193	0.375263	0.673716	0.388798	0.463329	0.635262	0.595914	0.613807	0.133141	0.110179	0.767456	0.742335
PP1002C04	-0.029834	-0.165741	-0.264721	-0.504779	-0.494988	0.107915	-0.401859	-0.604731	-0.521276	-0.335827	-0.396559	-0.509492	-0.223777	-0.080862	-0.0141	0.008365	-0.033612	-0.197993	-0.699934	-0.172642	-0.512188	-0.113453	-0.129471	-0.248722	-0.159399	-0.550774	-0.383276	0.185872	0.040349	0.032991	-0.054427	0.165519	-0.359891	-0.154314	-0.313001	-0.351028	-0.551696	-0.038204	0.12551	0.420111	0.082046	0.382077	0.486972	0.484551	0.486267	-0.030019	0.030285	0.528409	0.492387
PP1002C05	0.790357	0.737141	0.596127	0.710151	0.745268	0.743575	0.771381	0.771197	0.631528	0.608734	0.740535	0.772312	0.803876	0.629891	0.614939	0.619207	0.626824	0.769346	0.406163	0.43865	0.715707	0.188759	0.681944	0.673311	0.683386	0.632731	0.651629	-0.170836	-0.137783	0.056684	0.009218	-0.123584	0.30922	0.004892	0.165484	0.372526	0.352804	0.189901	-0.475272	-0.499388	-0.3386	-0.769781	-0.735645	-0.733979	-0.452393	-0.296073	-0.556738	-0.716256	-0.647992
PP1002C10	0.06575	-0.327558	-0.221885	-0.360821	-0.336686	-0.359261	-0.236509	-0.401638	-0.373681	-0.183546	0.035676	-0.05795	-0.085215	0.081624	-0.036374	-0.04704	0.075393	0.037338	-0.368264	0.246851	-0.152863	0.120565	0.316492	0.020518	0.30366	0.054096	0.090792	0.150177	0.13114	0.023964	-0.023288	0.106163	-0.024805	0.125113	-0.009503	-0.177781	-0.129566	0.191267	-0.018443	0.353538	0.084374	0.076394	-0.111531	0.136049	0.406619	0.242703	0.264014	0.158695	0.095213
PP1002D01	-0.112796	-0.026627	-0.286583	0.256867	0.269597	0.094546	0.176195	0.22056	0.250753	0.29067	0.342523	0.525873	-0.174272	-0.160213	-0.412003	-0.35711	-0.128942	-0.008127	0.254692	0.240593	0.343279	0.244163	0.218796	0.203033	0.25629	0.770656	0.608743	-0.164522	-0.180345	-0.197462	-0.229437	-0.150503	0.290337	0.208315	0.021311	0.239783	0.20988	0.172996	-0.408051	-0.380259	-0.355246	-0.378373	-0.638365	-0.444904	-0.129821	-0.030813	0.408657	-0.350323	-0.341055
PP1002D03	0.538968	0.667729	0.490535	0.791082	0.782946	0.832122	0.749005	0.785442	0.776199	0.486749	0.601001	0.847804	0.463592	0.428114	0.179671	0.176374	0.425341	0.555347	0.593279	0.60442	0.683348	0.390721	0.584808	0.642941	0.609311	0.690751	0.577566	0.061179	0.216929	0.231469	0.307671	0.081172	0.760238	0.517402	0.53047	0.653032	0.786982	0.521113	-0.16803	-0.34959	-0.103451	-0.555331	-0.729498	-0.638067	-0.538535	0.009134	-0.213124	-0.757961	-0.803768
PP1002D05	0.873428	0.665484	0.69209	0.638237	0.659144	0.734829	0.621312	0.595053	0.521385	0.558197	0.691755	0.702382	0.711407	0.616086	0.568969	0.504475	0.615531	0.724608	0.232997	0.477093	0.578886	0.140551	0.629765	0.536345	0.627156	0.357163	0.384823	-0.090093	-0.072377	0.096418	0.074344	-0.056378	0.366307	0.145364	0.193902	0.458917	0.288379	0.362527	-0.361989	-0.290648	-0.295986	-0.552628	-0.537674	-0.501116	-0.304008	-0.18302	-0.55257	-0.617828	-0.660502
PP1002D06	0.060607	0.078842	-0.061863	0.474196	0.509007	0.295136	0.39948	0.344527	0.485513	0.261643	0.291162	0.561209	-0.143462	-0.177289	-0.38572	-0.306791	-0.132811	-0.08044	0.192999	0.022124	0.260554	0.221459	0.034806	0.155054	0.087216	0.405016	0.230933	-0.211581	-0.28729	-0.170942	-0.216439	-0.147194	0.262654	0.084622	-0.105249	0.438599	0.202982	0.140839	-0.548604	-0.553613	-0.59486	-0.425441	-0.543496	-0.487265	-0.497914	-0.419344	0.024291	-0.587732	-0.613861
PP1002D08	0.201987	0.105776	0.323397	-0.216287	-0.229011	0.056205	-0.018572	-0.143304	-0.224333	-0.304255	-0.314131	-0.516195	0.275837	0.337487	0.521164	0.464369	0.240795	0.101713	-0.180216	-0.193423	-0.224859	-0.228581	-0.102949	-0.15523	-0.15413	-0.613309	-0.395572	0.203256	0.31089	0.237466	0.25916	0.1827	-0.30915	-0.239077	0.013179	-0.372985	-0.207196	-0.182722	0.370628	0.388846	0.395587	0.352744	0.614418	0.426973	0.194382	0.004543	-0.4038	0.434069	0.363233
PP1002D09	0.309523	0.225277	0.403496	-0.050644	-0.074367	0.316093	0.169777	0.06014	-0.044542	-0.185839	-0.151476	-0.28633	0.341714	0.437969	0.476839	0.372315	0.349049	0.231247	-0.062307	-0.104882	-0.044223	-0.063911	0.049368	0.010498	0.004131	-0.267204	-0.066525	0.291944	0.452054	0.350865	0.36868	0.276821	-0.087489	-0.052531	0.104687	-0.291521	-0.007765	0.024068	0.312873	0.368128	0.447321	0.153197	0.336403	0.212244	0.030054	-0.036867	-0.380273	0.258327	0.13108
PP1002D11	-0.365212	-0.57941	-0.596112	-0.473025	-0.458404	-0.241364	-0.435454	-0.610243	-0.40664	-0.418475	-0.444718	-0.351687	-0.550727	-0.339527	-0.461843	-0.426159	-0.229502	-0.398358	-0.636558	-0.202544	-0.465095	0.176412	-0.115231	-0.213597	-0.106133	-0.238438	-0.22145	0.221222	0.035706	0.002752	-0.084834	0.217797	-0.159781	0.05347	-0.290124	-0.203059	-0.352212	0.12282	-0.042901	0.261029	-0.0673	0.266742	0.219853	0.253563	0.339981	-0.051399	0.331394	0.365801	0.363549
PP1002D12	-0.640524	-0.910549	-0.769141	-0.847828	-0.850112	-0.80755	-0.789482	-0.905257	-0.796039	-0.615906	-0.630182	-0.716206	-0.712794	-0.541069	-0.516966	-0.449743	-0.489731	-0.637114	-0.662535	-0.307631	-0.745994	-0.107205	-0.39038	-0.529974	-0.405361	-0.407168	-0.352232	0.183239	0.074635	-0.088914	-0.154769	0.130007	-0.409132	-0.089713	-0.273656	-0.510894	-0.528917	-0.182095	0.25007	0.525829	0.195598	0.574198	0.512236	0.612584	0.665371	0.252152	0.604911	0.744896	0.735519
PP1002E03	0.726978	0.784817	0.70746	0.774205	0.761565	0.804606	0.802096	0.844215	0.752729	0.494623	0.62787	0.774973	0.727306	0.695137	0.49935	0.432539	0.678095	0.774141	0.541398	0.525188	0.753719	0.384142	0.708919	0.717207	0.717114	0.625633	0.599526	0.127827	0.274809	0.348002	0.374218	0.148364	0.637761	0.369836	0.491968	0.505604	0.710804	0.479989	-0.163486	-0.282744	0.007419	-0.622071	-0.68272	-0.65648	-0.550103	-0.070931	-0.491689	-0.728536	-0.762104
PP1002E04	-0.600808	-0.618793	-0.706752	-0.263154	-0.273211	-0.377398	-0.498821	-0.423006	-0.15779	-0.480224	-0.407452	-0.013178	-0.742577	-0.699208	-0.86582	-0.790232	-0.538976	-0.541369	-0.339293	-0.338862	-0.442204	0.383764	-0.228534	-0.172168	-0.182726	0.197961	0.027946	0.200783	-0.102127	-0.127344	-0.236413	0.210178	0.255025	0.437917	-0.064776	0.214501	0.049912	0.284756	-0.146054	-0.012665	-0.353909	0.037024	-0.179087	-0.083089	0.021361	0.046053	0.673725	0.008787	0.048538
PP1002E05	-0.060863	0.217461	0.174918	0.029311	0.048647	0.028816	0.124388	0.074547	-0.089278	0.259071	0.403522	0.183535	-0.125117	-0.111836	-0.170515	-0.393619	-0.333879	-0.101225	0.435058	0.195765	0.237437	-0.364925	-0.104418	-0.274825	-0.10039	0.042955	-0.144984	-0.461465	-0.319863	-0.456835	-0.322128	-0.493043	0.091265	0.186626	0.315489	0.155369	0.08262	0.107857	-0.112462	-0.221483	-0.125505	0.095044	-0.146575	-0.030845	0.005736	0.246115	0.220823	-0.142182	-0.300703
PP1002E07	0.55344	0.827255	0.630328	0.892546	0.914944	0.826238	0.843506	0.877855	0.801827	0.720542	0.731975	0.847217	0.520651	0.34198	0.248771	0.211358	0.262533	0.477228	0.710669	0.393126	0.775666	0.044857	0.330213	0.42599	0.35869	0.519114	0.361819	-0.386098	-0.287036	-0.161199	-0.112102	-0.328217	0.420331	0.119142	0.24467	0.558496	0.477123	0.160954	-0.498979	-0.7422	-0.439393	-0.591741	-0.653945	-0.673465	-0.651476	-0.302668	-0.416125	-0.835833	-0.849236
PP1002E08	0.582838	0.446901	0.609316	0.244132	0.223891	0.417391	0.244196	0.226716	0.256256	0.016353	0.071536	0.095044	0.542256	0.440675	0.577409	0.60442	0.504459	0.442703	0.054037	0.197967	0.107605	0.147122	0.301171	0.285567	0.272591	-0.010482	0.156646	0.313614	0.400102	0.451934	0.44247	0.335087	0.178857	0.089755	0.259419	0.117009	0.259279	0.127139	0.224704	0.288336	0.242927	-0.152486	0.022497	-0.067767	-0.077538	0.005988	-0.438394	-0.090398	-0.139868
PP1002E09	0.420626	-0.06074	0.203238	-0.279605	-0.287899	-0.223141	-0.14694	-0.250273	-0.287278	-0.231497	-0.125622	-0.289717	0.401139	0.529971	0.623528	0.593195	0.553026	0.402125	-0.43259	0.128512	-0.136634	0.064158	0.388697	0.208238	0.339841	-0.33341	-0.063846	0.394456	0.38154	0.39074	0.355082	0.357636	-0.118966	-0.045075	0.019837	-0.215737	-0.157907	0.140602	0.352796	0.577661	0.371157	0.134319	0.289952	0.283119	0.379672	0.175441	-0.316798	0.34028	0.312251
PP1002E10	0.538877	0.215612	0.398103	-0.165385	-0.161336	0.175554	-0.043549	-0.129739	-0.219011	-0.087919	0.027378	-0.192447	0.512203	0.537354	0.697126	0.60696	0.529757	0.459133	-0.336313	0.09906	-0.066551	-0.063619	0.356185	0.15764	0.303594	-0.257545	7.1e-05	0.22434	0.227864	0.269401	0.226774	0.211736	-0.166226	-0.095862	-0.017084	-0.228627	-0.195082	0.083588	0.183892	0.455129	0.277915	0.033166	0.215812	0.177739	0.306776	0.056837	-0.408876	0.235113	0.210739
PP1002E11	0.641931	0.333554	0.36873	0.398188	0.415261	0.59864	0.406718	0.300992	0.345982	0.245327	0.339553	0.465861	0.40863	0.43689	0.292803	0.241849	0.51977	0.513243	-0.146636	0.207108	0.25787	0.299676	0.524016	0.46693	0.525178	0.207583	0.267178	0.130272	0.064996	0.211649	0.136099	0.172708	0.307126	0.193662	0.000118	0.310382	0.114379	0.46418	-0.316555	-0.124499	-0.256875	-0.418851	-0.394063	-0.382423	-0.231123	-0.31407	-0.430689	-0.417616	-0.453563
PP1002F04	-0.188566	-0.315785	-0.289977	-0.61067	-0.638962	-0.013238	-0.474828	-0.64247	-0.563441	-0.607778	-0.639688	-0.692388	-0.283696	-0.079717	-0.049249	-0.089997	-0.015829	-0.210369	-0.709114	-0.365594	-0.631985	-0.032507	-0.150478	-0.221952	-0.188916	-0.557988	-0.332152	0.436188	0.35962	0.287467	0.211439	0.408666	-0.249731	0.036275	-0.140501	-0.393333	-0.385435	0.067908	0.445568	0.673789	0.427318	0.47721	0.594434	0.530934	0.457044	0.046614	0.063708	0.674489	0.629395
PP1002F05	0.580149	0.458728	0.518122	0.368366	0.374388	0.413092	0.373283	0.309375	0.249913	0.229538	0.378652	0.319145	0.434927	0.351732	0.416131	0.311976	0.354466	0.388674	0.112868	0.243913	0.256845	-0.095117	0.265989	0.164639	0.251552	-0.027849	0.014778	-0.042668	0.02751	0.07952	0.101235	-0.028962	0.257318	0.157326	0.235597	0.364304	0.18244	0.261548	-0.121785	-0.086016	-0.195469	-0.194674	-0.095777	-0.172323	-0.129563	-0.059894	-0.476672	-0.259431	-0.378207
PP1002F06	0.003867	-0.013987	0.068305	-0.076166	-0.088622	-0.062379	0.026204	-0.049296	-0.077421	0.104119	0.138383	0.068065	-0.170617	-0.005257	-0.190849	-0.321213	-0.1068	-0.065456	0.138395	0.413579	0.073426	0.014028	0.025207	-0.076718	0.022195	0.06068	-0.027645	0.091691	0.224914	0.008729	0.152894	0.038297	0.284519	0.439156	0.323516	0.051134	0.214662	0.388116	0.22013	0.232476	0.300438	0.20101	-0.043238	0.128839	0.123334	0.398841	0.316227	0.042352	-0.135942
PP1002F07	0.40432	0.248803	0.374609	0.041395	0.039399	0.341693	0.198283	0.025009	0.020683	-0.021225	0.05675	0.001767	0.276432	0.410374	0.315691	0.180853	0.339814	0.304724	-0.082692	0.229712	0.063621	0.051964	0.27066	0.17507	0.244551	-0.177877	-0.086683	0.21823	0.343641	0.239937	0.307571	0.207402	0.178746	0.262393	0.198668	-0.010506	0.116039	0.348894	0.205962	0.308579	0.294768	0.091592	0.071978	0.09902	0.018222	0.055859	-0.243676	0.019386	-0.125375
PP1002F11	0.421588	0.341833	0.442601	-0.032645	-0.008914	0.159064	0.173416	0.044382	-0.082074	0.104326	0.213034	-0.075212	0.409192	0.356896	0.57977	0.572664	0.222933	0.248132	0.137026	0.290239	0.108607	-0.307562	0.091921	-0.00379	0.053125	-0.310767	-0.195705	-0.129272	0.028782	-0.053488	0.046618	-0.158602	-0.163549	-0.197886	0.127792	-0.071398	-0.076697	-0.089034	0.185464	0.117351	0.079818	0.068304	0.185284	0.129318	0.15654	0.163945	-0.290914	0.103121	0.007245
PP1002G04	0.341475	-0.009603	0.135381	-0.187379	-0.173037	-0.008977	0.007292	-0.178417	-0.212677	-0.068078	0.009948	-0.163379	0.214722	0.231182	0.394185	0.422594	0.236254	0.155003	-0.256441	0.141942	-0.087233	-0.120416	0.154978	0.01025	0.118691	-0.226813	-0.055202	0.083942	0.088439	0.058737	0.021662	0.067955	-0.190645	-0.15351	-0.079425	-0.178831	-0.232733	-0.009465	0.066378	0.22583	0.032579	0.043013	0.174088	0.134108	0.297332	0.023494	-0.208883	0.245081	0.17743
PP1002G11	0.30961	0.053346	0.107205	-0.064133	-0.013497	-0.018552	0.103423	-0.086642	-0.181995	0.077698	0.241916	0.029953	0.130407	0.119164	0.208934	0.195244	0.033241	0.065286	-0.163364	-0.039194	-0.021997	-0.306051	0.031813	-0.138527	0.010724	-0.140939	-0.067477	-0.278031	-0.311929	-0.273797	-0.35093	-0.27311	-0.318411	-0.334098	-0.267642	-0.121725	-0.416677	-0.125519	-0.345992	-0.137714	-0.392408	-0.082844	-0.018188	0.011804	0.162413	-0.208818	-0.159959	0.023475	-0.069088
PP1002H02	-0.282507	-0.489766	-0.56221	-0.280057	-0.245343	-0.351118	-0.191826	-0.377838	-0.243697	-0.331502	-0.160828	-0.044627	-0.440838	-0.304735	-0.481095	-0.429523	-0.22186	-0.306328	-0.392934	-0.08628	-0.302534	0.242869	0.041863	-0.103286	0.059374	0.088088	0.012996	0.093975	0.034242	-0.070926	-0.128353	0.089177	0.030965	0.124455	-0.140309	-0.068834	-0.12264	0.169885	-0.250424	0.022024	-0.253712	0.023237	-0.137585	-0.02857	0.159616	-0.058429	0.338802	0.069271	0.044624
PP1002H03	0.062021	0.078283	0.170626	-0.114277	-0.105087	0.275906	0.058369	-0.145792	-0.15273	-0.207675	-0.137631	-0.230035	0.038348	0.198351	0.093398	-0.089975	0.054022	0.032304	-0.098564	-0.005092	-0.088528	-0.103886	0.01864	-0.12975	-0.006775	-0.288884	-0.24614	0.078556	0.243261	0.050131	0.131491	0.069902	-0.000196	0.181656	0.148199	-0.204233	-0.033135	0.153826	0.136714	0.266826	0.265285	0.317221	0.283513	0.256039	0.127398	0.023041	-0.075589	0.220139	0.076645
PP1002H06	-0.668731	-0.707906	-0.757029	-0.694177	-0.666213	-0.763535	-0.604892	-0.76889	-0.62456	-0.51415	-0.485522	-0.566727	-0.737009	-0.653315	-0.596117	-0.469628	-0.640352	-0.754984	-0.443079	-0.278357	-0.610022	-0.179797	-0.517771	-0.59686	-0.514596	-0.323651	-0.347797	-0.057379	-0.116441	-0.289499	-0.321643	-0.084806	-0.418537	-0.203198	-0.283904	-0.36916	-0.455953	-0.327197	0.06035	0.257547	-0.083336	0.440524	0.378959	0.444297	0.454212	0.108758	0.591123	0.55505	0.500316
PP1002H10	0.330686	0.173367	0.315934	-0.050158	-0.036926	0.136452	0.083378	-0.059317	-0.067264	-0.007283	0.054835	-0.038315	0.130406	0.257341	0.212588	0.019923	0.21439	0.179405	-0.20577	0.105434	-0.039582	0.028989	0.161284	0.044813	0.144098	-0.253436	-0.184155	0.150941	0.130157	0.145906	0.194365	0.152118	0.076041	0.216324	0.074382	0.014542	-0.015993	0.378795	0.07951	0.265325	0.17916	0.079486	0.090952	0.074065	0.036195	-0.000667	-0.211459	0.012046	-0.080599
PP1002H11	0.215221	-0.08159	-0.104042	-0.042295	-0.018992	0.014582	-0.01243	-0.122136	-0.042569	0.072891	0.08929	0.11241	-0.037739	0.038863	-0.033311	0.059892	0.087399	0.03703	-0.282135	0.160372	-0.044008	0.081015	0.1242	0.101729	0.122009	0.10689	0.188738	0.073373	-0.045869	0.015069	-0.064022	0.080574	-0.043325	-0.030001	-0.226527	0.023179	-0.202331	0.136311	-0.139265	0.093653	-0.181909	-0.128925	-0.143613	-0.019318	0.137477	-0.093099	0.108027	0.00755	-0.043317
PP1003A01	0.620732	0.83391	0.688592	0.842479	0.86925	0.77701	0.774128	0.80664	0.717511	0.719987	0.77725	0.828697	0.577547	0.399035	0.333346	0.278667	0.287723	0.526537	0.704121	0.483984	0.776372	-0.028509	0.380754	0.395116	0.398976	0.505609	0.373719	-0.413077	-0.289182	-0.191329	-0.131406	-0.36425	0.391575	0.130428	0.293299	0.537043	0.43972	0.155679	-0.463863	-0.635519	-0.416396	-0.538136	-0.613553	-0.587443	-0.508275	-0.188587	-0.367119	-0.765801	-0.804852
PP1003A06	-0.737747	-0.907913	-0.808741	-0.869173	-0.882458	-0.865935	-0.83383	-0.893669	-0.809521	-0.764131	-0.707029	-0.77226	-0.768343	-0.603122	-0.569754	-0.541673	-0.565963	-0.697022	-0.643686	-0.405127	-0.764394	-0.180695	-0.51969	-0.620736	-0.529198	-0.413868	-0.380045	0.146387	-0.044575	-0.211504	-0.304298	0.079498	-0.542798	-0.204954	-0.478077	-0.602077	-0.710191	-0.272753	0.2448	0.537482	0.208898	0.605196	0.563298	0.631098	0.653465	0.21911	0.628555	0.784878	0.786905
PP1003A08	-0.198327	-0.178031	-0.274588	-0.243054	-0.177735	-0.219847	-0.140422	-0.35432	-0.340505	-0.072902	0.053586	-0.095612	-0.36701	-0.339334	-0.309492	-0.301556	-0.472015	-0.385295	-0.106794	-0.031558	-0.211445	-0.383602	-0.264974	-0.441859	-0.262916	-0.260741	-0.363694	-0.450214	-0.457691	-0.563017	-0.54051	-0.456465	-0.312556	-0.194495	-0.216447	-0.103362	-0.420546	-0.177563	-0.329723	-0.211312	-0.472066	0.225392	0.108233	0.186581	0.29239	-0.01715	0.307091	0.136688	0.054767
PP1003A10	0.309451	0.295533	0.229185	0.121111	0.139286	0.237043	0.173269	0.191629	0.112205	0.230095	0.47809	0.407947	0.275728	0.281412	0.16542	0.089509	0.249111	0.335762	0.208529	0.520805	0.323786	0.213317	0.451048	0.244573	0.449995	0.521582	0.462643	0.03728	0.170563	0.058873	0.122315	0.014309	0.311109	0.280927	0.27306	0.107647	0.317085	0.342263	-0.122534	0.057146	0.047496	-0.294669	-0.484726	-0.305282	0.020114	0.27674	0.098711	-0.273186	-0.345624
PP1003A12	-0.582572	-0.722219	-0.74299	-0.581421	-0.549053	-0.656223	-0.549302	-0.693605	-0.531592	-0.509013	-0.412891	-0.387348	-0.681325	-0.554435	-0.629212	-0.600545	-0.481571	-0.596649	-0.54588	-0.302347	-0.571154	0.063097	-0.271593	-0.406853	-0.255826	-0.221815	-0.299868	0.045178	-0.06688	-0.177506	-0.222445	0.03109	-0.211642	0.002052	-0.265174	-0.257153	-0.329261	-0.05509	-0.092505	0.209099	-0.125085	0.315536	0.182546	0.28434	0.319087	0.025989	0.48422	0.333806	0.329025
PP1003B01	-0.079522	-0.431703	-0.072647	-0.647855	-0.657775	-0.506801	-0.480238	-0.59776	-0.629634	-0.55758	-0.493632	-0.72057	-0.096223	0.004524	0.174	0.123226	-0.006719	-0.161193	-0.580515	-0.344964	-0.622112	-0.162181	-0.193758	-0.352424	-0.245535	-0.598056	-0.374137	0.292262	0.2896	0.194388	0.14864	0.252328	-0.407441	-0.174831	-0.100603	-0.515908	-0.436285	-0.120827	0.392041	0.654364	0.412236	0.455766	0.620623	0.551396	0.496286	0.131827	-0.021184	0.656904	0.607923
PP1003B03	0.295682	-0.164369	0.03993	-0.140949	-0.093575	-0.19666	0.010067	-0.216058	-0.140463	-0.161275	-0.043079	-0.063323	0.163347	0.12348	0.221455	0.256549	0.198444	0.150946	-0.438689	-0.056322	-0.21282	0.113274	0.250536	0.139752	0.234395	-0.184169	-0.075984	0.039021	-0.047706	0.028796	-0.063196	0.071391	-0.125649	-0.094716	-0.141593	-0.083705	-0.221145	0.067208	-0.180796	0.078405	-0.175509	-0.133066	-0.054752	-0.087466	0.064064	-0.270794	-0.270906	-0.02237	0.027007
PP1003B04	-0.328905	-0.159428	-0.356931	0.078574	0.095424	-0.096535	-0.014367	-0.052523	0.056867	0.150887	0.140982	0.270408	-0.517885	-0.501017	-0.65152	-0.622425	-0.4936	-0.395996	0.177826	0.119157	0.06841	0.020505	-0.17779	-0.187299	-0.134325	0.209421	-0.033011	-0.303868	-0.344794	-0.400248	-0.354313	-0.301238	0.21279	0.2222	0.087581	0.35119	0.083333	0.130777	-0.286107	-0.374955	-0.464825	-0.013092	-0.256023	-0.14447	-0.057414	0.050387	0.454495	-0.196478	-0.261476
PP1003B05	-0.530782	-0.653956	-0.542917	-0.541144	-0.550662	-0.5897	-0.573383	-0.633294	-0.494523	-0.301692	-0.360894	-0.384152	-0.698061	-0.538126	-0.609147	-0.544281	-0.534717	-0.605495	-0.260319	0.054478	-0.441917	-0.026907	-0.374388	-0.463881	-0.370198	-0.229477	-0.305141	0.084582	0.060592	-0.148647	-0.096336	0.024856	-0.071352	0.163702	0.062437	-0.130628	-0.194914	0.029785	0.264612	0.360713	0.106507	0.49957	0.320982	0.480242	0.476404	0.430283	0.697549	0.467837	0.363199
PP1003B06	0.137042	-0.043917	-0.091219	-0.138051	-0.110249	-0.097063	-0.132212	-0.165999	-0.160399	0.109587	0.299984	0.237964	-0.015001	0.064334	-0.06432	-0.117553	0.071769	0.131599	-0.114254	0.428078	0.078212	0.173369	0.36307	0.12578	0.364156	0.349264	0.307491	0.026862	0.015238	-0.056439	-0.033922	0.000203	0.167463	0.266714	0.073449	0.040035	0.040976	0.336555	-0.115247	0.185357	-0.026088	-0.119748	-0.355305	-0.095479	0.262446	0.291828	0.330635	-0.073266	-0.120405
PP1003B07	0.064785	0.183354	0.105672	-0.135161	-0.09793	-0.039381	-0.115996	-0.151894	-0.28885	0.224134	0.198372	-0.109775	0.00809	0.085723	0.133123	0.023347	-0.140611	-0.032968	0.060421	0.07876	0.081305	-0.542956	-0.198084	-0.322977	-0.221221	-0.272001	-0.249126	-0.415218	-0.420163	-0.447996	-0.386614	-0.435775	-0.411884	-0.302224	-0.237861	-0.197554	-0.515378	-0.174455	-0.109384	-0.056067	-0.204935	0.259194	0.272355	0.332604	0.370063	0.10941	0.143639	0.261833	0.156
PP1003B08	-0.811908	-0.911784	-0.861845	-0.759118	-0.766094	-0.75966	-0.757505	-0.83806	-0.679434	-0.601862	-0.629113	-0.604507	-0.889734	-0.708054	-0.776911	-0.73345	-0.640433	-0.761465	-0.528275	-0.344596	-0.698667	-0.007392	-0.462845	-0.533811	-0.455219	-0.313512	-0.369532	0.149548	0.051441	-0.131297	-0.153815	0.105603	-0.234305	0.07297	-0.185128	-0.341088	-0.363117	-0.070488	0.220509	0.392849	0.120364	0.545045	0.397203	0.502822	0.485801	0.243683	0.720209	0.600537	0.581545
PP1003B11	-0.354696	-0.443667	-0.482292	-0.489829	-0.454096	-0.536572	-0.3573	-0.524146	-0.48465	-0.361315	-0.164529	-0.250003	-0.443415	-0.254681	-0.389483	-0.464293	-0.30887	-0.348446	-0.292852	-0.023756	-0.313614	-0.024446	-0.076564	-0.288771	-0.079955	-0.053085	-0.104889	0.029603	0.062282	-0.154835	-0.11613	-0.005226	-0.106795	0.137656	-0.07066	-0.269713	-0.201799	0.110981	-0.002167	0.291091	0.027484	0.279147	0.081831	0.25431	0.368815	0.216238	0.503933	0.317615	0.219472
PP1003C02	-0.093578	-0.430338	-0.110853	-0.546715	-0.552209	-0.391136	-0.341801	-0.511214	-0.546403	-0.454336	-0.377562	-0.575296	-0.162505	0.007279	0.032322	-0.079665	-0.048075	-0.163645	-0.521444	-0.272254	-0.478327	-0.186623	-0.163034	-0.336011	-0.207863	-0.425381	-0.256446	0.241203	0.269467	0.121383	0.084532	0.207738	-0.33507	-0.060589	-0.151194	-0.54129	-0.396006	-0.010265	0.266052	0.552594	0.388009	0.423416	0.481958	0.472782	0.430199	0.069783	0.075507	0.579747	0.466425
PP1003C04	0.807975	0.717388	0.63407	0.673841	0.715834	0.726261	0.72827	0.625815	0.556973	0.716553	0.79622	0.717888	0.631002	0.57517	0.488178	0.434325	0.536171	0.629158	0.264843	0.480234	0.611347	0.107572	0.578909	0.492837	0.581316	0.312769	0.323178	-0.188603	-0.253368	0.069843	0.015498	-0.127147	0.377397	0.115861	0.267274	0.513278	0.361306	0.351709	-0.621663	-0.507593	-0.50923	-0.583342	-0.555243	-0.545216	-0.443759	-0.650299	-0.65621	-0.676532	-0.731541
PP1003C05	-0.205254	-0.498593	-0.187329	-0.686138	-0.709095	-0.509516	-0.524691	-0.653741	-0.639088	-0.620103	-0.669283	-0.858788	-0.173449	-0.030089	0.148177	0.124735	-0.031852	-0.245852	-0.588969	-0.350101	-0.63827	-0.194269	-0.280285	-0.358618	-0.330873	-0.731278	-0.49053	0.36526	0.356125	0.241066	0.220575	0.321904	-0.436247	-0.171666	-0.138842	-0.56591	-0.428701	-0.191224	0.556955	0.726117	0.54697	0.608353	0.805579	0.698644	0.524796	0.164335	-0.000898	0.799815	0.763714
PP1003C06	0.017697	-0.143744	-0.01105	-0.172396	-0.124142	-0.232009	0.038444	-0.192096	-0.244096	0.001329	0.183411	0.006996	-0.168854	-0.065319	-0.159189	-0.171405	-0.26275	-0.171522	-0.00595	0.182941	-0.100659	-0.225119	-0.064164	-0.286216	-0.069568	-0.178042	-0.280468	-0.275419	-0.177252	-0.352237	-0.309159	-0.315489	-0.150779	-0.07427	-0.002543	-0.136321	-0.206278	-0.016873	-0.206424	-0.095558	-0.178518	0.179611	-0.037334	0.144566	0.203547	0.113008	0.222094	-0.002973	-0.141673
PP1003C07	-0.703426	-0.806563	-0.581232	-0.801915	-0.812095	-0.750072	-0.69232	-0.820077	-0.724381	-0.732033	-0.802561	-0.906594	-0.690375	-0.521175	-0.455792	-0.492115	-0.525669	-0.719321	-0.555585	-0.559106	-0.792455	-0.213042	-0.642163	-0.664551	-0.661644	-0.7045	-0.646836	0.205511	0.185176	-0.016076	-0.005329	0.169997	-0.440959	-0.106499	-0.221749	-0.562784	-0.474444	-0.229187	0.406759	0.550421	0.346103	0.726136	0.7888	0.71523	0.444215	0.124438	0.377977	0.799161	0.736903
PP1003C09	-0.284216	-0.564942	-0.470485	-0.644381	-0.602974	-0.582109	-0.462134	-0.664521	-0.657282	-0.350567	-0.208552	-0.434705	-0.3376	-0.197659	-0.187392	-0.121413	-0.279783	-0.34285	-0.432335	0.033795	-0.415264	-0.195888	-0.123029	-0.392545	-0.143954	-0.257343	-0.228984	-0.03687	-0.045549	-0.230205	-0.273956	-0.095464	-0.43191	-0.222705	-0.215595	-0.497946	-0.475886	-0.232655	-0.005819	0.324148	0.037229	0.371547	0.254932	0.440394	0.607353	0.246758	0.429608	0.487937	0.436989
PP1003C10	0.035518	0.232107	0.006677	0.544318	0.594873	0.150513	0.536644	0.530924	0.513103	0.413559	0.518205	0.676511	0.012701	-0.034355	-0.240886	-0.205955	-0.121223	0.023817	0.562719	0.210749	0.528131	0.117634	0.120927	0.159581	0.166226	0.628308	0.393594	-0.396491	-0.323092	-0.329245	-0.281412	-0.355652	0.234899	0.016175	0.001016	0.329858	0.287186	0.03832	-0.61156	-0.730013	-0.588621	-0.464652	-0.65008	-0.56678	-0.465511	-0.230126	0.124884	-0.627245	-0.648701
PP1003D01	-0.551988	-0.574425	-0.531637	-0.570877	-0.584052	-0.551149	-0.522192	-0.568523	-0.524685	-0.288225	-0.32241	-0.405373	-0.679232	-0.490189	-0.588653	-0.598827	-0.532071	-0.576736	-0.220197	-0.013879	-0.423152	-0.141395	-0.421919	-0.472949	-0.426511	-0.145387	-0.19195	0.098766	0.117665	-0.130262	-0.06513	0.036605	-0.129085	0.154438	-0.056675	-0.291457	-0.239485	0.043672	0.301754	0.401381	0.251347	0.485174	0.301728	0.465787	0.458342	0.403257	0.727567	0.521591	0.396343
PP1003D02	-0.149995	-0.363857	-0.304704	-0.6573	-0.651072	-0.529858	-0.631596	-0.626218	-0.663712	-0.258207	-0.193385	-0.457933	-0.263952	-0.242735	-0.051302	0.010302	-0.239743	-0.277961	-0.5166	-0.108555	-0.502312	-0.309625	-0.223943	-0.409947	-0.256634	-0.25652	-0.118967	0.000626	-0.119334	-0.171488	-0.274785	-0.050336	-0.498877	-0.303431	-0.323147	-0.42786	-0.595035	-0.230781	0.10228	0.435348	0.039921	0.255871	0.309231	0.398259	0.636966	0.221236	0.339376	0.552073	0.548947
PP1003D03	0.076121	-0.374186	-0.101035	-0.531363	-0.526917	-0.386907	-0.387667	-0.549939	-0.528729	-0.399399	-0.307277	-0.493555	-0.015841	0.131724	0.221029	0.161104	0.163951	0.003792	-0.621096	-0.103295	-0.400484	-0.064575	0.066763	-0.143761	0.026576	-0.429475	-0.21354	0.292891	0.21275	0.187002	0.113521	0.263677	-0.285532	-0.069675	-0.131495	-0.339115	-0.384212	0.054752	0.241513	0.597477	0.257738	0.291792	0.41371	0.400896	0.495331	0.107952	-0.052512	0.519491	0.463786
PP1003D05	-0.273086	-0.610269	-0.315847	-0.669985	-0.6834	-0.486814	-0.578059	-0.723071	-0.645283	-0.490095	-0.507524	-0.645306	-0.436568	-0.231183	-0.195985	-0.264885	-0.227054	-0.373306	-0.582188	-0.233746	-0.590564	-0.15045	-0.283501	-0.403837	-0.311478	-0.592413	-0.466502	0.248111	0.176013	0.062566	0.057704	0.20506	-0.276731	0.039042	-0.122459	-0.335907	-0.415301	0.049467	0.40882	0.633162	0.322164	0.565183	0.585797	0.614889	0.522255	0.219083	0.272317	0.654062	0.545982
PP1003D06	-0.396636	-0.229115	-0.371523	-0.144807	-0.114844	-0.447267	-0.120949	-0.125712	-0.172803	0.184209	0.207398	0.095748	-0.450111	-0.384558	-0.475472	-0.459853	-0.527068	-0.409251	0.302418	0.170395	0.111965	-0.247967	-0.298986	-0.34181	-0.27744	0.186699	-0.007999	-0.422251	-0.359864	-0.544117	-0.42811	-0.455727	-0.121368	-0.08088	-0.117235	-0.043649	-0.164143	-0.110248	-0.174657	-0.279256	-0.310407	0.120818	-0.112788	0.052842	0.18297	0.238523	0.623932	0.07152	-0.041705
PP1003D07	-0.433156	-0.691342	-0.581672	-0.722455	-0.714531	-0.667182	-0.620843	-0.73347	-0.687895	-0.442334	-0.377374	-0.534041	-0.486999	-0.320743	-0.324093	-0.292409	-0.318353	-0.437149	-0.476582	-0.053429	-0.493791	-0.074752	-0.207114	-0.40894	-0.227847	-0.179694	-0.121287	0.156968	0.134743	-0.072274	-0.094633	0.096584	-0.303416	-0.035896	-0.128585	-0.457397	-0.390097	-0.094538	0.210717	0.522955	0.204547	0.429982	0.343953	0.487886	0.637534	0.342824	0.563874	0.639789	0.570018
PP1003E04	-0.026473	-0.420401	-0.191045	-0.564704	-0.573737	-0.481588	-0.402447	-0.51877	-0.522897	-0.408762	-0.282028	-0.449059	-0.087352	0.057468	0.119171	0.130678	0.074817	-0.077327	-0.431237	0.02868	-0.379465	0.02207	0.055223	-0.148211	0.016451	-0.222595	-0.055711	0.339457	0.38375	0.206208	0.196614	0.281138	-0.191791	-0.01473	-0.027544	-0.406713	-0.224052	0.028442	0.358315	0.631667	0.381587	0.302506	0.316956	0.40082	0.527706	0.32146	0.188083	0.536905	0.447305
PP1003E05	-0.728261	-0.861352	-0.838557	-0.763457	-0.76936	-0.791743	-0.717314	-0.833934	-0.678808	-0.618041	-0.634893	-0.624168	-0.817172	-0.617979	-0.680259	-0.589568	-0.56147	-0.701299	-0.556366	-0.232214	-0.705819	-0.017829	-0.411363	-0.480587	-0.413756	-0.311918	-0.311991	0.223543	0.147234	-0.054437	-0.078526	0.170369	-0.232589	0.07641	-0.148971	-0.357118	-0.353155	-0.064459	0.297042	0.483539	0.192483	0.555468	0.427401	0.543649	0.555303	0.294415	0.714828	0.657518	0.629836
PP1003E06	-0.74593	-0.840317	-0.785329	-0.778776	-0.79661	-0.754052	-0.713046	-0.786913	-0.679836	-0.614767	-0.729476	-0.767408	-0.73913	-0.575524	-0.547097	-0.435777	-0.541634	-0.713779	-0.487756	-0.36569	-0.69825	-0.098185	-0.535007	-0.525628	-0.548419	-0.364353	-0.299699	0.216969	0.16882	-0.032017	-0.050682	0.167076	-0.388293	-0.11356	-0.229418	-0.524502	-0.427954	-0.274925	0.400564	0.507516	0.307598	0.601284	0.58324	0.628077	0.542437	0.236811	0.637378	0.789034	0.771903
PP1003E07	0.086188	-0.220975	-0.16021	-0.314995	-0.317697	-0.286964	-0.263741	-0.338932	-0.302999	-0.295293	-0.094835	-0.128149	0.100821	0.278188	0.158223	0.133613	0.339814	0.226098	-0.379202	0.235948	-0.108821	0.292364	0.448082	0.179635	0.426234	0.053312	0.150669	0.390229	0.422885	0.296644	0.267057	0.34206	0.116481	0.223424	0.16293	-0.136388	0.013773	0.297712	0.173687	0.484989	0.236184	0.083337	0.010445	0.137799	0.402011	0.319375	0.093735	0.24461	0.209252
PP1003E09	-0.140934	-0.369222	-0.287344	-0.450088	-0.4377	-0.469439	-0.321739	-0.389273	-0.40008	-0.207035	-0.139778	-0.2251	-0.238946	-0.130009	-0.166083	-0.164454	-0.083564	-0.170762	-0.393655	-0.131858	-0.304234	0.178835	-0.007828	-0.17455	-0.019435	0.026751	0.054445	0.13308	0.097204	-0.023526	-0.065442	0.103153	-0.210732	-0.110472	-0.247223	-0.374608	-0.358419	0.107086	-0.085023	0.204507	-0.008308	0.063523	0.020666	0.076245	0.346653	0.139778	0.297493	0.28408	0.253105
PP1003F01	0.139316	0.405464	0.179937	0.594969	0.639052	0.479233	0.588597	0.51345	0.491462	0.485325	0.50714	0.604418	0.019474	-0.079957	-0.223439	-0.222012	-0.212534	-0.010788	0.536845	0.148177	0.467438	-0.148744	-0.029056	0.023038	0.005844	0.397027	0.184626	-0.53887	-0.476235	-0.444204	-0.429372	-0.487931	0.158515	-0.007066	0.015009	0.342351	0.163945	-0.048039	-0.621169	-0.74617	-0.603877	-0.339667	-0.489224	-0.429662	-0.442544	-0.342564	-0.006483	-0.579677	-0.640969
PP1003F03	-0.618272	-0.492688	-0.617258	-0.162297	-0.154973	-0.321969	-0.22959	-0.248925	-0.116133	-0.082166	-0.103882	0.05798	-0.732868	-0.658377	-0.878046	-0.831663	-0.632334	-0.577195	0.022113	-0.01745	-0.167823	0.093212	-0.302186	-0.271308	-0.259405	0.225321	-0.017581	-0.132728	-0.163655	-0.299668	-0.270059	-0.144642	0.155215	0.266591	0.019279	0.111467	0.045031	0.097637	-0.143142	-0.164868	-0.213608	0.113739	-0.188863	-0.021812	0.013054	0.115981	0.687948	-0.02655	-0.05734
PP1003F06	-0.498295	-0.818482	-0.600006	-0.854058	-0.869946	-0.792159	-0.779893	-0.862983	-0.777866	-0.654053	-0.68651	-0.792769	-0.558297	-0.381105	-0.315295	-0.273166	-0.306419	-0.509748	-0.750031	-0.425823	-0.789288	-0.036713	-0.359173	-0.47354	-0.385185	-0.503479	-0.363641	0.319482	0.208003	0.082352	0.007723	0.27146	-0.451525	-0.166166	-0.331376	-0.584685	-0.566427	-0.153372	0.343976	0.631924	0.316107	0.552495	0.600791	0.623384	0.627445	0.175739	0.401142	0.784132	0.771019
PP1003F07	-0.013364	-0.406509	-0.256385	-0.418096	-0.393675	-0.292572	-0.431368	-0.533421	-0.420613	-0.212784	-0.125698	-0.205536	-0.198332	-0.136461	-0.10778	-0.095643	-0.065632	-0.11868	-0.556581	-0.010631	-0.356429	0.020319	0.064454	-0.151463	0.053453	-0.061889	0.042948	0.081363	-0.058627	-0.044879	-0.141942	0.080541	-0.207745	-0.020404	-0.24772	-0.189563	-0.364053	0.032547	-0.061046	0.380881	-0.024579	0.109926	0.073799	0.200416	0.461929	0.043946	0.250651	0.300681	0.283206
PP1003F08	0.103496	-0.244568	-0.001648	-0.583101	-0.590916	-0.258848	-0.411314	-0.511634	-0.568743	-0.297126	-0.230679	-0.494791	-0.012104	0.091201	0.241341	0.189305	0.103538	-0.001292	-0.535262	-0.030982	-0.440342	-0.138062	-0.019143	-0.16901	-0.065674	-0.465184	-0.254213	0.27614	0.211085	0.182355	0.148473	0.222748	-0.276541	-0.06324	-0.06178	-0.329392	-0.366723	0.076581	0.399283	0.633146	0.388037	0.299881	0.393806	0.416371	0.489942	0.253586	-0.003173	0.500837	0.446228
PP1003F09	-0.222748	-0.484033	-0.420713	-0.521582	-0.51784	-0.449102	-0.428783	-0.536058	-0.520666	-0.225079	-0.170135	-0.28891	-0.42563	-0.258738	-0.302218	-0.282488	-0.257995	-0.2918	-0.409143	0.027189	-0.387537	-0.118361	-0.140829	-0.245302	-0.156025	-0.173882	-0.115314	0.09527	0.00729	-0.080909	-0.102574	0.041427	-0.153797	0.064509	-0.103783	-0.153646	-0.345294	0.123929	0.194044	0.365726	0.07009	0.278467	0.1673	0.329247	0.48061	0.273898	0.466875	0.407513	0.326216
PP1003G01	-0.214221	-0.485914	-0.211626	-0.585983	-0.601869	-0.515069	-0.55945	-0.574961	-0.5577	-0.360483	-0.416901	-0.56323	-0.334312	-0.203107	-0.141123	-0.173277	-0.174159	-0.336056	-0.536105	-0.385093	-0.543346	-0.091765	-0.338412	-0.439093	-0.360861	-0.461859	-0.361731	0.206595	0.097374	0.049445	-0.027037	0.174743	-0.44167	-0.253258	-0.377355	-0.518031	-0.542654	-0.125027	0.160148	0.440187	0.202872	0.391143	0.483433	0.498725	0.415258	0.061618	0.169392	0.536188	0.478148
PP1003G03	0.689877	0.340574	0.502138	0.12396	0.140936	0.055153	0.241241	0.214285	0.059036	0.314083	0.542496	0.336888	0.61085	0.58847	0.623297	0.555394	0.612667	0.638051	-0.028226	0.391633	0.31574	0.15008	0.583519	0.373052	0.559585	0.186531	0.282038	0.052343	0.049198	0.152472	0.108343	0.028928	0.097162	-0.030286	0.119507	0.096251	0.018037	0.307037	-0.158548	0.01995	-0.078792	-0.380858	-0.355987	-0.290683	0.054056	0.077189	-0.39187	-0.256081	-0.298975
PP1003G05	0.437265	-0.021535	0.100565	-0.041593	-0.046638	-0.139438	0.034959	0.03501	0.008619	0.054974	0.239184	0.252209	0.309525	0.424943	0.303473	0.327109	0.530403	0.473534	-0.215802	0.396713	0.126323	0.429672	0.614019	0.488266	0.599655	0.386682	0.514729	0.413263	0.363747	0.402551	0.342659	0.383478	0.255914	0.22578	0.111904	0.080434	0.147784	0.486365	0.079894	0.316358	0.157894	-0.343857	-0.402365	-0.242134	0.129082	0.201345	-0.01881	-0.109538	-0.115448
PP1003G06	-0.612151	-0.469694	-0.6414	-0.290256	-0.277658	-0.38768	-0.270265	-0.290699	-0.227722	-0.118	-0.054002	-0.01383	-0.661923	-0.626008	-0.74642	-0.643431	-0.631499	-0.5797	0.057829	0.021149	-0.171329	0.013116	-0.296429	-0.337904	-0.266369	0.335654	0.151157	-0.168449	-0.142819	-0.335025	-0.317744	-0.197176	-0.004928	0.080686	-0.025482	-0.063438	-0.015272	-0.099464	-0.121817	-0.093	-0.158231	0.081318	-0.197831	-0.011958	0.161379	0.201633	0.753926	0.095022	0.049321
PP1003G07	-0.448601	-0.583302	-0.33335	-0.726619	-0.744888	-0.502455	-0.527338	-0.656057	-0.654801	-0.657492	-0.697994	-0.870332	-0.415218	-0.265869	-0.161304	-0.218742	-0.28868	-0.487693	-0.521566	-0.563709	-0.690616	-0.221223	-0.514248	-0.5379	-0.550336	-0.649889	-0.50212	0.270757	0.279694	0.116417	0.088836	0.235178	-0.478838	-0.203791	-0.224721	-0.642043	-0.46794	-0.238543	0.424808	0.582275	0.454296	0.588097	0.732228	0.629494	0.375328	0.044203	0.142295	0.755508	0.681491
PP1003G09	-0.296724	-0.412277	-0.396518	-0.206377	-0.177643	-0.10846	-0.061998	-0.346153	-0.194985	-0.278218	-0.290732	-0.216446	-0.470795	-0.378487	-0.446332	-0.372688	-0.37377	-0.463967	-0.300385	-0.276273	-0.323401	-0.020924	-0.264174	-0.318459	-0.246565	-0.368265	-0.463693	-0.123575	-0.169085	-0.255965	-0.309605	-0.114724	-0.183353	-0.134817	-0.225839	-0.126213	-0.277966	-0.131633	-0.253835	-0.197155	-0.326119	0.228	0.169152	0.142622	0.032126	-0.279522	0.080517	0.107822	0.047423
PP1003G10	0.268013	0.173123	0.217636	-0.195492	-0.156239	0.189108	0.072546	-0.165336	-0.22183	-0.045546	0.107571	-0.13318	0.182225	0.21721	0.312272	0.254597	0.09781	0.097573	-0.075463	0.250371	-0.03851	-0.188277	0.099015	-0.073948	0.067765	-0.275813	-0.211715	-0.063347	0.064638	-0.082907	-0.005059	-0.086933	-0.12914	-0.039773	0.078962	-0.177354	-0.121259	0.041547	0.080972	0.196038	0.091507	0.131766	0.127947	0.146428	0.206163	0.120061	-0.117143	0.143999	0.020884
PP1003G11	0.545369	0.807746	0.639964	0.881659	0.901935	0.798608	0.830912	0.866558	0.786112	0.721426	0.735657	0.834828	0.521587	0.356265	0.247529	0.199123	0.260116	0.475296	0.731595	0.41273	0.795134	0.032696	0.325589	0.402181	0.352048	0.537466	0.380729	-0.386035	-0.264249	-0.165181	-0.111103	-0.332401	0.419885	0.128579	0.272922	0.537374	0.478492	0.156363	-0.483756	-0.711109	-0.414949	-0.567182	-0.638424	-0.64493	-0.623227	-0.270012	-0.386559	-0.805117	-0.842161
PP1003H01	-0.298259	-0.639221	-0.470421	-0.566616	-0.55625	-0.373446	-0.489858	-0.672515	-0.511871	-0.506819	-0.481057	-0.488446	-0.476648	-0.309968	-0.335911	-0.341405	-0.204586	-0.390509	-0.733314	-0.31611	-0.594158	0.075855	-0.182988	-0.324973	-0.187934	-0.403262	-0.331535	0.245503	0.080905	0.051779	-0.051199	0.237084	-0.246962	-0.015142	-0.276669	-0.280465	-0.412953	0.055852	0.02872	0.39242	0.029547	0.324384	0.35009	0.338476	0.372555	-0.0628	0.186567	0.440758	0.41047
PP1003H06	-0.308515	-0.323479	-0.470081	-0.428429	-0.400251	-0.365236	-0.21741	-0.31049	-0.348989	-0.14328	-0.086205	-0.204175	-0.262165	-0.236077	-0.18062	-0.091917	-0.228509	-0.2418	-0.120053	0.11257	-0.158732	0.002025	-0.045066	-0.077394	-0.05178	0.151782	0.165303	-0.007764	-0.031488	-0.128675	-0.121027	-0.043793	-0.15613	-0.045678	-0.010245	-0.229131	-0.123253	-0.082756	0.09293	0.138994	0.080261	0.02121	-0.067129	0.015773	0.263343	0.210003	0.409397	0.255395	0.304537
PP1003H08	0.257039	0.249174	0.380761	0.115733	0.109079	0.313021	0.282526	0.198527	0.143002	0.112285	0.027243	-0.066191	0.170136	0.053464	0.216721	0.214511	0.052585	-0.002351	0.056185	-0.217984	0.000967	-0.168692	-0.259419	-0.132805	-0.274877	-0.146301	-0.056914	-0.04744	0.011335	0.036109	-0.00222	-0.009384	-0.17929	-0.279277	-0.170394	-0.134999	-0.137012	-0.157172	-0.056432	-0.105166	-0.032023	-0.118071	0.117864	-0.083541	-0.237175	-0.351858	-0.386293	-0.008971	-0.119991
PP1003H12	0.615507	0.831486	0.616469	0.857593	0.887523	0.798315	0.843045	0.863271	0.746154	0.763044	0.831699	0.887139	0.5831	0.431183	0.318918	0.288872	0.326306	0.549049	0.709407	0.478027	0.841743	0.029498	0.425345	0.454123	0.448461	0.602558	0.462206	-0.413734	-0.3032	-0.196588	-0.161028	-0.36911	0.376719	0.060004	0.220598	0.50939	0.418372	0.152977	-0.548316	-0.737207	-0.480814	-0.635231	-0.720783	-0.683421	-0.560132	-0.251838	-0.380102	-0.816757	-0.85328
PP1004A01	-0.598639	-0.747496	-0.567768	-0.753825	-0.753223	-0.622972	-0.577365	-0.730745	-0.664669	-0.623095	-0.657369	-0.775158	-0.613154	-0.471413	-0.422102	-0.400893	-0.47236	-0.64906	-0.532517	-0.440458	-0.712339	-0.151455	-0.54563	-0.595129	-0.566232	-0.464058	-0.396634	0.183177	0.180714	-0.036607	-0.060446	0.148852	-0.449876	-0.171011	-0.277237	-0.619578	-0.482646	-0.241641	0.255656	0.466089	0.277054	0.551351	0.590323	0.554161	0.444185	0.072006	0.404217	0.720742	0.657088
PP1004A05	0.040027	-0.111121	-0.226141	-0.274012	-0.213263	-0.218866	-0.243394	-0.326889	-0.335748	-0.028505	0.29115	0.077276	-0.02778	-0.048139	-0.011043	-0.036079	-0.052329	0.020604	-0.283638	0.156681	-0.056152	-0.07791	0.226198	-0.076637	0.219703	0.236855	0.244739	-0.296919	-0.537146	-0.382183	-0.513369	-0.286155	-0.232921	-0.145654	-0.304706	-0.109616	-0.371842	-0.023601	-0.493674	0.066315	-0.431008	-0.142533	-0.242777	-0.081663	0.375801	0.086201	0.277148	0.055071	0.050797
PP1004A06	0.767607	0.852853	0.685053	0.851927	0.882905	0.828276	0.8837	0.901861	0.787644	0.642527	0.755286	0.824777	0.774207	0.560629	0.55945	0.566962	0.545389	0.689572	0.52929	0.313553	0.768004	0.142201	0.533433	0.584055	0.546837	0.629073	0.620985	-0.256467	-0.208165	0.012531	-0.035586	-0.185864	0.302917	-0.067625	0.127506	0.465597	0.399963	0.103738	-0.558455	-0.648095	-0.45069	-0.814122	-0.729323	-0.811002	-0.622286	-0.448417	-0.639353	-0.810397	-0.781017
PP1004A08	-0.337633	-0.565347	-0.377406	-0.722298	-0.744152	-0.515332	-0.59049	-0.673087	-0.686966	-0.499067	-0.523824	-0.746923	-0.361932	-0.234655	-0.087351	-0.05781	-0.278947	-0.422754	-0.49568	-0.320511	-0.556104	-0.316719	-0.368371	-0.519643	-0.407735	-0.423607	-0.237007	0.168379	0.12924	-0.022084	-0.103901	0.110252	-0.527599	-0.288557	-0.224808	-0.576898	-0.523976	-0.347649	0.346132	0.589912	0.326479	0.494648	0.610675	0.596097	0.605627	0.168872	0.289949	0.794544	0.727017
PP1004A09	0.098117	-0.31125	-0.129783	-0.531215	-0.519137	-0.442146	-0.484054	-0.577486	-0.590652	-0.285458	-0.244334	-0.51659	0.068032	0.060808	0.333423	0.371862	0.116797	0.007311	-0.606812	-0.119119	-0.427973	-0.225432	0.012448	-0.235751	-0.03354	-0.519077	-0.259889	0.057092	-0.056798	-0.031206	-0.125159	0.032046	-0.505769	-0.363641	-0.301596	-0.419086	-0.600874	-0.245759	0.07867	0.402926	0.006306	0.30226	0.500756	0.46648	0.658712	0.088472	-0.085623	0.57782	0.601745
PP1004A10	0.121568	-0.261081	0.006963	-0.53027	-0.518734	-0.297379	-0.397211	-0.519398	-0.567813	-0.351549	-0.272495	-0.54414	0.1017	0.172249	0.357232	0.283876	0.1583	0.046654	-0.598226	-0.176739	-0.42552	-0.218176	0.013306	-0.224292	-0.038233	-0.460479	-0.216284	0.169721	0.110333	0.096265	0.016973	0.1477	-0.460174	-0.245494	-0.253579	-0.506866	-0.513882	-0.138467	0.171934	0.555926	0.274183	0.313919	0.483954	0.44482	0.556389	0.056145	-0.117122	0.561796	0.549531
PP1004B06	-0.193937	-0.470711	-0.317101	-0.598396	-0.602527	-0.587055	-0.529025	-0.591285	-0.625136	-0.299578	-0.314474	-0.495883	-0.265909	-0.137029	-0.062436	-0.091077	-0.152636	-0.222996	-0.490976	-0.214664	-0.418596	-0.152794	-0.131859	-0.353924	-0.164649	-0.284103	-0.158365	0.042381	0.000806	-0.154074	-0.197673	0.000737	-0.414267	-0.210888	-0.269432	-0.476624	-0.578981	-0.098202	0.084985	0.316328	0.053533	0.351132	0.404062	0.384738	0.67068	0.109264	0.248953	0.635395	0.614852
PP1004B07	-0.516729	-0.586738	-0.642696	-0.447713	-0.405989	-0.430496	-0.484421	-0.614857	-0.464153	-0.354009	-0.319838	-0.298623	-0.65198	-0.573256	-0.630164	-0.643777	-0.519434	-0.564239	-0.521138	-0.356227	-0.533863	-0.064837	-0.342398	-0.441557	-0.323721	-0.322475	-0.429778	-0.145643	-0.286626	-0.33977	-0.367148	-0.138985	-0.231318	-0.038503	-0.351385	-0.153632	-0.448227	-0.042104	-0.232969	0.00094	-0.337564	0.310339	0.206504	0.252171	0.263703	-0.11046	0.381023	0.247423	0.248967
PP1004B08	0.516492	0.248888	0.350862	-0.011709	-0.004745	0.132406	0.078062	0.019253	-0.098775	0.210407	0.360565	0.13323	0.389387	0.447758	0.466944	0.430964	0.360342	0.39663	-0.008358	0.549322	0.193297	-0.09187	0.384358	0.131378	0.348153	0.104672	0.231314	0.065382	0.132566	0.083949	0.099263	0.016679	0.046168	0.077229	0.204823	0.004517	-0.000184	0.185041	0.083925	0.291249	0.148079	-0.031347	-0.066191	0.082755	0.360532	0.343698	-0.041771	0.070739	-0.040601
PP1004B09	-0.338254	-0.737221	-0.521755	-0.699735	-0.693654	-0.642685	-0.654649	-0.750429	-0.640696	-0.497616	-0.531657	-0.606729	-0.458252	-0.365184	-0.254899	-0.171774	-0.250346	-0.443039	-0.706791	-0.384872	-0.662347	-0.02061	-0.293425	-0.384064	-0.310334	-0.415869	-0.303939	0.204519	0.027186	-0.001863	-0.124775	0.185287	-0.474362	-0.269874	-0.441059	-0.49975	-0.595514	-0.188795	0.097062	0.42768	0.051109	0.339118	0.429541	0.449936	0.491983	0.008043	0.276404	0.586283	0.604422
PP1004B10	0.273192	-0.101656	0.203512	-0.337872	-0.335806	-0.228088	-0.182559	-0.302439	-0.380953	-0.180618	-0.161015	-0.419161	0.253431	0.33704	0.484894	0.457834	0.264969	0.141113	-0.345274	-0.082833	-0.186392	-0.221938	0.058181	-0.143666	0.009605	-0.440394	-0.234636	0.124715	0.122065	0.087176	0.007939	0.09235	-0.463722	-0.377507	-0.230757	-0.524501	-0.443564	-0.239325	0.123917	0.395433	0.243979	0.248506	0.424429	0.410303	0.399323	0.019674	-0.238453	0.428767	0.383315
PP1004C02	0.694841	0.653171	0.449857	0.740423	0.766508	0.606143	0.673664	0.716734	0.678079	0.627184	0.798672	0.949921	0.597511	0.493013	0.321136	0.337039	0.535779	0.691572	0.386606	0.555631	0.727591	0.341199	0.728052	0.701413	0.753488	0.77375	0.701038	-0.118907	-0.118116	0.059323	0.020072	-0.078046	0.520952	0.225867	0.197577	0.587685	0.474899	0.400569	-0.503216	-0.48898	-0.424106	-0.787825	-0.908426	-0.779365	-0.458561	-0.184148	-0.320151	-0.841015	-0.818912
PP1004C03	0.66126	0.527777	0.395663	0.67267	0.69588	0.43731	0.613117	0.666321	0.615901	0.624455	0.78739	0.922143	0.545247	0.466972	0.288525	0.289786	0.519174	0.663076	0.339118	0.509634	0.701295	0.352056	0.711933	0.674868	0.737666	0.772182	0.701523	-0.112014	-0.132135	0.040346	-0.001458	-0.075314	0.474997	0.191437	0.108874	0.523972	0.400032	0.413247	-0.509479	-0.479654	-0.425911	-0.775784	-0.902283	-0.76458	-0.414284	-0.182901	-0.277909	-0.793788	-0.778564
PP1004C04	0.052647	-0.171174	-0.17281	-0.031745	-0.022293	0.031814	-0.072517	-0.148192	-0.004069	0.155346	-0.134879	-0.012875	-0.217385	-0.132939	-0.162539	-0.080002	-0.05116	-0.157797	-0.299214	0.222311	-0.165178	0.090589	-0.140093	0.02296	-0.131173	-0.268256	-0.246588	0.226844	-0.081592	0.035476	0.156047	0.214801	0.045657	0.088098	-0.355896	0.119761	-0.220673	0.277041	0.140765	0.088168	-0.161616	0.131931	0.166075	0.190719	0.062631	-0.033433	0.092267	0.087761	0.055893
PP1004C05	-0.418478	-0.74928	-0.540939	-0.640317	-0.620724	-0.565183	-0.4537	-0.700651	-0.592653	-0.614501	-0.594176	-0.664777	-0.507433	-0.377733	-0.308068	-0.227425	-0.367137	-0.543942	-0.609201	-0.430058	-0.69057	-0.127608	-0.386808	-0.488754	-0.40532	-0.535311	-0.446738	0.102252	0.068802	-0.092075	-0.145525	0.084656	-0.460438	-0.258607	-0.357712	-0.511823	-0.531489	-0.263057	0.088384	0.312522	0.033964	0.478116	0.535483	0.487754	0.437671	-0.082319	0.240267	0.611866	0.564389
PP1004C07	-0.610433	-0.708892	-0.818643	-0.458129	-0.432331	-0.580172	-0.458378	-0.561451	-0.376725	-0.462071	-0.415441	-0.283944	-0.698655	-0.584139	-0.698937	-0.622435	-0.45152	-0.594151	-0.525317	-0.385153	-0.515605	0.171109	-0.275221	-0.298044	-0.245528	-0.104611	-0.196769	0.085016	-0.073723	-0.120739	-0.197015	0.087727	-0.161396	-0.030403	-0.376825	-0.192955	-0.2804	-0.052826	-0.169312	0.066228	-0.206904	0.176334	0.069547	0.141964	0.145801	-0.124995	0.433361	0.214374	0.248691
PP1004C08	-0.085106	-0.399742	-0.281798	-0.456246	-0.425209	-0.37728	-0.291835	-0.514738	-0.452883	-0.287207	-0.282959	-0.427842	-0.218617	-0.125186	-0.008091	0.092047	-0.151832	-0.270953	-0.448194	-0.137697	-0.382852	-0.179374	-0.175062	-0.307627	-0.197388	-0.411587	-0.290842	-0.028909	-0.093395	-0.163566	-0.216992	-0.043271	-0.469795	-0.353615	-0.360659	-0.390666	-0.53549	-0.256006	-0.006505	0.203532	-0.089575	0.297673	0.377067	0.372893	0.450691	-0.049373	0.122164	0.465961	0.414922
PP1004C11	-0.606873	-0.585298	-0.588213	-0.587949	-0.560531	-0.440618	-0.528916	-0.688456	-0.567903	-0.360557	-0.432636	-0.499509	-0.776773	-0.697916	-0.66767	-0.616731	-0.737729	-0.758783	-0.37419	-0.236274	-0.629699	-0.302457	-0.61001	-0.636767	-0.6078	-0.450308	-0.531554	-0.148927	-0.217638	-0.379346	-0.36264	-0.169579	-0.373772	-0.082081	-0.294601	-0.341673	-0.486953	-0.204234	0.040456	0.165217	-0.054756	0.529831	0.412	0.489273	0.404848	0.099542	0.600871	0.472398	0.434447
PP1004C12	0.745394	0.791627	0.868587	0.699137	0.705559	0.746785	0.777527	0.746365	0.600858	0.501189	0.506653	0.463615	0.764126	0.640949	0.683994	0.607282	0.515378	0.613186	0.512937	0.264276	0.601655	-0.078808	0.321672	0.35535	0.309108	0.086117	0.114903	-0.178475	-0.02389	0.066107	0.110984	-0.142614	0.187874	-0.066318	0.230197	0.258401	0.296675	0.052452	-0.205411	-0.398921	-0.113658	-0.349296	-0.212021	-0.349716	-0.453621	-0.267238	-0.726087	-0.492939	-0.547418
PP1004D02	0.34086	-0.042798	0.012876	-0.142096	-0.107957	-0.249937	0.008715	-0.116584	-0.159064	0.063416	0.217903	0.071089	0.280614	0.29751	0.322157	0.329259	0.335438	0.297691	-0.327856	0.175219	0.058779	0.059649	0.379069	0.173886	0.359566	0.196007	0.326331	0.039245	-0.005496	0.012231	-0.093317	0.041231	-0.180365	-0.183053	-0.291222	-0.254232	-0.256379	0.024889	-0.243641	0.117101	-0.073941	-0.234009	-0.210548	-0.132972	0.236983	-0.110253	-0.127785	0.043487	0.03111
PP1004D03	0.86811	0.70882	0.660656	0.703869	0.73395	0.56136	0.671174	0.701357	0.599454	0.633241	0.791376	0.814657	0.77321	0.644091	0.61165	0.580618	0.652251	0.789942	0.309271	0.41908	0.687575	0.141181	0.670805	0.625896	0.67754	0.480874	0.49767	-0.181757	-0.202634	0.033998	-0.015056	-0.133857	0.291693	-0.010208	0.031054	0.467686	0.245279	0.284543	-0.491356	-0.473376	-0.446889	-0.723014	-0.685729	-0.664254	-0.393254	-0.2843	-0.583742	-0.729886	-0.718645
PP1004D06	-0.135462	-0.422761	-0.370765	-0.456891	-0.408081	-0.46234	-0.396832	-0.508277	-0.490623	-0.097519	0.085805	-0.078064	-0.309307	-0.283387	-0.236063	-0.23247	-0.273878	-0.233604	-0.320068	0.13283	-0.264976	-0.089008	0.015277	-0.236634	0.012564	-0.015845	-0.063194	-0.174867	-0.248016	-0.335249	-0.335508	-0.203632	-0.189573	-0.02995	-0.1834	-0.153504	-0.338118	0.036195	-0.167963	0.12491	-0.228806	0.093097	-0.076735	0.115158	0.453331	0.219844	0.427248	0.181266	0.152466
PP1004D08	-0.015783	-0.209535	-0.067312	-0.429724	-0.407189	-0.418085	-0.378529	-0.42836	-0.512522	0.01096	0.027654	-0.276898	-0.137467	-0.075475	0.053138	0.028917	-0.202462	-0.162572	-0.160713	0.028684	-0.190054	-0.406857	-0.202281	-0.36802	-0.231545	-0.309004	-0.247492	-0.240657	-0.255823	-0.349379	-0.317485	-0.281224	-0.456657	-0.310074	-0.286925	-0.347527	-0.566354	-0.188651	0.055882	0.189866	-0.066965	0.309476	0.296291	0.417022	0.537726	0.235051	0.290939	0.421557	0.317904
PP1004D12	0.210166	0.117613	0.214112	-0.28299	-0.279223	0.091682	-0.119991	-0.244195	-0.368695	0.004094	0.050177	-0.257708	0.124242	0.214414	0.318484	0.228554	0.076505	0.089174	-0.091646	0.254625	-0.078678	-0.338602	-0.002514	-0.194678	-0.048055	-0.385473	-0.281045	-0.028889	0.070465	-0.081043	-0.001566	-0.087435	-0.187398	-0.041578	0.096872	-0.218347	-0.269893	0.049422	0.253479	0.30636	0.196386	0.333913	0.358497	0.383466	0.461251	0.336023	-0.003989	0.382586	0.242748
PP1004E01	0.102284	-0.074574	0.028585	-0.170556	-0.171809	0.104924	-0.029479	-0.208312	-0.157341	-0.272173	-0.329331	-0.340898	0.000897	0.106349	0.126722	0.06907	0.125769	-0.020176	-0.386541	-0.320786	-0.280194	-0.047594	-0.112317	-0.052522	-0.138138	-0.440964	-0.278949	0.204795	0.197439	0.1723	0.152513	0.224821	-0.17069	-0.077208	-0.228009	-0.232732	-0.287399	0.062256	0.159774	0.251558	0.11804	0.195324	0.375185	0.23825	0.040205	-0.273981	-0.257862	0.294188	0.211063
PP1004E03	-0.139397	-0.387971	-0.292874	-0.228773	-0.209431	-0.408999	-0.128629	-0.330631	-0.215605	-0.211324	-0.286436	-0.26995	-0.328997	-0.231026	-0.226193	-0.081536	-0.237617	-0.345747	-0.34107	-0.224063	-0.334339	-0.105822	-0.283182	-0.275039	-0.284889	-0.363089	-0.317978	-0.045992	-0.12439	-0.159442	-0.227215	-0.042384	-0.331164	-0.299414	-0.368935	-0.205487	-0.440101	-0.197174	-0.109408	-0.039394	-0.246119	0.222575	0.280523	0.251583	0.196679	-0.218767	0.102517	0.268809	0.210073
PP1004E04	0.125544	-0.176263	-0.000195	-0.3978	-0.37847	-0.142055	-0.234025	-0.438867	-0.442463	-0.291689	-0.261877	-0.47965	0.052046	0.097443	0.292675	0.290399	0.063004	-0.031778	-0.470679	-0.18658	-0.356293	-0.31638	-0.100916	-0.221382	-0.145409	-0.547673	-0.328461	0.028479	-0.010803	-0.024225	-0.088875	0.02186	-0.442946	-0.295268	-0.240743	-0.345724	-0.515519	-0.192938	0.14113	0.348864	0.056686	0.29149	0.487139	0.403193	0.413071	-0.075746	-0.165465	0.488063	0.430709
PP1004E06	0.200711	-0.017944	-0.085382	-0.202945	-0.201589	0.311536	-0.084843	-0.310482	-0.203269	-0.338594	-0.398655	-0.355341	0.02077	0.089234	0.167913	0.224273	0.214496	0.026619	-0.670868	-0.26957	-0.40938	0.025574	0.03861	0.030114	0.007328	-0.396021	-0.147924	0.320324	0.163298	0.270999	0.106722	0.344674	-0.201539	-0.094571	-0.246206	-0.186266	-0.354787	0.026821	0.055214	0.320223	0.046783	0.111001	0.345049	0.216342	0.197327	-0.327499	-0.301434	0.327479	0.349003
PP1004E07	0.001971	0.215186	0.038993	0.554581	0.586969	0.362894	0.56807	0.484994	0.531525	0.344389	0.349827	0.547462	-0.077936	-0.217213	-0.32632	-0.238908	-0.261436	-0.098167	0.461436	-0.012706	0.367183	-0.000959	-0.065278	0.048772	-0.021463	0.456328	0.262979	-0.46565	-0.424061	-0.378638	-0.411516	-0.39811	0.171786	-0.04116	-0.004012	0.369981	0.201935	-0.094738	-0.611673	-0.798107	-0.642939	-0.42315	-0.526168	-0.567492	-0.513305	-0.470603	-0.018382	-0.56977	-0.587028
PP1004E08	0.177181	-0.021386	-0.027775	-0.208873	-0.187981	0.258082	-0.118532	-0.345181	-0.249668	-0.210767	-0.203082	-0.258427	-0.091193	-0.050588	0.042829	0.077694	-0.0168	-0.109902	-0.510641	-0.145285	-0.380193	-0.162178	-0.103211	-0.156397	-0.124469	-0.475636	-0.329103	0.060515	-0.064891	0.010714	-0.079139	0.071779	-0.209476	-0.097083	-0.1852	-0.042682	-0.360366	-0.004825	0.010371	0.233645	-0.104702	0.178631	0.299284	0.271232	0.205201	-0.190514	-0.147628	0.222014	0.161138
PP1004E09	-0.489254	-0.014487	-0.212064	0.054422	0.062573	0.10528	0.072778	0.063904	0.024992	0.185854	0.094128	0.058757	-0.46889	-0.474449	-0.586234	-0.605231	-0.668637	-0.511029	0.523259	0.08695	0.122151	-0.332841	-0.505054	-0.438309	-0.482238	0.167252	-0.079238	-0.439428	-0.253668	-0.504919	-0.358502	-0.45637	0.000984	0.061306	0.094647	-0.038994	0.06288	-0.211414	-0.099507	-0.331734	-0.104627	0.227343	-0.012742	0.083304	-0.053327	0.144607	0.548406	0.008948	-0.116053
PP1004E10	0.324386	0.372585	0.304548	0.602932	0.615948	0.704888	0.682682	0.550974	0.65249	0.119997	0.040136	0.318086	0.239533	0.111024	0.085393	0.200648	0.19117	0.112279	0.14109	-0.237325	0.179506	0.237583	0.003204	0.259291	0.027213	0.051409	0.032482	0.000392	0.002317	0.15255	0.071223	0.087692	0.163054	-0.129338	-0.082738	0.25614	0.229427	-0.034254	-0.386046	-0.532195	-0.364994	-0.421326	-0.232238	-0.464923	-0.733419	-0.733512	-0.62595	-0.523384	-0.506667
PP1004E11	0.250066	0.267473	0.439147	0.104722	0.114648	0.368712	0.362012	0.163569	0.069523	-0.063065	-0.058243	-0.195136	0.24421	0.245076	0.331557	0.258882	0.092906	0.046736	0.116897	-0.152866	0.003425	-0.265671	-0.173652	-0.160061	-0.20251	-0.419683	-0.350402	-0.049893	0.106995	0.032788	0.058664	-0.042163	-0.171424	-0.194782	0.076807	-0.1816	-0.065114	-0.147252	0.026072	-0.048664	0.085046	0.133625	0.314295	0.127856	-0.170438	-0.23305	-0.461882	0.061233	-0.059941
PP1004E12	-0.400626	-0.505915	-0.455096	-0.685247	-0.691224	-0.424674	-0.506705	-0.66307	-0.637635	-0.4491	-0.526497	-0.690449	-0.491628	-0.307668	-0.244143	-0.217559	-0.333489	-0.487984	-0.465387	-0.150742	-0.579429	-0.234124	-0.424923	-0.462786	-0.456205	-0.520878	-0.410293	0.204335	0.185952	-0.006966	0.01736	0.146345	-0.366231	-0.082073	-0.180432	-0.478583	-0.453802	-0.101624	0.405829	0.518161	0.327272	0.585481	0.622069	0.624166	0.555178	0.25874	0.386417	0.743619	0.660745
PP1004F01	0.021469	-0.256971	-0.152137	-0.456333	-0.427393	-0.215579	-0.301668	-0.511605	-0.507519	-0.154208	-0.074923	-0.301086	-0.14224	-0.024294	0.032543	0.057218	-0.119932	-0.144594	-0.334294	0.141253	-0.265056	-0.206152	-0.00132	-0.271404	-0.028855	-0.310936	-0.239603	-0.07937	-0.077993	-0.215491	-0.220984	-0.124672	-0.336146	-0.166521	-0.14768	-0.343579	-0.418574	-0.121575	0.038937	0.291725	0.030932	0.333578	0.250807	0.403239	0.561978	0.211774	0.239182	0.397044	0.303488
PP1004F02	-0.157555	-0.316681	-0.243338	-0.295172	-0.26368	-0.213045	-0.025548	-0.296069	-0.267045	-0.292396	-0.265885	-0.347468	-0.259711	-0.212838	-0.139338	-0.00575	-0.271065	-0.36715	-0.266334	-0.283113	-0.354043	-0.188001	-0.312145	-0.351668	-0.323235	-0.352756	-0.308104	-0.1003	-0.090047	-0.191001	-0.265467	-0.103356	-0.42976	-0.407278	-0.319793	-0.372746	-0.416236	-0.341375	-0.148619	-0.075017	-0.1767	0.187195	0.257742	0.190082	0.148949	-0.254478	0.019221	0.272033	0.211211
PP1004F03	-0.132314	-0.337859	-0.125953	-0.428299	-0.443732	-0.278023	-0.17675	-0.29117	-0.300693	-0.425089	-0.427029	-0.510468	-0.203245	-0.170479	-0.04257	0.041882	-0.108358	-0.297085	-0.41228	-0.439132	-0.530436	0.004248	-0.361011	-0.287387	-0.386016	-0.333101	-0.171323	0.297487	0.282526	0.228498	0.140686	0.283384	-0.319406	-0.273585	-0.210852	-0.398596	-0.299003	-0.144713	0.215637	0.303302	0.224727	0.134239	0.33474	0.180764	0.081607	-0.164098	-0.07333	0.380661	0.326749
PP1004F04	0.384951	0.553138	0.293415	0.653026	0.697909	0.611129	0.715587	0.617786	0.565157	0.589031	0.707777	0.777816	0.274008	0.189003	0.030366	0.043192	0.072242	0.290015	0.549173	0.464457	0.63864	0.015345	0.334245	0.287589	0.360859	0.570878	0.388387	-0.474393	-0.378991	-0.367886	-0.329202	-0.44324	0.304697	0.078971	0.164766	0.433334	0.289782	0.129621	-0.586728	-0.711669	-0.571011	-0.507787	-0.70113	-0.594122	-0.408255	-0.186865	-0.06532	-0.695325	-0.756283
PP1004F06	0.640066	0.820454	0.644849	0.852284	0.877712	0.79557	0.812982	0.835094	0.740676	0.75206	0.820985	0.887783	0.588975	0.436186	0.326607	0.28118	0.345628	0.573673	0.683161	0.549115	0.820808	0.060601	0.471379	0.479192	0.493305	0.584582	0.447256	-0.367129	-0.255391	-0.15242	-0.099554	-0.32539	0.455252	0.17127	0.310404	0.56794	0.486334	0.227209	-0.478652	-0.652988	-0.409412	-0.599504	-0.706605	-0.658175	-0.527119	-0.179812	-0.370099	-0.813854	-0.847451
PP1004F11	-0.711933	-0.701362	-0.732684	-0.587025	-0.582878	-0.588206	-0.508902	-0.653964	-0.538916	-0.406803	-0.456542	-0.469147	-0.823894	-0.629044	-0.756392	-0.745571	-0.649675	-0.729194	-0.327179	-0.181337	-0.493836	-0.102161	-0.471147	-0.536159	-0.462772	-0.212588	-0.303912	0.027582	-0.002489	-0.22717	-0.211287	-0.014309	-0.185977	0.101952	-0.120567	-0.309593	-0.291524	-0.064548	0.121223	0.258541	0.089276	0.508818	0.321695	0.444398	0.390915	0.202346	0.697165	0.503969	0.418041
PP1004F12	-0.918225	-0.766719	-0.767694	-0.711627	-0.70816	-0.766571	-0.675965	-0.757601	-0.653374	-0.466256	-0.564608	-0.65015	-0.928961	-0.786924	-0.800891	-0.788548	-0.852059	-0.901519	-0.241766	-0.273587	-0.598535	-0.287829	-0.723766	-0.738285	-0.716317	-0.422433	-0.542356	-0.099238	-0.098185	-0.360446	-0.276558	-0.147773	-0.327175	-0.004724	-0.134929	-0.37289	-0.368228	-0.248377	0.264867	0.270946	0.13612	0.695743	0.537465	0.606871	0.452879	0.311304	0.786002	0.63914	0.569093
PP1004G01	-0.116988	-0.43564	-0.291094	-0.6432	-0.631425	-0.308592	-0.518082	-0.671708	-0.664202	-0.377079	-0.323902	-0.531028	-0.247453	-0.129757	-0.022294	-0.039037	-0.12522	-0.240963	-0.584876	-0.165806	-0.500374	-0.163106	-0.110216	-0.354246	-0.14557	-0.377036	-0.238711	0.118105	0.038403	-0.05533	-0.132073	0.080857	-0.439214	-0.191567	-0.288959	-0.523686	-0.544973	-0.132693	0.105603	0.482905	0.154969	0.377564	0.408125	0.484588	0.615446	0.139059	0.220403	0.59097	0.547121
PP1004G02	-0.076282	-0.226539	-0.373257	-0.275233	-0.246383	-0.107196	-0.115298	-0.323209	-0.288065	-0.077125	-0.024634	-0.082528	-0.239803	-0.193092	-0.176129	-0.107963	-0.14887	-0.190261	-0.29176	0.135189	-0.173697	-0.027259	0.011648	-0.097605	0.006813	-0.051693	-0.0516	-0.075087	-0.104888	-0.210669	-0.230071	-0.092965	-0.111986	-0.046489	-0.209818	-0.126236	-0.282925	0.03276	-0.133331	-0.011541	-0.244035	0.069707	-0.006348	0.059118	0.288465	0.017466	0.217128	0.189013	0.136195
PP1004G05	0.629216	0.851992	0.695214	0.878071	0.897699	0.834971	0.842114	0.87767	0.771126	0.747148	0.779783	0.849643	0.584805	0.429599	0.332308	0.285348	0.324898	0.545002	0.723173	0.481897	0.803272	0.025298	0.383954	0.440677	0.404548	0.513757	0.379339	-0.36285	-0.241273	-0.135349	-0.073649	-0.319444	0.430373	0.134743	0.302421	0.554	0.477121	0.198327	-0.443804	-0.675767	-0.387957	-0.568	-0.637576	-0.629141	-0.578345	-0.211042	-0.412479	-0.80197	-0.841102
PP1004G08	0.583435	0.47487	0.615473	0.387601	0.412456	0.574122	0.522613	0.393719	0.34981	0.185226	0.176399	0.15947	0.50945	0.387713	0.515339	0.475317	0.344767	0.344371	0.099425	-0.096187	0.168436	-0.101274	0.089559	0.197092	0.073685	-0.217816	-0.131229	-0.091197	-0.038536	0.070906	0.064086	-0.029517	-0.06792	-0.212473	-0.14352	0.010498	-0.017868	-0.033727	-0.185211	-0.232945	-0.130933	-0.234151	-0.015478	-0.195119	-0.399869	-0.484557	-0.688461	-0.291386	-0.314886
PP1004H04	0.721837	0.793229	0.723476	0.816522	0.844565	0.809925	0.845969	0.819803	0.750592	0.637834	0.681426	0.744846	0.641854	0.45786	0.432408	0.445629	0.408295	0.538261	0.532741	0.36805	0.657175	0.084557	0.343273	0.438843	0.35818	0.349132	0.279259	-0.267496	-0.171255	-0.032971	-0.008714	-0.21353	0.339832	-0.005123	0.196252	0.496042	0.382324	0.153092	-0.442241	-0.622787	-0.422952	-0.605807	-0.558058	-0.626085	-0.630537	-0.364732	-0.604689	-0.776365	-0.820656
PP1004H05	-0.035254	0.029208	-0.181185	0.211921	0.258079	0.071039	0.217118	0.109861	0.191792	0.123413	0.225484	0.372296	-0.00999	0.157349	-0.131604	-0.169598	0.089856	0.093246	0.205611	0.268741	0.411368	0.248507	0.351485	0.236207	0.384151	0.268681	0.069851	-0.112327	-0.073898	-0.174292	-0.11125	-0.102716	0.194836	0.159341	-0.028932	0.056963	0.220934	0.186249	-0.414412	-0.369273	-0.28273	-0.112476	-0.390862	-0.182184	-0.149459	0.009505	0.145188	-0.358322	-0.356469
PP1004H06	-0.239783	-0.424679	-0.452287	-0.119943	-0.090781	-0.291269	-0.012312	-0.197809	-0.090114	-0.078338	-0.027802	0.054073	-0.434298	-0.35251	-0.478893	-0.318879	-0.350854	-0.372646	-0.126793	0.020125	-0.133027	0.05219	-0.122006	-0.183734	-0.099885	0.144979	0.056191	-0.128916	-0.160867	-0.259513	-0.316674	-0.132904	-0.081954	-0.086068	-0.205179	-0.042822	-0.161418	-0.075487	-0.309079	-0.212318	-0.355386	-0.005862	-0.16257	-0.052423	0.111988	-0.108398	0.376715	0.015988	-0.046318
PP1004H07	0.00044	-0.279943	-0.26561	-0.095404	-0.095744	-0.194414	-0.070375	-0.173629	-0.0331	-0.028187	-0.061289	0.070638	-0.279092	-0.126977	-0.305305	-0.189277	-0.040011	-0.140851	-0.28009	0.117004	-0.125528	0.297983	0.052913	0.047243	0.066167	0.117048	0.122371	0.198299	0.101556	0.080436	0.031362	0.188401	0.10405	0.110311	-0.112951	0.062021	-0.075325	0.246639	-0.060124	0.08422	-0.116922	-0.037852	-0.135042	-0.01342	0.098299	-0.020651	0.253322	0.022939	-0.052001
PP1004H08	0.572039	0.809097	0.597189	0.899156	0.925152	0.810419	0.846897	0.867282	0.795502	0.725919	0.76306	0.872166	0.529647	0.340096	0.251552	0.244811	0.262629	0.481562	0.696932	0.434241	0.783079	0.0191	0.352545	0.428695	0.380122	0.56203	0.416335	-0.406293	-0.308577	-0.180171	-0.15002	-0.350309	0.415418	0.102954	0.247075	0.582802	0.469044	0.12654	-0.527838	-0.742264	-0.485157	-0.613151	-0.680838	-0.675806	-0.613732	-0.296407	-0.394523	-0.834475	-0.85464
PP1004H11	0.2104	-0.068463	-0.086345	-0.022752	0.036614	-0.134188	0.148919	-0.074117	-0.076213	0.081572	0.261463	0.163012	0.081315	0.048522	0.084784	0.185387	0.002312	0.027761	-0.07568	0.160864	0.09257	-0.077613	0.198971	-0.008052	0.195595	0.195445	0.208163	-0.26692	-0.260867	-0.293431	-0.374691	-0.255498	-0.210325	-0.268811	-0.220305	-0.129276	-0.21401	-0.193471	-0.443875	-0.196977	-0.397167	-0.200114	-0.259371	-0.145289	0.149216	-0.17365	0.026447	-0.07235	-0.119882
PP1004H12	0.046237	-0.173642	-0.168533	-0.084849	-0.03244	-0.226942	0.061114	-0.144947	-0.109575	0.084151	0.157182	0.088852	-0.160524	-0.164027	-0.161851	-0.051994	-0.205867	-0.191661	-0.095282	0.086412	-0.027071	-0.113451	-0.05309	-0.153129	-0.046521	0.049363	0.003837	-0.267234	-0.311891	-0.339702	-0.407043	-0.260334	-0.230229	-0.247188	-0.267573	-0.112005	-0.282818	-0.161142	-0.390172	-0.218597	-0.403529	-0.092656	-0.169789	-0.055061	0.096676	-0.166293	0.150951	-0.046191	-0.109688
PP1005A01	0.736688	0.607374	0.592378	0.582642	0.601936	0.526317	0.606452	0.586189	0.488675	0.573368	0.732579	0.740052	0.632741	0.614674	0.459837	0.422483	0.5387	0.680966	0.431452	0.65945	0.689953	0.200224	0.679419	0.543583	0.680361	0.531732	0.486344	-0.101349	0.013387	0.040672	0.070571	-0.09897	0.411139	0.201914	0.312167	0.368391	0.383754	0.36832	-0.308122	-0.294854	-0.20543	-0.504036	-0.637523	-0.481116	-0.227586	0.041931	-0.277141	-0.592509	-0.661897
PP1005A04	0.063095	0.0286	0.015147	0.093948	0.136532	0.109235	0.19305	-0.022599	0.030372	0.072157	0.094458	0.04127	-0.122408	-0.292888	-0.089237	-0.038497	-0.304854	-0.22587	-0.011367	-0.024247	-0.095424	-0.355975	-0.245395	-0.235731	-0.242398	-0.224065	-0.243535	-0.397599	-0.419979	-0.377857	-0.376085	-0.35723	-0.089605	-0.091988	-0.038064	0.239174	-0.133597	-0.155607	-0.248275	-0.307122	-0.452713	-0.009772	0.058022	-0.080435	-0.046057	-0.268025	-0.126687	-0.070513	-0.11823
PP1005A08	-0.111845	-0.105248	0.060705	-0.435497	-0.421275	-0.233794	-0.301544	-0.429551	-0.514101	-0.144226	-0.117817	-0.463289	-0.190639	-0.151833	0.015126	-0.120203	-0.345805	-0.294183	-0.107066	-0.0328	-0.298263	-0.569995	-0.384403	-0.57402	-0.423304	-0.447613	-0.377009	-0.214583	-0.115017	-0.299052	-0.214538	-0.248353	-0.394928	-0.116162	-0.048088	-0.37599	-0.391699	-0.222173	0.2122	0.362025	0.224531	0.519298	0.518188	0.53731	0.497686	0.244867	0.237075	0.528213	0.371453
PP1005A09	0.133267	-0.094492	0.013294	-0.304318	-0.2889	-0.261684	-0.099287	-0.281271	-0.331253	-0.132143	-0.000252	-0.227141	0.049437	0.170754	0.221564	0.248924	0.054113	-0.002989	-0.098972	0.332132	-0.095138	-0.192511	0.060626	-0.141302	0.025764	-0.236605	-0.146375	0.068704	0.196499	-0.009689	0.05487	0.006252	-0.151071	-0.046441	0.086858	-0.237866	-0.139082	-0.024728	0.232415	0.354994	0.199158	0.284849	0.249317	0.356677	0.44212	0.358443	0.126597	0.352768	0.208253
PP1005A12	0.371088	0.093276	0.158626	0.008371	-0.001727	0.231155	-0.065056	-0.081991	0.016218	0.109245	0.102402	0.140513	0.067319	0.050942	0.083327	0.12917	0.203622	0.163614	-0.324609	0.220889	-0.100617	0.143832	0.156613	0.179628	0.149014	-0.022693	0.080076	0.248509	0.081285	0.225582	0.15663	0.25601	0.180704	0.204468	0.0115	0.262416	-0.035786	0.398349	0.086023	0.251068	-0.050754	-0.147625	-0.104532	-0.056449	0.080833	0.022168	-0.080061	-0.065124	-0.118981
PP1005B01	0.410719	0.516046	0.272115	0.710668	0.739085	0.579857	0.635341	0.657446	0.663093	0.611836	0.709254	0.898398	0.276279	0.200915	-0.025526	0.002226	0.19723	0.364911	0.50163	0.480897	0.670233	0.265086	0.435387	0.460043	0.476675	0.733629	0.552564	-0.253459	-0.219617	-0.13472	-0.120163	-0.212865	0.492159	0.229976	0.16122	0.568249	0.444932	0.322132	-0.548062	-0.623284	-0.516421	-0.635725	-0.829941	-0.698564	-0.48421	-0.183848	-0.077874	-0.791114	-0.820267
PP1005B03	-0.409066	-0.46336	-0.646989	-0.267558	-0.242243	-0.418891	-0.319941	-0.334156	-0.220425	-0.113956	-0.029066	0.076672	-0.562782	-0.456766	-0.62596	-0.551139	-0.37653	-0.377244	-0.181292	0.14164	-0.199401	0.160014	-0.073909	-0.097517	-0.046963	0.268913	0.140524	0.019864	-0.065005	-0.163234	-0.133973	-0.001401	0.120873	0.239712	-0.10331	0.081872	-0.051893	0.233257	-0.091491	0.038821	-0.214427	0.021537	-0.217601	-0.015918	0.21459	0.223207	0.672662	0.063819	0.055563
PP1005B05	0.657162	0.791982	0.585043	0.778303	0.817119	0.724316	0.812904	0.777133	0.662954	0.706987	0.829569	0.844183	0.582857	0.44849	0.357137	0.334425	0.348	0.550064	0.609707	0.557914	0.774225	0.014944	0.462917	0.437567	0.478743	0.551837	0.442222	-0.373743	-0.260466	-0.178128	-0.134996	-0.339355	0.375938	0.091818	0.249186	0.508405	0.39263	0.201483	-0.516315	-0.642322	-0.469835	-0.597888	-0.681063	-0.637286	-0.451831	-0.189072	-0.367808	-0.747903	-0.803896
PP1005B07	-0.006093	-0.209834	-0.11783	-0.298952	-0.259546	-0.177706	-0.147368	-0.294517	-0.273705	-0.394059	-0.171073	-0.250771	-0.048519	0.055274	0.054029	-0.028431	0.079335	-0.06211	-0.428581	-0.309247	-0.294871	0.083462	0.017308	-0.134755	0.006807	-0.247329	-0.170883	0.141851	0.091399	0.091598	0.041598	0.151267	-0.192662	-0.121065	-0.171157	-0.182973	-0.245777	0.087351	-0.123419	0.188627	-0.115	0.02945	0.142107	0.053871	0.092514	-0.1724	-0.142788	0.158968	0.113746
PP1005B08	-0.251926	-0.471741	-0.320592	-0.584409	-0.56532	-0.544059	-0.325999	-0.538817	-0.584823	-0.549388	-0.349721	-0.540026	-0.26143	-0.050872	-0.054866	-0.113742	-0.144465	-0.271764	-0.376007	-0.205546	-0.437915	-0.142598	-0.130243	-0.379661	-0.163878	-0.363898	-0.274284	0.145898	0.235396	-0.007585	0.006933	0.094165	-0.323736	-0.109833	-0.089771	-0.490587	-0.349367	-0.060411	0.151371	0.393998	0.173354	0.427732	0.429356	0.432054	0.496568	0.180438	0.21976	0.576713	0.465102
PP1005B10	0.425563	0.467688	0.224494	0.614172	0.651157	0.471291	0.593985	0.540017	0.553117	0.489094	0.654586	0.802671	0.311857	0.251273	0.031071	0.050657	0.242279	0.395866	0.354515	0.505516	0.589258	0.243161	0.513864	0.449562	0.543643	0.714086	0.589607	-0.204533	-0.155147	-0.096037	-0.109664	-0.168378	0.469912	0.268547	0.223366	0.51238	0.419718	0.311134	-0.525671	-0.476041	-0.447187	-0.585614	-0.777605	-0.639355	-0.35722	-0.167671	-0.088444	-0.687532	-0.720589
PP1005B12	0.668343	0.707756	0.551892	0.682079	0.737532	0.602803	0.726361	0.645167	0.557219	0.647154	0.758915	0.74694	0.564782	0.428172	0.379641	0.365939	0.336943	0.502464	0.438022	0.404434	0.662221	0.010991	0.432992	0.35927	0.448093	0.391325	0.29239	-0.431288	-0.378842	-0.258625	-0.257762	-0.384538	0.184084	-0.099847	0.041255	0.361039	0.176892	0.08617	-0.65378	-0.67939	-0.588453	-0.565056	-0.603794	-0.576257	-0.402568	-0.332663	-0.445128	-0.70428	-0.736309
PP1005C02	-0.100184	-0.30977	-0.16495	-0.575999	-0.559696	-0.520224	-0.385688	-0.434145	-0.547958	-0.203539	-0.059362	-0.366868	-0.07755	-0.042556	0.097433	0.10626	-0.100526	-0.156408	-0.213978	0.042627	-0.258536	-0.122985	-0.059546	-0.303133	-0.092068	-0.029348	0.053201	0.035455	0.095065	-0.083862	-0.088957	-0.022008	-0.396273	-0.264558	-0.152374	-0.570605	-0.325056	-0.228922	0.10974	0.393831	0.248806	0.182786	0.155757	0.27852	0.505683	0.312289	0.295948	0.441114	0.386742
PP1005C03	0.60841	0.510165	0.402793	0.57621	0.606301	0.462873	0.608759	0.569273	0.509276	0.601227	0.706696	0.741532	0.455562	0.418431	0.302569	0.354968	0.362387	0.492968	0.41905	0.645087	0.631699	0.121253	0.50183	0.461354	0.514969	0.502711	0.437758	-0.191864	-0.131903	-0.079595	-0.039441	-0.182181	0.334532	0.09978	0.136096	0.414182	0.303283	0.26995	-0.360983	-0.429649	-0.354756	-0.497967	-0.616541	-0.492332	-0.234848	-0.025457	-0.175401	-0.576496	-0.630342
PP1005C05	0.125641	-0.174895	-0.034119	-0.330711	-0.321553	-0.262587	-0.344178	-0.369758	-0.347726	0.015488	-0.036149	-0.162643	-0.105229	-0.04715	0.00994	0.03507	-0.027911	-0.064148	-0.417219	0.083759	-0.266113	-0.073983	-0.05726	-0.150475	-0.076722	-0.218276	-0.13684	0.026402	-0.076726	-0.108353	-0.143775	0.007531	-0.296981	-0.188778	-0.431926	-0.265669	-0.515622	0.075434	0.0007	0.248703	-0.050888	0.137014	0.150368	0.239523	0.425767	0.134201	0.167317	0.269625	0.227456
PP1005C07	0.352568	0.016677	0.146337	-0.309716	-0.312908	0.108936	-0.142587	-0.266987	-0.31017	-0.272588	-0.162395	-0.32173	0.325643	0.41001	0.519817	0.451725	0.465907	0.315533	-0.502173	-0.038312	-0.202293	0.049453	0.307776	0.132085	0.259617	-0.236331	0.036016	0.372567	0.332128	0.360644	0.270987	0.357414	-0.169312	-0.056276	-0.056937	-0.298238	-0.213782	0.107523	0.223513	0.54776	0.332065	0.05806	0.242539	0.193206	0.320651	0.013278	-0.31777	0.345171	0.329569
PP1005C09	0.531776	0.200713	0.215414	0.320781	0.363759	0.328864	0.405392	0.279832	0.3235	0.226927	0.367952	0.465725	0.328908	0.26838	0.197066	0.267887	0.364788	0.336399	-0.137345	0.143266	0.199276	0.343668	0.432283	0.36876	0.446011	0.330822	0.342299	0.018516	-0.073	0.089253	-0.037882	0.065023	0.130152	-0.067844	-0.150214	0.167118	0.068452	0.181798	-0.524408	-0.272109	-0.3845	-0.553115	-0.542656	-0.496693	-0.301993	-0.416719	-0.365275	-0.505754	-0.487786
PP1005C10	0.163513	-0.298112	-0.174252	-0.284483	-0.271914	-0.183741	-0.180121	-0.38318	-0.287733	-0.335315	-0.169262	-0.158998	-0.012846	0.152658	0.077375	0.071836	0.228429	0.099334	-0.548097	0.024458	-0.255252	0.170032	0.309012	0.102048	0.287584	-0.094167	0.058703	0.318201	0.25208	0.223942	0.128591	0.308482	-0.010657	0.131205	-0.067385	-0.117977	-0.164009	0.241952	0.041623	0.424518	0.066847	0.066507	0.061138	0.146377	0.330926	0.007899	0.0121	0.237901	0.185662
PP1005C12	-0.249711	-0.464315	-0.200894	-0.732676	-0.745137	-0.594498	-0.678684	-0.721199	-0.770454	-0.353949	-0.380273	-0.698952	-0.31142	-0.236271	-0.00317	-0.063724	-0.273186	-0.329704	-0.478082	-0.177183	-0.573548	-0.407768	-0.357077	-0.552943	-0.4007	-0.636989	-0.49638	0.033251	-0.029434	-0.127627	-0.12567	-0.027974	-0.477076	-0.180065	-0.137988	-0.429664	-0.578203	-0.175979	0.379714	0.545502	0.268495	0.599429	0.685069	0.665563	0.732372	0.367256	0.258532	0.755868	0.703045
PP1005D01	0.330819	0.283086	0.324029	0.075812	0.128707	0.21866	0.312333	0.080705	0.00342	0.076522	0.267208	0.026838	0.296979	0.181723	0.376773	0.335132	0.076139	0.112357	0.058155	0.080781	0.094979	-0.348195	-0.012229	-0.132108	-0.030483	-0.273258	-0.23576	-0.327712	-0.199758	-0.247768	-0.20331	-0.311728	-0.162653	-0.241316	-0.00144	0.04066	-0.12774	-0.139076	-0.20859	-0.202308	-0.30663	-0.059459	0.070892	-0.085346	-0.03882	-0.197474	-0.426475	-0.066377	-0.197401
PP1005D04	0.282778	0.019212	-0.100994	0.079054	0.095202	0.005346	0.066153	0.043411	0.062861	0.215077	0.413232	0.475321	0.129023	0.1335	-0.008136	0.060534	0.259941	0.306837	-0.115736	0.451134	0.205727	0.358552	0.558652	0.390599	0.571434	0.525178	0.484078	0.072219	0.005504	0.044218	-0.033915	0.054452	0.326227	0.235215	0.112021	0.275205	0.156587	0.378582	-0.265438	-0.069786	-0.254909	-0.424828	-0.618581	-0.394059	0.059715	0.119832	0.101292	-0.329136	-0.319541
PP1005D05	0.054089	0.067505	-0.05221	0.101033	0.161801	0.143883	0.107001	0.016747	0.029214	0.301006	0.452309	0.401535	-0.166175	-0.225808	-0.292062	-0.291205	-0.29244	-0.128221	0.14463	0.286135	0.136296	-0.107767	0.008522	-0.11796	0.033316	0.245267	0.055962	-0.434853	-0.440441	-0.472988	-0.436521	-0.424993	0.053122	0.039369	-0.062413	0.203686	-0.051776	0.083868	-0.477789	-0.364447	-0.52004	-0.185465	-0.414761	-0.231934	-0.016528	-0.007203	0.274334	-0.329721	-0.401549
PP1005D06	-0.291862	-0.593913	-0.428725	-0.779275	-0.783078	-0.741788	-0.722123	-0.775766	-0.7736	-0.474183	-0.456373	-0.667212	-0.408594	-0.281606	-0.158747	-0.145209	-0.27353	-0.397961	-0.69255	-0.275908	-0.63514	-0.290803	-0.358509	-0.503144	-0.388698	-0.471456	-0.331069	0.121305	-0.118226	-0.149393	-0.27116	0.049586	-0.665907	-0.405727	-0.664791	-0.581125	-0.874288	-0.257732	0.272469	0.682966	0.232829	0.488514	0.533561	0.631791	0.723709	0.454603	0.424602	0.713608	0.678794
PP1005D10	-0.173987	-0.313348	-0.365021	-0.179961	-0.13887	-0.330196	-0.115303	-0.232558	-0.201928	-0.024313	0.172104	0.159363	-0.315997	-0.20535	-0.389745	-0.365028	-0.252523	-0.197559	-0.051949	0.227193	-0.018731	0.104741	0.121993	-0.11898	0.138063	0.305428	0.166843	-0.143316	-0.130044	-0.27684	-0.27754	-0.1715	0.036998	0.107504	0.000681	-0.034294	-0.057536	0.116292	-0.31075	-0.080258	-0.267503	-0.022545	-0.30779	-0.065073	0.240034	0.174503	0.498179	-0.037349	-0.099722
PP1005E03	0.60767	0.273592	0.325918	0.11457	0.154264	0.141704	0.308451	0.112596	-0.007369	0.119984	0.398168	0.222875	0.489379	0.489944	0.528111	0.48546	0.438065	0.451272	-0.083472	0.213833	0.225908	-0.086193	0.471702	0.223732	0.445071	0.035682	0.146177	-0.076967	-0.063411	0.003823	-0.089495	-0.082363	-0.039152	-0.125174	0.046767	0.053419	-0.078603	0.08122	-0.274268	-0.041181	-0.241227	-0.273865	-0.223251	-0.159282	0.055835	-0.111316	-0.412787	-0.169278	-0.248393
PP1005E05	0.090512	-0.183783	0.043385	-0.254519	-0.26724	-0.030883	-0.256008	-0.342854	-0.262589	-0.237507	-0.197015	-0.207855	-0.102381	0.086899	-0.022183	-0.149422	0.080255	0.00227	-0.3911	-0.106074	-0.246479	0.142734	0.099596	-0.09457	0.083632	-0.230163	-0.148739	0.249331	0.213283	0.14582	0.139985	0.238332	-0.011267	0.159221	-0.020054	-0.142291	-0.166897	0.271598	0.127247	0.426857	0.180425	0.240702	0.200096	0.259747	0.262228	0.044588	0.058761	0.241057	0.123502
PP1005E07	0.170539	0.029217	-0.133538	0.154471	0.197942	0.014068	0.185691	0.068002	0.106535	0.236866	0.412674	0.455583	-0.006358	0.023871	-0.122927	-0.050242	0.013869	0.097948	0.096093	0.503905	0.264953	0.11734	0.348307	0.182738	0.364693	0.462231	0.36611	-0.155944	-0.144388	-0.199727	-0.197477	-0.162001	0.218854	0.176422	0.068887	0.234326	0.12369	0.210448	-0.356223	-0.20547	-0.366454	-0.259777	-0.485492	-0.272219	0.090548	0.102293	0.260673	-0.262705	-0.311932
PP1005E09	-0.572022	-0.578907	-0.633039	-0.521204	-0.508602	-0.520654	-0.639262	-0.555561	-0.472648	-0.302352	-0.278326	-0.277838	-0.64227	-0.602712	-0.64333	-0.633556	-0.55906	-0.571253	-0.384237	-0.298908	-0.479874	-0.018615	-0.358176	-0.475236	-0.345111	0.092434	0.017099	-0.051323	-0.149141	-0.284358	-0.358017	-0.057097	-0.29335	-0.091759	-0.395597	-0.359858	-0.393269	-0.148294	-0.194587	0.129516	-0.12837	0.181142	0.062453	0.163937	0.384919	0.039162	0.624466	0.338394	0.368564
PP1005F02	0.079684	-0.001757	-0.147282	0.231673	0.253448	0.201842	0.225512	0.166599	0.26643	0.199533	0.292051	0.487023	-0.159664	-0.153188	-0.345728	-0.292294	-0.058716	-0.013477	0.04503	0.23828	0.156567	0.297906	0.181893	0.2079	0.21495	0.507551	0.391814	-0.018698	-0.055664	-0.052882	-0.062174	0.007795	0.356117	0.286759	-0.001395	0.33946	0.212225	0.369237	-0.331043	-0.252593	-0.353061	-0.377315	-0.556562	-0.440977	-0.211448	-0.1229	0.206851	-0.386072	-0.432575
PP1005F05	0.134843	-0.156027	-0.030947	-0.062561	-0.015506	0.011817	0.180936	-0.127583	-0.045841	-0.298457	-0.104331	-0.083604	-0.002884	-0.021837	0.048924	0.098936	-0.00448	-0.078256	-0.264132	-0.163271	-0.231142	-0.032662	0.019162	-0.058766	0.010389	-0.199535	-0.143779	-0.006934	0.03641	-0.024159	-0.078529	0.030193	-0.12605	-0.113568	-0.174175	-0.108402	-0.12865	-0.038626	-0.228341	-0.049597	-0.23297	-0.052962	0.02553	-0.080083	-0.039491	-0.349048	-0.224131	0.004124	-0.047282
PP1005F06	0.148282	0.007071	0.142593	0.008518	-0.001518	0.123318	0.143635	0.031497	0.001435	-0.140898	-0.109983	-0.105607	0.050921	0.154449	0.070445	-0.030667	0.121398	0.055849	-0.12552	-0.26021	-0.091417	-0.040123	-0.058669	-0.003068	-0.078611	-0.122571	-0.015104	0.162961	0.231693	0.177266	0.160997	0.178235	-0.019757	0.024704	-0.10348	-0.139042	-0.101772	0.14433	0.074637	0.142584	0.109146	0.031113	0.120768	0.059926	-0.105159	-0.238345	-0.179804	0.101572	-0.030276
PP1005F08	0.298012	0.090933	0.169932	0.179154	0.215934	0.217852	0.277628	0.104169	0.109505	0.070645	0.08806	0.092615	0.089545	0.064441	0.094309	0.090227	0.045239	0.038266	-0.150196	-0.274293	-0.028354	-0.156349	-0.070378	-0.031038	-0.074449	-0.178028	-0.116902	-0.189024	-0.272495	-0.14051	-0.235082	-0.1339	-0.199134	-0.26885	-0.339549	0.017132	-0.314977	-0.048019	-0.384608	-0.292558	-0.444573	-0.16614	-0.017472	-0.12006	-0.181251	-0.532527	-0.33912	-0.139185	-0.190679
PP1005F09	-0.584603	-0.454075	-0.535396	-0.337999	-0.350604	-0.37958	-0.430849	-0.368014	-0.26624	-0.210515	-0.238668	-0.120809	-0.673057	-0.535652	-0.760286	-0.78713	-0.53053	-0.497374	-0.14268	-0.122103	-0.297386	0.166218	-0.263332	-0.295799	-0.240106	0.204013	0.055975	0.065862	0.037798	-0.149459	-0.127388	0.043705	0.068904	0.271872	-0.032403	-0.12119	-0.060562	0.176058	0.001451	0.131775	0.047525	0.193507	-0.064219	0.093852	0.172666	0.179066	0.707257	0.1781	0.144043
PP1005F11	-0.357016	-0.2671	-0.37182	-0.60169	-0.595071	-0.084656	-0.482626	-0.606111	-0.590186	-0.425104	-0.452672	-0.612367	-0.388909	-0.220052	-0.200896	-0.188579	-0.292621	-0.42809	-0.406265	-0.298866	-0.475572	-0.196201	-0.354437	-0.504014	-0.381345	-0.358875	-0.273838	0.079667	0.07677	-0.104192	-0.150847	0.044438	-0.516768	-0.293669	-0.331207	-0.643727	-0.552169	-0.28893	0.100458	0.374311	0.164607	0.481259	0.515196	0.554401	0.526665	0.089152	0.351435	0.656387	0.580127
PP1005F12	-0.598433	-0.86365	-0.692555	-0.844159	-0.858955	-0.777424	-0.809401	-0.871998	-0.781361	-0.610355	-0.624431	-0.71227	-0.644255	-0.446127	-0.451607	-0.409249	-0.398293	-0.540761	-0.660443	-0.241466	-0.729501	-0.059849	-0.325599	-0.475739	-0.346528	-0.341173	-0.254915	0.289852	0.200579	0.02485	-0.030462	0.229044	-0.354205	-0.010893	-0.219083	-0.527557	-0.474138	-0.094744	0.342687	0.641722	0.344897	0.578847	0.513555	0.620109	0.713347	0.342091	0.62552	0.7751	0.769301
PP1005G03	0.364328	0.037343	-0.003947	0.141424	0.181595	0.176037	0.210513	0.00633	0.086674	0.02067	0.284333	0.348597	0.154293	0.17804	0.069596	0.120059	0.231144	0.245067	-0.18894	0.266949	0.118297	0.154206	0.456015	0.274593	0.459985	0.245959	0.274011	0.006406	-0.041474	0.021107	-0.088985	0.021882	0.209151	0.162377	0.099904	0.308269	0.087002	0.2558	-0.319713	-0.04647	-0.361517	-0.32011	-0.408206	-0.275465	-0.000454	-0.124808	-0.096567	-0.276502	-0.331469
PP1005G04	-0.278475	-0.548032	-0.360373	-0.604284	-0.589358	-0.590686	-0.513672	-0.627204	-0.558353	-0.435965	-0.489693	-0.629774	-0.402655	-0.30276	-0.16898	-0.132228	-0.26907	-0.449695	-0.615796	-0.445059	-0.626191	-0.203	-0.459827	-0.464554	-0.479684	-0.590385	-0.454838	0.111906	-0.040988	-0.040934	-0.109426	0.102539	-0.532432	-0.345714	-0.469132	-0.43304	-0.630361	-0.217548	0.13609	0.368014	0.029775	0.386796	0.557772	0.488052	0.375365	-0.088286	0.1381	0.570291	0.533601
PP1005G06	0.685771	0.755158	0.547554	0.907206	0.936639	0.835071	0.852561	0.851604	0.83908	0.656217	0.728673	0.931461	0.579065	0.430059	0.29167	0.314259	0.449238	0.593804	0.47816	0.380543	0.735873	0.264544	0.535581	0.61113	0.567721	0.613289	0.515944	-0.23144	-0.22127	-0.011559	-0.041137	-0.160835	0.476808	0.124055	0.153326	0.634952	0.461121	0.282923	-0.599138	-0.706849	-0.555493	-0.762174	-0.792111	-0.798413	-0.662967	-0.429676	-0.504029	-0.908441	-0.893867
PP1005G07	-0.203155	-0.234999	-0.417649	0.014628	0.039861	-0.14578	-0.055065	-0.097495	0.041699	0.144854	0.151185	0.307856	-0.398857	-0.372163	-0.538524	-0.425463	-0.307844	-0.253811	0.014058	0.222974	0.058565	0.170017	0.015638	0.017102	0.052926	0.401378	0.240467	-0.144559	-0.225272	-0.25973	-0.274474	-0.136013	0.152815	0.158417	-0.107344	0.182448	0.023866	0.134321	-0.295764	-0.221661	-0.367051	-0.162609	-0.406411	-0.203276	0.011363	0.019787	0.497054	-0.184093	-0.197915
PP1005G08	-0.02843	-0.369035	-0.227099	-0.318967	-0.317257	-0.193637	-0.221889	-0.3911	-0.312528	-0.254344	-0.209229	-0.225106	-0.202687	-0.019838	-0.145609	-0.119061	-0.016876	-0.121979	-0.416441	0.008647	-0.266506	0.045301	0.035415	-0.118088	0.018999	-0.074436	0.012027	0.225919	0.195796	0.091293	-0.001694	0.202202	-0.133151	0.030461	-0.145524	-0.289753	-0.252711	0.068036	0.027602	0.36062	0.127954	0.192163	0.127767	0.267968	0.34824	0.046661	0.228011	0.312083	0.221624
PP1005G09	0.490006	0.172514	0.103349	0.10353	0.143216	0.145317	0.176326	0.072372	0.063806	0.211482	0.391078	0.362264	0.297133	0.268597	0.253672	0.311565	0.350501	0.345651	-0.174524	0.360042	0.182445	0.201266	0.492276	0.315395	0.48779	0.337935	0.38995	0.031293	-0.065694	0.041548	-0.069581	0.037315	0.086115	0.001894	-0.042854	0.116476	-0.016917	0.212357	-0.358602	-0.049358	-0.287787	-0.420527	-0.445119	-0.314801	0.058506	-0.068026	-0.13766	-0.257186	-0.248717
PP1005G11	-0.061486	-0.152468	-0.288886	-0.339043	-0.351804	0.237559	-0.263584	-0.481476	-0.302908	-0.489589	-0.635334	-0.511258	-0.227122	-0.09353	-0.082827	-0.027874	0.049988	-0.167889	-0.770863	-0.409623	-0.570385	0.11132	-0.080408	-0.078555	-0.103767	-0.464514	-0.25622	0.389306	0.219792	0.267564	0.109128	0.4115	-0.222419	-0.036915	-0.301308	-0.307667	-0.400759	0.01655	0.118306	0.383128	0.145854	0.288418	0.463994	0.342	0.265814	-0.309567	-0.117941	0.461842	0.50451
PP1005H01	0.306076	0.014529	0.004348	0.261483	0.262067	0.329976	0.280546	0.125223	0.319574	-0.005754	-0.009925	0.27253	0.065382	0.185524	-0.031992	0.066222	0.332209	0.196159	-0.230689	0.256411	0.075171	0.507851	0.375794	0.392319	0.389531	0.186763	0.225478	0.374377	0.300765	0.358769	0.292369	0.397421	0.407865	0.335767	0.148473	0.332071	0.258432	0.46263	-0.112724	0.025313	-0.115568	-0.234502	-0.2422	-0.243134	-0.158658	-0.174251	-0.154972	-0.228815	-0.254329
PP1005H03	-0.305637	-0.672118	-0.369332	-0.759446	-0.778808	-0.619565	-0.634299	-0.739894	-0.695825	-0.621846	-0.598806	-0.749403	-0.325058	-0.112273	-0.059214	-0.08896	-0.089572	-0.287142	-0.647749	-0.249307	-0.615331	-0.031423	-0.157724	-0.350231	-0.196369	-0.431396	-0.233911	0.406137	0.351932	0.219263	0.162878	0.354296	-0.356712	-0.044895	-0.125051	-0.545247	-0.397742	-0.056326	0.428263	0.763233	0.496108	0.526294	0.593239	0.599404	0.64398	0.266389	0.278275	0.775975	0.73873
PP1005H04	-0.381646	-0.621243	-0.619547	-0.471381	-0.472945	-0.432955	-0.427695	-0.54068	-0.418576	-0.369731	-0.315188	-0.261174	-0.546374	-0.343765	-0.478854	-0.416949	-0.283665	-0.390614	-0.40982	-0.061238	-0.366751	0.109833	-0.079334	-0.203706	-0.077461	0.051626	0.072952	0.209442	0.129964	-0.001846	-0.061087	0.177826	-0.089495	0.117139	-0.165378	-0.220795	-0.214019	0.079157	0.07642	0.345411	0.062311	0.234668	0.086767	0.255683	0.42456	0.176762	0.576396	0.395478	0.340403
PP1005H05	0.76383	0.48088	0.626797	0.32625	0.305904	0.495185	0.43058	0.390686	0.337696	0.09966	0.129891	0.137755	0.73753	0.690128	0.801986	0.824436	0.766954	0.655147	-0.072314	0.132706	0.213708	0.191187	0.463685	0.496432	0.430728	-0.017733	0.236021	0.359365	0.370877	0.529702	0.452723	0.381449	0.124726	-0.050836	0.097197	0.097405	0.178431	0.165969	0.118194	0.154714	0.193671	-0.324074	-0.040412	-0.203856	-0.191545	-0.213019	-0.749444	-0.155268	-0.148515
PP1005H06	0.141845	-0.204747	0.019747	-0.563324	-0.570254	-0.174757	-0.395653	-0.494936	-0.55385	-0.359385	-0.310524	-0.551753	0.103202	0.193743	0.384339	0.351738	0.212298	0.070495	-0.579956	-0.162343	-0.433024	-0.127654	0.026093	-0.126399	-0.027784	-0.503187	-0.247327	0.295533	0.260618	0.215209	0.176977	0.251921	-0.397976	-0.222208	-0.205443	-0.453114	-0.461686	-0.03002	0.415831	0.658822	0.416634	0.298727	0.471602	0.436314	0.519119	0.311637	-0.13368	0.557681	0.533006
PP1005H07	-0.265389	-0.598351	-0.423825	-0.656074	-0.643014	-0.57186	-0.539132	-0.665817	-0.628026	-0.45765	-0.452201	-0.602607	-0.398977	-0.329899	-0.171589	-0.131488	-0.265821	-0.406039	-0.670569	-0.448046	-0.65618	-0.221122	-0.369882	-0.415465	-0.395829	-0.477461	-0.31584	0.10599	-0.062066	-0.052473	-0.166362	0.093661	-0.517695	-0.305709	-0.449108	-0.431895	-0.6473	-0.192785	0.114654	0.384187	0.013864	0.310457	0.454631	0.416059	0.443343	-0.0754	0.180556	0.579104	0.567853
PP1005H08	-0.602626	-0.680562	-0.660703	-0.678508	-0.670916	-0.5649	-0.671095	-0.726728	-0.648858	-0.35973	-0.398006	-0.504666	-0.687271	-0.621837	-0.56662	-0.523707	-0.602656	-0.627709	-0.435412	-0.248134	-0.570486	-0.236445	-0.46698	-0.546362	-0.474291	-0.161332	-0.147095	-0.05962	-0.144636	-0.288591	-0.324819	-0.085156	-0.387937	-0.096927	-0.319122	-0.405722	-0.512279	-0.212711	0.103988	0.328594	0.037195	0.410707	0.324467	0.423172	0.558398	0.172848	0.68214	0.596987	0.569229
PP1005H09	0.287552	-0.002933	0.16809	-0.349026	-0.336061	-0.189144	-0.239443	-0.31292	-0.440721	-0.020643	0.124749	-0.1645	0.136645	0.233259	0.310212	0.174511	0.157424	0.192046	-0.28446	0.131567	-0.13697	-0.218622	0.17233	-0.07278	0.131269	-0.247885	-0.11277	0.015128	-0.023881	-0.032816	-0.036899	-0.028839	-0.198347	-0.024186	-0.031161	-0.182903	-0.33878	0.167051	0.137059	0.37693	0.128458	0.149844	0.141702	0.258018	0.454473	0.260135	0.018402	0.268022	0.190439
PP1006A02	-0.75305	-0.915376	-0.784593	-0.841319	-0.845798	-0.805188	-0.803861	-0.91651	-0.79009	-0.626469	-0.654244	-0.720065	-0.841853	-0.650411	-0.669766	-0.662355	-0.62582	-0.737202	-0.600738	-0.337486	-0.770578	-0.145124	-0.497727	-0.605036	-0.505569	-0.46332	-0.46374	0.137436	0.052276	-0.143939	-0.153823	0.086067	-0.325829	0.044481	-0.193791	-0.42281	-0.469067	-0.096359	0.304658	0.514167	0.211861	0.659811	0.543882	0.638725	0.609156	0.284865	0.687254	0.726726	0.687008
PP1006A05	0.08441	0.099114	0.077632	0.011639	0.038535	0.014571	0.124659	0.001958	-0.031332	0.055143	0.299536	0.220793	-0.025124	0.09416	-0.061995	-0.140104	-0.054229	0.043179	0.263625	0.486528	0.180977	-0.004493	0.195342	-0.016595	0.192552	0.167924	0.059371	-0.088959	0.118433	-0.131368	0.02917	-0.131658	0.279689	0.346015	0.395129	0.173468	0.238846	0.33555	0.015375	0.042455	-0.041195	0.06247	-0.184051	-0.02197	0.153833	0.393002	0.297748	-0.069295	-0.246338
PP1006A08	0.637227	0.47984	0.490737	0.269406	0.278121	0.2958	0.377587	0.329218	0.21997	0.348197	0.512283	0.417408	0.602753	0.62924	0.565045	0.521325	0.559704	0.61148	0.261503	0.630782	0.493318	0.195567	0.64833	0.449087	0.630657	0.328729	0.358634	0.06217	0.220742	0.146442	0.214695	0.034418	0.278044	0.155884	0.294496	0.094846	0.308456	0.284085	-0.029353	0.031238	0.11128	-0.273059	-0.37408	-0.2288	0.00743	0.22365	-0.235082	-0.276538	-0.353225
PP1006A10	0.593172	0.136675	0.249826	0.140861	0.152722	-0.03142	0.282476	0.215601	0.150104	0.129605	0.393256	0.370556	0.512618	0.613118	0.488632	0.50593	0.644556	0.616975	-0.050976	0.487883	0.316612	0.340916	0.715233	0.580607	0.699488	0.376407	0.507224	0.299797	0.31618	0.368108	0.330475	0.274357	0.303819	0.193259	0.236995	0.219089	0.261718	0.440578	0.025623	0.189542	0.065741	-0.417363	-0.459685	-0.31664	-0.003107	0.13856	-0.212618	-0.25196	-0.292561
PP1006A12	0.667756	0.139798	0.350464	0.146595	0.155734	0.042255	0.248828	0.14479	0.117282	0.109024	0.317205	0.295372	0.4911	0.581477	0.484693	0.465309	0.623264	0.578077	-0.208154	0.341785	0.200279	0.271151	0.632001	0.458011	0.612288	0.191188	0.345247	0.279087	0.244202	0.342904	0.253964	0.271847	0.208203	0.136478	0.119425	0.163734	0.108924	0.400745	-0.070392	0.201098	0.015053	-0.334652	-0.319993	-0.218562	0.025876	-0.015734	-0.334964	-0.212028	-0.268509
PP1006B01	-0.343162	-0.70615	-0.535	-0.819112	-0.828629	-0.761006	-0.707268	-0.815016	-0.738941	-0.648899	-0.583026	-0.69053	-0.397895	-0.209592	-0.155906	-0.138548	-0.112717	-0.304537	-0.774747	-0.282953	-0.699935	0.015246	-0.130721	-0.259638	-0.160824	-0.433856	-0.253363	0.406496	0.286953	0.200085	0.121815	0.358458	-0.33031	-0.037981	-0.23751	-0.462979	-0.449582	0.014106	0.403578	0.719425	0.365159	0.428085	0.467317	0.51439	0.597851	0.22226	0.309437	0.695385	0.694945
PP1006B02	0.063135	-0.1796	-0.258898	-0.136301	-0.122607	-0.163384	-0.267973	-0.24678	-0.175022	0.075162	0.113787	0.173574	-0.163855	-0.09178	-0.202164	-0.19865	0.053636	0.021822	-0.366731	0.028921	-0.067026	0.270377	0.212521	0.077671	0.225221	0.171087	0.142356	0.03673	-0.165728	-0.077496	-0.178934	0.036147	0.027546	0.033347	-0.241266	0.065784	-0.275609	0.299516	-0.303808	-0.039857	-0.388321	-0.166295	-0.243925	-0.107601	0.225018	-0.02272	0.17981	-0.041541	-0.037532
PP1006B07	-0.128594	-0.478869	-0.26149	-0.671985	-0.67842	-0.3394	-0.507871	-0.675752	-0.641966	-0.639823	-0.550962	-0.707093	-0.194001	-0.069273	0.078222	0.035676	6e-05	-0.201668	-0.744156	-0.360174	-0.666223	-0.102357	-0.128064	-0.294416	-0.171319	-0.561692	-0.325977	0.37101	0.285877	0.241033	0.148265	0.342156	-0.351731	-0.083994	-0.165442	-0.438164	-0.417316	-0.048259	0.341039	0.686583	0.356518	0.415579	0.578561	0.506021	0.507329	0.06566	-0.012056	0.659818	0.635141
PP1006B11	-0.001741	-0.212749	0.040227	-0.496615	-0.515021	-0.218613	-0.343441	-0.445388	-0.477684	-0.470657	-0.534472	-0.737023	0.061176	0.149614	0.362777	0.330643	0.125852	-0.063967	-0.472827	-0.351689	-0.475131	-0.209948	-0.198521	-0.260674	-0.252585	-0.672346	-0.407398	0.292576	0.29327	0.241831	0.206369	0.268221	-0.462909	-0.288113	-0.172192	-0.546625	-0.423974	-0.243087	0.436081	0.581163	0.461906	0.466057	0.73905	0.57906	0.406507	0.028546	-0.213752	0.671547	0.651673
PP1006B12	-0.117731	-0.446045	-0.168403	-0.553954	-0.561688	-0.294438	-0.439985	-0.584137	-0.491684	-0.644967	-0.643459	-0.713947	-0.120539	-0.072208	0.137941	0.157778	0.011393	-0.21024	-0.630192	-0.485078	-0.63681	-0.061551	-0.205296	-0.262307	-0.24463	-0.605408	-0.376428	0.332202	0.293422	0.238272	0.160705	0.335439	-0.409948	-0.223387	-0.26525	-0.498369	-0.410578	-0.203368	0.320399	0.567129	0.298941	0.384439	0.629624	0.474788	0.354046	-0.097057	-0.125653	0.616123	0.617334
PP1006C02	0.347997	0.552522	0.313472	0.715134	0.749723	0.484936	0.674064	0.703501	0.659092	0.657646	0.758497	0.875001	0.260939	0.131394	-0.035875	-0.030858	0.075454	0.287918	0.628213	0.426754	0.699494	0.115559	0.300445	0.340946	0.342397	0.716583	0.50971	-0.403472	-0.339222	-0.26024	-0.226301	-0.360358	0.411863	0.144203	0.168131	0.545568	0.431652	0.188211	-0.575891	-0.710852	-0.538397	-0.626467	-0.811259	-0.710298	-0.53708	-0.206456	-0.080769	-0.803602	-0.843286
PP1006C06	0.803139	0.531404	0.618203	0.472151	0.499569	0.638569	0.520224	0.426251	0.399127	0.300246	0.449102	0.483644	0.621496	0.542486	0.528588	0.440893	0.587779	0.622476	-0.054481	0.175353	0.297115	0.189691	0.541761	0.464184	0.535488	0.138465	0.217849	0.031614	-0.010358	0.195866	0.126135	0.084571	0.239669	0.086791	0.034925	0.302541	0.160668	0.340674	-0.348044	-0.164364	-0.220909	-0.487879	-0.401452	-0.438462	-0.334912	-0.373608	-0.658574	-0.528046	-0.532934
PP1006C08	0.472782	0.43449	0.407638	0.358213	0.354726	0.392138	0.292546	0.339246	0.396843	0.18257	0.31504	0.432721	0.429645	0.362761	0.339295	0.350333	0.430733	0.436111	0.256908	0.470541	0.37306	0.356843	0.498808	0.44448	0.501077	0.444556	0.461704	0.205583	0.306215	0.302773	0.34915	0.22492	0.440802	0.328053	0.357589	0.324106	0.520053	0.333262	0.02104	0.099091	0.071518	-0.365432	-0.389625	-0.343742	-0.177667	0.135958	-0.157047	-0.343651	-0.372419
PP1006C09	0.628106	0.496853	0.358707	0.585718	0.604332	0.535642	0.609263	0.566929	0.574463	0.38873	0.582045	0.771653	0.498389	0.489994	0.263171	0.265554	0.548873	0.618493	0.239224	0.452896	0.569086	0.444343	0.711298	0.701264	0.728907	0.660297	0.633816	0.090897	0.121179	0.225359	0.190463	0.124869	0.548192	0.326278	0.242975	0.491742	0.4869	0.506848	-0.322553	-0.264293	-0.250355	-0.680384	-0.795658	-0.669919	-0.442121	-0.176819	-0.287441	-0.694733	-0.719813
PP1006C11	-0.384431	-0.286646	-0.476325	0.005072	0.026129	-0.205571	-0.009915	-0.052786	0.036749	-0.006239	0.102423	0.270885	-0.510209	-0.506653	-0.664939	-0.605541	-0.457635	-0.367906	0.121774	0.024081	-0.011178	0.120337	-0.101439	-0.088231	-0.060755	0.392182	0.183606	-0.193317	-0.203209	-0.29131	-0.275296	-0.185235	0.223188	0.228972	0.031379	0.258054	0.126885	0.158049	-0.282031	-0.327924	-0.413008	-0.154161	-0.402383	-0.291536	-0.096515	0.001677	0.501184	-0.204499	-0.231263
PP1006D02	0.739401	0.400156	0.55141	0.126119	0.133515	0.403618	0.156983	0.12629	0.041267	0.207721	0.306558	0.134116	0.669827	0.60168	0.749559	0.712193	0.644855	0.615994	-0.185611	0.223731	0.182454	-0.019004	0.466755	0.300879	0.426906	0.025214	0.24982	0.109256	0.075465	0.22488	0.123432	0.123398	-0.092813	-0.159563	-0.087007	-0.073238	-0.139708	0.064081	-0.076754	0.211716	0.042909	-0.237718	-0.057833	-0.067279	0.160385	-0.080416	-0.489586	-0.03244	-0.0466
PP1006D03	-0.363947	-0.609933	-0.35989	-0.842737	-0.854957	-0.574552	-0.705682	-0.821896	-0.818671	-0.617772	-0.590604	-0.838792	-0.319741	-0.130919	-0.019713	-0.076822	-0.163944	-0.324916	-0.582734	-0.193351	-0.641291	-0.191425	-0.237909	-0.45621	-0.284186	-0.628957	-0.473828	0.280195	0.304392	0.080837	0.103235	0.208352	-0.411012	-0.076524	-0.077764	-0.605782	-0.460645	-0.122871	0.509875	0.748999	0.505002	0.692172	0.736706	0.744422	0.734859	0.402047	0.288886	0.860145	0.801687
PP1006D04	0.091026	-0.406007	-0.182902	-0.329772	-0.316025	-0.325245	-0.246587	-0.428587	-0.319466	-0.247603	-0.202929	-0.233467	-0.1784	-0.157829	-0.058456	0.034499	-0.042441	-0.130848	-0.601416	-0.108924	-0.448022	-0.054264	-0.051352	-0.101614	-0.067782	-0.317008	-0.171256	0.141689	-0.032865	0.053058	-0.082447	0.1436	-0.179249	-0.062239	-0.209321	-0.035117	-0.358971	0.058634	0.026938	0.276368	-0.102491	0.068623	0.151197	0.159127	0.268389	-0.11215	-0.007043	0.223043	0.206476
PP1006D09	0.479972	0.171244	0.29602	-0.004926	-0.008227	0.263143	0.193792	0.037325	-0.005941	-0.196275	-0.14136	-0.19407	0.445303	0.498751	0.611631	0.627761	0.529079	0.363066	-0.310014	-0.171707	-0.072926	0.030717	0.246353	0.218599	0.20528	-0.27767	-0.003093	0.301386	0.287808	0.370643	0.265861	0.315222	-0.18646	-0.241689	-0.152105	-0.207931	-0.173573	-0.01287	0.094914	0.224259	0.13166	-0.06773	0.222405	0.059972	0.034169	-0.277019	-0.571674	0.167053	0.150956
PP1006D11	0.64532	0.369497	0.489951	0.087133	0.115753	0.248844	0.223865	0.097665	-0.028105	0.260855	0.44572	0.216374	0.561241	0.630891	0.620924	0.505343	0.51254	0.575015	-0.011286	0.477558	0.305562	-0.067359	0.536904	0.261911	0.506269	-0.055581	0.029942	-0.051559	0.019447	0.008124	0.040231	-0.078774	0.025756	0.008399	0.111105	0.010869	-0.046343	0.235911	-0.074309	0.087091	0.007752	-0.094089	-0.126565	-0.027376	0.197066	0.145122	-0.3271	-0.107662	-0.196042
PP1006E03	-0.031207	-0.441853	-0.325503	-0.575871	-0.55815	-0.570973	-0.426248	-0.577249	-0.578091	-0.305566	-0.160261	-0.341188	-0.18633	0.00126	-0.008305	-0.030416	0.033815	-0.100062	-0.57774	-0.011249	-0.359479	0.024742	0.091392	-0.149154	0.067481	-0.249236	-0.135952	0.201068	0.097908	0.040506	-0.019352	0.149008	-0.237702	-0.065768	-0.174276	-0.297887	-0.397604	0.112724	0.09772	0.446574	0.077355	0.21325	0.1875	0.31682	0.505137	0.194768	0.185363	0.411166	0.342013
PP1006E04	0.696736	0.709534	0.52947	0.507644	0.548957	0.548594	0.598189	0.532456	0.400382	0.595594	0.777254	0.696101	0.620315	0.548878	0.49406	0.438654	0.457431	0.642001	0.410461	0.643367	0.677888	0.056749	0.648239	0.509061	0.648855	0.452848	0.411542	-0.259127	-0.198289	-0.106931	-0.073504	-0.251979	0.313256	0.134537	0.293442	0.399124	0.316065	0.279175	-0.337911	-0.353555	-0.274246	-0.517811	-0.638389	-0.509159	-0.217382	0.011257	-0.308286	-0.592958	-0.616448
PP1006E06	-0.19213	-0.220127	-0.418585	0.034849	0.06645	-0.135794	-0.018883	-0.084917	0.060607	0.11378	0.151437	0.31969	-0.394739	-0.369382	-0.536295	-0.428623	-0.306825	-0.247097	0.005564	0.236769	0.037578	0.160672	0.022831	0.034155	0.059386	0.384688	0.228876	-0.137665	-0.207346	-0.245303	-0.242441	-0.125334	0.196047	0.212056	-0.07104	0.23907	0.059639	0.183136	-0.283187	-0.216646	-0.380248	-0.164351	-0.404886	-0.220961	-0.006208	0.012811	0.482729	-0.199436	-0.214052
PP1006E09	0.690978	0.546726	0.406858	0.625188	0.64251	0.501217	0.552642	0.590352	0.555272	0.509666	0.715095	0.857699	0.548766	0.51501	0.327821	0.319802	0.570849	0.693762	0.266748	0.50671	0.628191	0.328618	0.740093	0.697773	0.758427	0.632225	0.597229	-0.011553	-0.042298	0.139989	0.092881	0.014402	0.51718	0.273822	0.203693	0.598386	0.412383	0.502825	-0.373658	-0.340164	-0.376785	-0.700217	-0.808783	-0.659912	-0.362659	-0.098732	-0.297604	-0.734729	-0.736304
PP1006F03	0.770826	0.473715	0.551405	0.315136	0.338905	0.506067	0.390958	0.299947	0.245164	0.179378	0.297819	0.261416	0.636709	0.568687	0.65461	0.60659	0.624333	0.597759	-0.192971	0.015479	0.177361	0.074576	0.440761	0.394254	0.418361	-0.041676	0.144009	0.074044	-0.013296	0.228375	0.117577	0.121108	0.020487	-0.125559	-0.096183	0.169315	-0.065313	0.199065	-0.243632	-0.067975	-0.217327	-0.41119	-0.179613	-0.296187	-0.195204	-0.39852	-0.715973	-0.293525	-0.28583
PP1006F07	0.170544	-0.239494	0.1194	-0.371814	-0.376844	-0.155947	-0.216985	-0.380131	-0.350768	-0.417544	-0.386113	-0.504671	0.069033	0.131038	0.277797	0.197086	0.184668	0.017233	-0.59466	-0.346203	-0.477482	-0.059568	-0.062282	-0.131349	-0.102293	-0.587535	-0.358719	0.311473	0.256729	0.280839	0.213055	0.315903	-0.25492	-0.097676	-0.159518	-0.304023	-0.324321	0.034398	0.257292	0.505463	0.287013	0.248245	0.472582	0.328984	0.201244	-0.15504	-0.341139	0.387037	0.342232
PP1006F11	-0.378842	-0.510061	-0.588686	-0.611046	-0.580005	-0.556427	-0.445404	-0.531059	-0.514745	-0.397298	-0.296958	-0.385482	-0.320649	-0.303238	-0.210538	-0.139066	-0.195293	-0.284501	-0.479279	-0.159063	-0.44039	0.098352	-0.051458	-0.127862	-0.060564	-0.006594	0.051709	0.137485	0.013216	-0.013233	-0.090426	0.115317	-0.257038	-0.092236	-0.15668	-0.33883	-0.27547	-0.080679	0.051286	0.284219	0.076367	0.04865	0.039012	0.070997	0.322166	0.091408	0.317484	0.343865	0.462263
PP1006G03	-0.487141	-0.725793	-0.525308	-0.756361	-0.770929	-0.70238	-0.603189	-0.714897	-0.636755	-0.642674	-0.630512	-0.722792	-0.473221	-0.297766	-0.257515	-0.210632	-0.269062	-0.475141	-0.505374	-0.230845	-0.620451	0.029523	-0.281074	-0.393472	-0.305506	-0.324595	-0.21233	0.368037	0.380596	0.158396	0.147691	0.315036	-0.311903	-0.04352	-0.113695	-0.568915	-0.277795	-0.148637	0.42672	0.667662	0.4848	0.511954	0.510659	0.547446	0.525308	0.282201	0.430859	0.718618	0.677126
PP1006G04	0.474504	0.098872	0.077074	0.107003	0.128456	0.087883	0.119743	0.080391	0.040581	0.141437	0.349198	0.315818	0.356424	0.394035	0.335985	0.302924	0.492004	0.436252	-0.211857	0.213898	0.274854	0.204113	0.57817	0.377397	0.571326	0.36559	0.477823	0.131779	-0.001418	0.166636	0.019011	0.136707	0.098025	0.022721	-0.019704	0.155269	0.0091	0.227901	-0.282158	0.079238	-0.212955	-0.420016	-0.381438	-0.260254	0.06317	-0.070172	-0.222161	-0.185016	-0.199103
PP1006G05	0.238487	-0.191798	-0.16244	-0.261433	-0.235704	-0.218959	-0.108955	-0.228183	-0.221491	-0.017817	0.015704	-0.06306	0.08085	0.118484	0.194657	0.298727	0.229226	0.132698	-0.467726	0.102166	-0.143269	0.134318	0.240709	0.172378	0.221921	0.066306	0.24305	0.164913	-0.007552	0.093991	-0.02268	0.161664	-0.1994	-0.174845	-0.304636	-0.18382	-0.319819	0.070638	-0.073594	0.193587	-0.052956	-0.182211	-0.101709	-0.058675	0.269676	-0.084127	-0.018287	0.154111	0.204456
PP1006G09	0.370179	0.085162	0.124208	0.03282	0.050507	0.092925	0.123398	0.015656	-0.005985	-0.042145	0.239643	0.229749	0.281342	0.379238	0.237703	0.133912	0.407111	0.383109	-0.158673	0.273216	0.133192	0.251387	0.554422	0.304142	0.542691	0.255241	0.299755	0.21909	0.264359	0.222528	0.192477	0.208061	0.250829	0.277438	0.160165	0.055408	0.173325	0.39414	-0.115429	0.203521	0.04024	-0.205797	-0.302744	-0.171264	0.074812	0.081219	-0.118236	-0.142632	-0.20237
PP1006G10	0.292619	0.207575	-0.003992	0.180163	0.208336	0.102831	0.261418	0.25719	0.222078	0.288042	0.456076	0.506416	0.264516	0.234275	0.153826	0.237033	0.294044	0.359517	0.187748	0.548338	0.389171	0.352134	0.562441	0.501352	0.572373	0.678236	0.650157	0.04126	0.056295	0.062765	0.074669	0.035512	0.31215	0.192976	0.16093	0.206211	0.322121	0.291686	-0.173757	-0.119169	-0.11188	-0.506951	-0.665174	-0.498538	-0.070138	0.14332	0.110234	-0.357932	-0.304434
PP1006G11	0.785599	0.47985	0.443404	0.465494	0.484889	0.572114	0.44955	0.400649	0.40859	0.416394	0.505497	0.586734	0.550134	0.528306	0.457422	0.46816	0.612393	0.626412	-0.028929	0.429209	0.405709	0.267671	0.62499	0.572104	0.623777	0.34353	0.428669	0.099929	0.011732	0.208418	0.136433	0.133722	0.296699	0.130251	-0.001759	0.357333	0.163997	0.405455	-0.301233	-0.126904	-0.250257	-0.526498	-0.493103	-0.426914	-0.183357	-0.195596	-0.413621	-0.469319	-0.475736
PP1006G12	0.188307	-0.250332	-0.052658	-0.415401	-0.404558	-0.28782	-0.297809	-0.401493	-0.405264	-0.382125	-0.175358	-0.2992	0.119395	0.238344	0.289519	0.250396	0.290685	0.171535	-0.571771	-0.096137	-0.338668	0.076215	0.248077	0.029714	0.209432	-0.151503	0.081161	0.326255	0.274214	0.26254	0.179867	0.310849	-0.193432	-0.047523	-0.155492	-0.285758	-0.293696	0.143858	0.138442	0.536142	0.183536	0.070997	0.172497	0.183907	0.428043	0.059277	-0.047277	0.365815	0.343299
PP1006H01	0.216921	-0.192059	-0.084582	-0.256399	-0.227207	-0.289035	-0.125329	-0.316954	-0.303076	-0.131618	0.028379	-0.081783	0.057062	0.225967	0.160744	0.158316	0.201497	0.121151	-0.321024	0.269957	-0.085422	0.051851	0.301466	0.061102	0.278918	-0.140072	-0.063621	0.144002	0.127669	0.051879	0.034868	0.10331	-0.051155	0.049054	0.012987	-0.121269	-0.173728	0.187412	0.019932	0.301264	0.005735	0.113846	0.048648	0.210304	0.372078	0.201666	0.063903	0.187337	0.108615
PP1006H04	0.613133	0.658938	0.418833	0.651561	0.6787	0.663403	0.579921	0.619882	0.579897	0.599255	0.763815	0.874439	0.513964	0.463636	0.265809	0.223682	0.45882	0.616263	0.42596	0.632426	0.707844	0.302142	0.680351	0.613692	0.702705	0.704969	0.601146	-0.119535	-0.06965	0.019123	0.058323	-0.094874	0.539542	0.3253	0.263642	0.531971	0.489788	0.449902	-0.392127	-0.371689	-0.310266	-0.619279	-0.800382	-0.626789	-0.354369	-0.016509	-0.177652	-0.732278	-0.751028
PP1006H05	0.667348	0.448845	0.339478	0.325731	0.371412	0.404813	0.337707	0.307277	0.237463	0.376944	0.627108	0.584598	0.545015	0.492169	0.440016	0.392038	0.528488	0.592909	0.005158	0.417573	0.417255	0.216728	0.679157	0.467086	0.680549	0.437875	0.451527	-0.060855	-0.117872	0.036186	-0.027507	-0.042408	0.199914	0.049569	0.002762	0.23647	0.132716	0.287492	-0.453701	-0.168109	-0.313222	-0.545055	-0.600196	-0.455198	-0.102897	-0.096852	-0.316359	-0.495967	-0.47947
PP1006H06	0.040941	-0.15648	-0.121733	-0.371655	-0.335598	-0.077425	-0.295157	-0.366201	-0.383201	-0.115835	0.04108	-0.14124	-0.011774	0.093392	0.061795	0.021793	0.053001	0.019308	-0.301326	0.206731	-0.153754	0.034198	0.151417	-0.102359	0.130905	0.02584	0.078019	0.070071	0.078979	-0.036951	-0.023349	0.03616	-0.157187	-0.011909	-0.078475	-0.288444	-0.240039	0.090615	-0.021851	0.34861	0.079674	0.110605	0.030637	0.182374	0.436176	0.247088	0.253293	0.251372	0.200711
PP1006H08	-0.31826	-0.558989	-0.301146	-0.698165	-0.713539	-0.487018	-0.545131	-0.68836	-0.623592	-0.594986	-0.689491	-0.840447	-0.306903	-0.153292	-0.01585	0.023624	-0.167355	-0.381415	-0.555048	-0.365829	-0.625322	-0.146635	-0.358579	-0.434352	-0.398275	-0.61925	-0.418663	0.284586	0.269674	0.124394	0.087443	0.249921	-0.509039	-0.263318	-0.235259	-0.630691	-0.492663	-0.293038	0.430695	0.62321	0.433291	0.59111	0.747414	0.668149	0.535736	0.103494	0.158824	0.803001	0.758355
PP1006H09	-0.147251	-0.396988	-0.222304	-0.481008	-0.48945	-0.302098	-0.353343	-0.500189	-0.426711	-0.409232	-0.499551	-0.604234	-0.238721	-0.117761	-0.007685	0.034403	-0.093278	-0.303618	-0.490592	-0.26294	-0.479436	-0.14758	-0.325851	-0.324388	-0.356505	-0.508648	-0.325598	0.253637	0.21552	0.127404	0.093115	0.236754	-0.375478	-0.204119	-0.282323	-0.426195	-0.42263	-0.163763	0.306958	0.481077	0.252523	0.412909	0.591507	0.507974	0.36591	-0.010378	0.053237	0.610746	0.52463
PP1006H10	0.095976	-0.332704	-0.156883	-0.486275	-0.487397	-0.268263	-0.445994	-0.52031	-0.463365	-0.215536	-0.179919	-0.304006	-0.073601	0.059396	0.105056	0.084946	0.1522	0.029926	-0.593779	0.106069	-0.330798	0.062847	0.142242	-0.029241	0.114189	-0.20977	-0.038676	0.312382	0.180913	0.175034	0.121434	0.280613	-0.153069	0.054093	-0.167126	-0.233447	-0.325507	0.203693	0.227465	0.580671	0.23219	0.186534	0.21689	0.301336	0.518867	0.222501	0.137793	0.417419	0.38904
PP1006H11	0.637093	0.559804	0.505485	0.311652	0.331506	0.439112	0.331036	0.343655	0.179229	0.592146	0.665632	0.524997	0.495084	0.458551	0.404796	0.251278	0.404228	0.567603	0.173753	0.41686	0.4891	-0.017868	0.516331	0.345371	0.507078	0.392436	0.403485	-0.205782	-0.22083	-0.113526	-0.129746	-0.19975	0.132437	0.06812	0.010291	0.123697	0.013366	0.2758	-0.329556	-0.169976	-0.141886	-0.401925	-0.496962	-0.332236	-0.037933	-0.029829	-0.215958	-0.379217	-0.413085
PP1009A02	0.711896	0.923125	0.812308	0.850435	0.856783	0.776621	0.882435	0.910094	0.768106	0.656469	0.721982	0.756769	0.736158	0.600938	0.542761	0.468593	0.488102	0.656557	0.732243	0.435047	0.82407	0.057413	0.46581	0.505703	0.475483	0.444154	0.372859	-0.238713	-0.068104	0.020522	0.087235	-0.202097	0.410411	0.098497	0.344015	0.460189	0.544557	0.171105	-0.30123	-0.547913	-0.192448	-0.549505	-0.559413	-0.594428	-0.599151	-0.196432	-0.575693	-0.744619	-0.794948
PP1009A03	0.680814	0.474567	0.644686	0.277802	0.311927	0.179489	0.500537	0.379875	0.212829	0.324602	0.4793	0.274728	0.698191	0.630506	0.728598	0.688596	0.484934	0.549337	0.295491	0.369369	0.425423	-0.083528	0.414673	0.283216	0.387169	0.047849	0.1142	-0.154695	0.0207	-0.011278	0.044208	-0.154945	-0.034167	-0.197251	0.085093	-0.06657	0.0853	-0.019296	-0.139313	-0.145711	-0.017742	-0.257993	-0.203446	-0.203822	-0.111353	-0.053612	-0.493218	-0.258057	-0.326506
PP1009A06	0.459766	0.234508	0.433795	-0.051066	-0.032454	0.228946	0.131817	-0.046711	-0.110209	-0.098368	-0.011193	-0.2037	0.398373	0.417172	0.546354	0.429489	0.34799	0.285064	-0.235427	-0.046904	-0.074314	-0.196325	0.122342	0.01743	0.080451	-0.420406	-0.228129	0.087962	0.118471	0.157684	0.134371	0.097282	-0.180793	-0.116227	-0.013071	-0.15787	-0.178469	0.017376	0.092072	0.276317	0.157933	0.082235	0.279623	0.175195	0.069481	-0.147724	-0.496574	0.135956	0.060014
PP1009A09	0.709156	0.798915	0.68827	0.81111	0.826411	0.816898	0.839436	0.831305	0.734355	0.632428	0.680405	0.765744	0.613466	0.511429	0.436885	0.377641	0.463336	0.596988	0.555407	0.39803	0.716707	0.100836	0.44273	0.531121	0.458133	0.350266	0.281939	-0.189621	-0.128866	0.031436	0.07761	-0.146787	0.430337	0.141516	0.244239	0.558839	0.452474	0.314121	-0.340967	-0.567696	-0.327185	-0.571769	-0.561931	-0.609361	-0.602871	-0.262115	-0.567835	-0.756067	-0.787693
PP1009A10	-0.370187	-0.616484	-0.347512	-0.595912	-0.603777	-0.457814	-0.466036	-0.585608	-0.481838	-0.507506	-0.551671	-0.573083	-0.535832	-0.470536	-0.366289	-0.327569	-0.394644	-0.540785	-0.485764	-0.414536	-0.689447	0.032889	-0.431333	-0.441534	-0.444752	-0.40162	-0.340904	0.21322	0.166367	0.035514	0.019229	0.201659	-0.279728	-0.072219	-0.214381	-0.398444	-0.346492	-0.053865	0.224258	0.377356	0.18595	0.359959	0.407639	0.341853	0.28469	0.003056	0.286792	0.49004	0.450282
PP1009A12	-0.375205	-0.681964	-0.488885	-0.778052	-0.765215	-0.58136	-0.624673	-0.762396	-0.708585	-0.477027	-0.49183	-0.653216	-0.517054	-0.405197	-0.274701	-0.240681	-0.353421	-0.518733	-0.636713	-0.258207	-0.68841	-0.125911	-0.387246	-0.466445	-0.408726	-0.521073	-0.435036	0.181449	0.074421	-0.041311	-0.052177	0.131754	-0.422048	-0.137362	-0.290475	-0.432243	-0.532377	-0.07372	0.31597	0.553633	0.213334	0.46561	0.49135	0.52147	0.545057	0.429518	0.407204	0.625079	0.590608
PP1009B01	0.807286	0.785017	0.805192	0.777439	0.786091	0.691498	0.812635	0.826127	0.72283	0.550738	0.645991	0.712544	0.782221	0.671671	0.621419	0.53467	0.689107	0.749226	0.493362	0.318116	0.702901	0.222565	0.533918	0.609599	0.536338	0.455255	0.474258	0.001189	0.098336	0.269835	0.288996	0.063011	0.37867	0.096741	0.132831	0.357123	0.435787	0.315479	-0.285981	-0.367686	-0.134837	-0.616598	-0.539677	-0.592858	-0.550867	-0.274358	-0.631688	-0.671762	-0.719844
PP1009B02	0.786566	0.752853	0.648622	0.684577	0.725609	0.548501	0.721927	0.724799	0.578933	0.719606	0.878023	0.818042	0.707116	0.567349	0.535299	0.505015	0.496508	0.663278	0.471959	0.541895	0.749774	0.024017	0.552024	0.481703	0.561357	0.526042	0.474025	-0.310211	-0.257926	-0.113144	-0.114145	-0.278255	0.235869	-0.056218	0.048574	0.364307	0.267352	0.162828	-0.534022	-0.53554	-0.410243	-0.661776	-0.696842	-0.624559	-0.381286	-0.196935	-0.460315	-0.726377	-0.756799
PP1009B04	0.325748	0.081378	0.176216	0.075485	0.094107	0.098856	0.207309	0.122223	0.106231	-0.005749	0.151527	0.176968	0.301619	0.346807	0.235046	0.194342	0.360779	0.318859	-0.084662	0.076509	0.136014	0.31231	0.406903	0.280092	0.397853	0.345083	0.40762	0.180861	0.243021	0.206628	0.152095	0.200471	0.073426	0.033505	-0.046956	-0.175023	0.086582	0.173417	-0.198925	0.082804	0.065027	-0.296052	-0.320312	-0.258943	-0.085283	-0.166036	-0.154257	-0.15551	-0.177613
PP1009B05	-0.125825	-0.449335	-0.421815	-0.385565	-0.345425	-0.401395	-0.287678	-0.471389	-0.392864	-0.316424	-0.05887	-0.083431	-0.250788	-0.104175	-0.232357	-0.201706	-0.092994	-0.129499	-0.389395	0.096292	-0.259767	0.134191	0.203117	-0.06614	0.200231	0.050949	0.040712	0.071039	0.053226	-0.076484	-0.120975	0.041204	-0.036378	0.102863	-0.033976	-0.126722	-0.166299	0.142945	-0.119253	0.22976	-0.125783	0.083245	-0.106207	0.101993	0.375478	0.160598	0.363513	0.160288	0.114322
PP1009B07	0.463826	0.528401	0.6028	0.202106	0.233508	0.327724	0.277937	0.167225	0.062968	0.323839	0.378483	0.103521	0.395739	0.32209	0.462144	0.314053	0.136585	0.281568	0.241304	0.195356	0.205587	-0.453345	0.065112	-0.031238	0.03698	-0.305843	-0.249314	-0.424786	-0.35419	-0.259072	-0.142685	-0.393341	-0.06772	-0.064529	0.191247	0.121012	-0.058381	-0.00694	-0.015579	-0.085133	-0.115778	0.051199	0.112223	0.055982	-0.023505	-0.086272	-0.392614	-0.100207	-0.217532
PP1009B12	-0.416113	-0.866148	-0.670989	-0.700808	-0.686195	-0.684625	-0.635879	-0.800134	-0.651931	-0.567352	-0.593828	-0.623755	-0.530411	-0.423612	-0.352333	-0.272406	-0.285401	-0.486085	-0.840338	-0.447726	-0.72647	-0.021885	-0.281341	-0.376601	-0.292029	-0.452018	-0.347775	0.191985	-0.015938	-0.028628	-0.176906	0.183215	-0.45858	-0.229285	-0.499809	-0.477926	-0.614929	-0.190701	0.01882	0.380665	0.000124	0.362268	0.431683	0.434836	0.475516	-0.111408	0.244868	0.576383	0.621339
PP1009C02	0.583282	0.340359	0.490649	0.03404	0.027325	0.301102	0.19046	0.090586	-0.007976	-0.02478	0.010085	-0.133878	0.562434	0.561985	0.696674	0.611281	0.567695	0.464729	-0.245294	-0.092467	0.022877	-0.031009	0.273453	0.192749	0.227414	-0.226529	0.029346	0.216922	0.229585	0.313401	0.232673	0.230793	-0.157775	-0.188668	-0.090077	-0.220746	-0.162916	0.022322	0.070829	0.248195	0.201547	-0.083432	0.184793	0.04435	0.034315	-0.230611	-0.62498	0.115842	0.077905
PP1009C05	-0.0932	-0.579098	-0.36232	-0.54809	-0.541883	-0.378394	-0.409082	-0.595261	-0.488803	-0.475157	-0.50313	-0.545963	-0.200376	-0.089198	-0.003879	0.080607	0.031919	-0.194053	-0.758249	-0.306847	-0.551091	0.071556	-0.062079	-0.164686	-0.089011	-0.367485	-0.167237	0.321697	0.166226	0.169518	0.011607	0.316346	-0.400767	-0.237332	-0.391799	-0.487355	-0.503846	-0.124208	0.076011	0.441184	0.133876	0.231296	0.383193	0.342024	0.417694	-0.142458	0.005942	0.524258	0.554093
PP1009C06	0.680893	0.300536	0.41172	0.179018	0.196006	0.200056	0.303289	0.193846	0.126011	0.251538	0.401811	0.305596	0.504965	0.478823	0.531201	0.518736	0.519898	0.524577	-0.095148	0.368418	0.250303	0.115378	0.51802	0.35917	0.495726	0.159463	0.295033	0.075004	0.044808	0.151238	0.088912	0.076719	0.134612	0.03668	0.114937	0.189713	0.040711	0.289897	-0.147797	0.021874	-0.131673	-0.360233	-0.284926	-0.279194	0.035586	-0.048235	-0.389899	-0.203667	-0.249125
PP1009C07	0.292837	0.006815	0.221606	-0.356912	-0.345629	-0.128268	-0.246658	-0.365324	-0.434659	-0.193408	-0.129024	-0.407552	0.233577	0.286174	0.483518	0.351993	0.242775	0.171732	-0.42182	-0.096871	-0.261874	-0.279297	0.052817	-0.118062	0.003359	-0.590871	-0.37969	0.081214	0.048202	0.067286	0.061881	0.062958	-0.329317	-0.167205	-0.134616	-0.286077	-0.409152	-0.017622	0.238283	0.454747	0.205419	0.289454	0.466471	0.41569	0.385959	0.06445	-0.291054	0.401559	0.345225
PP1009C09	-0.053083	-0.339772	-0.200277	-0.451861	-0.395731	-0.362916	-0.262733	-0.524828	-0.530093	-0.27732	-0.15394	-0.399658	-0.18781	-0.128924	0.002192	-0.027499	-0.214608	-0.266618	-0.434574	-0.220152	-0.395398	-0.330496	-0.19597	-0.410971	-0.219723	-0.54451	-0.481635	-0.217512	-0.259889	-0.320275	-0.340955	-0.22986	-0.467499	-0.322508	-0.285783	-0.320453	-0.565091	-0.225079	-0.128173	0.119866	-0.221985	0.320745	0.368281	0.372348	0.385129	-0.088351	0.014089	0.362711	0.281148
PP1009C10	0.327848	0.177575	0.418905	-0.171612	-0.180629	0.133508	-0.026305	-0.121065	-0.191502	-0.204637	-0.234023	-0.439255	0.368664	0.385147	0.599456	0.527904	0.32709	0.210093	-0.252304	-0.150769	-0.209077	-0.19867	-0.025571	-0.080911	-0.076053	-0.61018	-0.38072	0.188469	0.242168	0.240828	0.247772	0.180284	-0.291834	-0.231487	-0.03903	-0.317241	-0.23945	-0.121098	0.313605	0.376167	0.352046	0.273278	0.553306	0.361474	0.181129	-0.041884	-0.495202	0.351755	0.314198
PP1009C12	0.286198	-0.119097	-0.002764	-0.07506	-0.051827	0.049474	0.063364	-0.151261	-0.064051	-0.111208	-0.09037	-0.084841	0.073482	0.130667	0.165061	0.250401	0.19453	0.043901	-0.371107	-0.046941	-0.13464	0.074893	0.103349	0.071638	0.090784	-0.205028	-0.073247	0.139784	0.045075	0.10949	0.008659	0.156875	-0.151316	-0.171822	-0.234695	-0.092385	-0.232542	0.009738	-0.10309	0.108198	-0.141426	-0.056019	0.070768	0.055163	0.051017	-0.260035	-0.232259	0.074575	0.023584
PP1009D02	0.882026	0.641609	0.746819	0.460631	0.465759	0.496099	0.553429	0.505686	0.400232	0.286863	0.465968	0.424841	0.881869	0.838656	0.862974	0.784012	0.827742	0.847717	0.155123	0.394886	0.498552	0.190176	0.740831	0.614489	0.715463	0.202737	0.352644	0.152475	0.234883	0.353142	0.334873	0.17021	0.275111	0.095984	0.26765	0.231543	0.331978	0.295256	-0.063309	0.010431	0.07026	-0.436909	-0.325859	-0.362599	-0.206574	-0.088108	-0.695904	-0.390483	-0.403837
PP1009D04	0.74878	0.376713	0.440432	0.313226	0.331493	0.586493	0.427659	0.276495	0.248467	0.127514	0.324201	0.350848	0.632085	0.659374	0.594626	0.57179	0.685286	0.67207	-0.119589	0.313761	0.282195	0.223618	0.695591	0.535229	0.6713	0.225915	0.388713	0.200686	0.220489	0.311301	0.222002	0.221065	0.219841	0.124992	0.123946	0.150219	0.153143	0.326187	-0.174995	0.066022	-0.046538	-0.381955	-0.325603	-0.293249	-0.057498	-0.17031	-0.482559	-0.269765	-0.289439
PP1009D05	0.351029	0.293916	0.094762	0.496419	0.520218	0.303578	0.418375	0.436629	0.483694	0.526915	0.602123	0.790624	0.177248	0.15283	-0.062074	0.002523	0.236682	0.356538	0.235281	0.416135	0.47577	0.39098	0.521342	0.527455	0.553993	0.70617	0.607072	-0.051222	-0.145892	0.039801	-0.016421	-0.010137	0.541668	0.365361	0.199625	0.594228	0.441122	0.490579	-0.462275	-0.445744	-0.492754	-0.629078	-0.805799	-0.656033	-0.317708	-0.099338	0.028357	-0.643256	-0.630839
PP1009D07	-0.152292	-0.471092	-0.409831	-0.2667	-0.218736	-0.379276	-0.145044	-0.382968	-0.310898	-0.177224	-0.066436	-0.078875	-0.377299	-0.245315	-0.361156	-0.32513	-0.259095	-0.293245	-0.394868	-0.136408	-0.283532	-0.00623	-0.051655	-0.230351	-0.041628	-0.179704	-0.245465	-0.148947	-0.250949	-0.29202	-0.364079	-0.156524	-0.200704	-0.128438	-0.289403	-0.129236	-0.38779	0.001199	-0.365196	-0.134457	-0.403263	0.112318	-0.015786	0.094386	0.211983	-0.161032	0.202108	0.074773	0.028434
PP1009D08	-0.031487	-0.36251	-0.205902	-0.241177	-0.202362	-0.216185	-0.054316	-0.323318	-0.218408	-0.355074	-0.257272	-0.24742	-0.15842	-0.126271	-0.072183	0.028672	-0.113006	-0.218055	-0.399583	-0.293094	-0.368295	-0.006852	-0.087566	-0.19842	-0.096026	-0.270833	-0.210326	-0.021535	-0.024299	-0.10519	-0.189042	0.002993	-0.322886	-0.293471	-0.363947	-0.323763	-0.363623	-0.198424	-0.2374	-0.017018	-0.230656	0.095523	0.157498	0.095423	0.149197	-0.331111	-0.055598	0.188071	0.157041
PP1009D12	0.538275	0.100659	0.246284	-0.014973	-0.012416	0.224796	0.119087	0.024715	-0.009672	0.045429	0.149218	0.110417	0.402299	0.424627	0.432904	0.437677	0.511589	0.43441	-0.315261	0.201793	0.022194	0.265121	0.505419	0.352001	0.481196	0.132216	0.285556	0.300514	0.250863	0.317459	0.20947	0.295982	0.032814	0.008554	-0.083027	-0.161295	-0.011569	0.202597	-0.061412	0.244956	0.181863	-0.24898	-0.21828	-0.131998	0.083158	-0.067109	-0.303113	-0.081058	-0.057775
PP1009E06	0.441362	0.022294	0.136608	0.115758	0.113706	-0.033505	0.215712	0.154056	0.199356	-0.112659	0.163582	0.30191	0.308438	0.399635	0.269428	0.269174	0.547216	0.466081	-0.220317	0.276293	0.066177	0.463896	0.590601	0.5645	0.586494	0.291476	0.418788	0.500741	0.483969	0.548229	0.51741	0.502176	0.458149	0.410001	0.213853	0.337398	0.383335	0.621761	0.132284	0.29233	0.134491	-0.393841	-0.403339	-0.366541	-0.137523	0.035994	-0.215991	-0.259871	-0.278366
PP1009E07	-0.588786	-0.712396	-0.820876	-0.457762	-0.433922	-0.571308	-0.467465	-0.556468	-0.364742	-0.467024	-0.433051	-0.275989	-0.701964	-0.590641	-0.700521	-0.610378	-0.430664	-0.583423	-0.562779	-0.390747	-0.551393	0.223733	-0.264243	-0.264845	-0.235209	-0.091011	-0.169978	0.135305	-0.045012	-0.07411	-0.153538	0.140165	-0.138982	-0.010372	-0.387522	-0.178414	-0.280212	-0.002742	-0.156326	0.081857	-0.204268	0.149219	0.057396	0.119775	0.142945	-0.130395	0.435171	0.210142	0.262387
PP1009E08	0.19412	-0.144087	-0.205306	0.01963	0.052439	-0.179678	0.042184	-0.037984	0.018589	0.119444	0.257844	0.333061	-0.057599	0.03946	-0.146678	-0.087846	0.134793	0.089028	-0.2543	0.206756	0.062038	0.340174	0.334648	0.21348	0.353279	0.342122	0.31242	0.077823	-0.069642	0.013678	-0.075586	0.0754	0.142692	0.079018	-0.131072	0.154879	-0.03584	0.301726	-0.359633	-0.076913	-0.334425	-0.318328	-0.450298	-0.256981	0.016439	-0.076094	0.119129	-0.243798	-0.264149
PP1009E10	0.115804	0.240697	0.016675	0.39641	0.433052	0.280698	0.328451	0.295046	0.350089	0.471324	0.481417	0.59717	-0.091775	-0.149762	-0.296094	-0.250367	-0.171229	-0.013229	0.338427	0.346803	0.365285	0.046709	0.072811	0.12245	0.111788	0.387265	0.180548	-0.371491	-0.382967	-0.357759	-0.308361	-0.344095	0.275546	0.148596	0.030525	0.439828	0.156901	0.195789	-0.435897	-0.537959	-0.554116	-0.323555	-0.527794	-0.396742	-0.26993	-0.103092	0.17136	-0.505648	-0.561361
PP1009E12	-0.173652	-0.299527	-0.107214	-0.470712	-0.485941	-0.278552	-0.256111	-0.431741	-0.460634	-0.45317	-0.499868	-0.670119	-0.150706	0.049899	0.110791	0.122821	-0.088274	-0.224974	-0.26628	-0.221132	-0.409263	-0.2704	-0.290562	-0.350721	-0.335215	-0.631517	-0.461824	0.173164	0.28486	0.073668	0.115606	0.122418	-0.393904	-0.221639	-0.084149	-0.49723	-0.378633	-0.216411	0.443013	0.430567	0.376178	0.595362	0.70742	0.632142	0.44511	0.152755	0.069611	0.680952	0.568592
PP1009F04	-0.479984	-0.588598	-0.576074	-0.702004	-0.695221	-0.720376	-0.545407	-0.683972	-0.670762	-0.493565	-0.299076	-0.412636	-0.536117	-0.307765	-0.414582	-0.481473	-0.345938	-0.380364	-0.336362	0.007241	-0.444181	-0.002383	-0.058843	-0.290125	-0.072071	-0.15423	-0.183554	0.158641	0.203423	-0.065252	-0.005732	0.083136	-0.056408	0.256115	0.114709	-0.284068	-0.153338	0.176894	0.305951	0.491951	0.270056	0.4296	0.179196	0.38487	0.533152	0.485278	0.634747	0.48252	0.403484
PP1009F07	0.002442	-0.269256	-0.426078	-0.136641	-0.123875	-0.178063	-0.203803	-0.17738	-0.096533	0.035206	0.119118	0.218627	-0.213546	-0.177507	-0.257078	-0.129804	0.012073	-0.038449	-0.491173	0.013698	-0.143348	0.349374	0.171387	0.152256	0.185679	0.412147	0.432916	0.237229	-0.272985	0.032463	-0.262696	0.239723	0.018851	-0.0172	-0.550017	0.082755	-0.283816	0.261418	-0.493569	-0.07346	-0.523328	-0.339961	-0.3923	-0.273879	0.175704	-0.246375	0.292765	-0.044719	0.007723
PP1009F10	0.476893	0.374374	0.26542	0.485522	0.498421	0.44071	0.407649	0.441334	0.512354	0.414278	0.558	0.736226	0.322754	0.24319	0.120892	0.169709	0.357862	0.426931	0.266506	0.600649	0.494859	0.447034	0.577507	0.545294	0.605308	0.661852	0.576769	0.059528	0.070119	0.140717	0.160106	0.083858	0.574549	0.384667	0.291732	0.556681	0.538482	0.473251	-0.252545	-0.208401	-0.242337	-0.589043	-0.731059	-0.612325	-0.30187	0.041543	-0.083163	-0.620946	-0.632123
PP1009F11	-0.119411	-0.258452	-0.042254	-0.446623	-0.452167	-0.242649	-0.335268	-0.479847	-0.476689	-0.347802	-0.436476	-0.625829	-0.188904	-0.061084	0.05911	-0.040469	-0.141858	-0.245319	-0.360801	-0.233965	-0.452088	-0.379594	-0.376159	-0.382377	-0.416381	-0.757696	-0.61409	0.102891	0.124202	0.009399	0.077062	0.076524	-0.326126	-0.070873	-0.122037	-0.335521	-0.41498	-0.068758	0.430975	0.473032	0.309096	0.595049	0.732594	0.643267	0.371486	0.107759	0.002635	0.608167	0.497525
PP1009G04	-0.64499	-0.902732	-0.766863	-0.825542	-0.82845	-0.771693	-0.793797	-0.886097	-0.72979	-0.725301	-0.642963	-0.645574	-0.717886	-0.539018	-0.5525	-0.532117	-0.424039	-0.588742	-0.708044	-0.369842	-0.77854	0.073893	-0.29407	-0.424628	-0.298709	-0.365577	-0.330159	0.299522	0.188447	0.040602	-0.002531	0.260388	-0.237136	0.076126	-0.206843	-0.361906	-0.370553	0.024796	0.276586	0.566662	0.191872	0.480455	0.407121	0.471489	0.536487	0.229798	0.553214	0.625337	0.622176
PP1009G10	0.710905	0.726976	0.632185	0.835695	0.854591	0.833223	0.8851	0.842195	0.796416	0.510839	0.589778	0.773552	0.652014	0.534592	0.406389	0.347796	0.562226	0.656577	0.373244	0.231489	0.645255	0.299936	0.556442	0.656487	0.577684	0.448777	0.404982	-0.067127	-0.049459	0.172954	0.135167	0.002982	0.481661	0.179124	0.209749	0.53925	0.503279	0.350144	-0.450422	-0.558775	-0.314776	-0.715313	-0.685897	-0.765163	-0.753574	-0.493844	-0.704425	-0.859999	-0.830298
PP1009G11	0.102494	-0.265796	-0.099565	-0.251951	-0.198198	-0.270423	-0.014178	-0.307147	-0.285495	-0.222314	-0.05879	-0.20419	0.005938	0.019341	0.117198	0.194851	-0.029191	-0.091304	-0.356341	-0.110678	-0.239474	-0.144355	0.021325	-0.201309	0.004955	-0.29268	-0.227396	-0.14963	-0.151485	-0.205437	-0.298753	-0.146908	-0.389251	-0.37736	-0.285877	-0.311624	-0.400397	-0.268635	-0.295182	-0.038213	-0.260851	0.073694	0.12038	0.108162	0.238236	-0.23138	-0.141523	0.154868	0.112903
PP1009G12	0.230596	-0.0232	0.121201	0.018002	0.030657	-0.164646	0.224851	0.075324	0.034654	0.060884	0.218806	0.18443	0.0537	0.111643	0.036642	0.006978	0.09538	0.099796	0.047973	0.256019	0.10877	0.134692	0.219237	0.090176	0.212728	0.227452	0.218492	0.072973	0.149812	0.047069	0.055229	0.058197	0.167879	0.172672	0.165525	0.032635	0.131196	0.28493	-0.10237	0.007318	-0.024349	-0.176025	-0.266932	-0.20914	-0.000227	0.056511	0.023709	-0.109016	-0.21724
PP1009H01	-0.508672	-0.708164	-0.689872	-0.522662	-0.494969	-0.591774	-0.453119	-0.641589	-0.496302	-0.409541	-0.390239	-0.365893	-0.684954	-0.531115	-0.610848	-0.533707	-0.503853	-0.602355	-0.455258	-0.231599	-0.5117	-0.020303	-0.313439	-0.414973	-0.30472	-0.2441	-0.304127	-0.009032	-0.104502	-0.239665	-0.282272	-0.029257	-0.253706	-0.056025	-0.277376	-0.271381	-0.404016	-0.081708	-0.086193	0.129706	-0.178739	0.347778	0.222044	0.332525	0.365384	0.02458	0.520852	0.381126	0.339962
PP1009H03	0.278602	0.373088	0.250464	0.208159	0.268901	0.367921	0.29919	0.309795	0.215314	0.232689	0.56254	0.438641	0.355411	0.248107	0.280635	0.242528	0.177285	0.274739	0.319005	0.170025	0.387863	0.021859	0.257011	0.150215	0.27094	0.391549	0.320233	-0.305539	-0.181758	-0.204825	-0.139564	-0.276278	-0.00717	-0.206781	-0.127034	0.090593	0.100687	0.002976	-0.40631	-0.341214	-0.393964	-0.471229	-0.498638	-0.491348	-0.226399	-0.120065	-0.150289	-0.411392	-0.474388
PP1009H04	0.747657	0.7247	0.584137	0.813851	0.831711	0.765122	0.79561	0.808248	0.770622	0.59887	0.694471	0.868563	0.643941	0.556485	0.399404	0.37156	0.5918	0.679919	0.427371	0.474747	0.725815	0.356935	0.641896	0.682553	0.662463	0.630643	0.574694	-0.027272	0.016615	0.167665	0.171008	0.024217	0.534701	0.236812	0.199752	0.522611	0.525468	0.421614	-0.430798	-0.468966	-0.307891	-0.716408	-0.749831	-0.724725	-0.579952	-0.275799	-0.489768	-0.805693	-0.812257
PP1009H07	-0.046063	-0.34546	-0.239855	-0.507746	-0.490128	-0.505584	-0.469061	-0.47079	-0.513712	-0.111194	-0.067862	-0.296661	-0.112239	-0.034764	0.082179	0.061796	-0.017232	-0.107235	-0.367888	-0.006708	-0.216113	-0.0552	0.002182	-0.233705	-0.02213	-0.03081	0.07984	0.032546	-0.051117	-0.113894	-0.137176	0.002728	-0.402782	-0.263259	-0.369983	-0.470094	-0.480036	-0.112158	-0.015417	0.338334	0.040414	0.157494	0.194202	0.275885	0.580401	0.196969	0.28131	0.470837	0.444813
PP1009H08	0.539397	0.478285	0.368822	0.452311	0.496813	0.155361	0.514447	0.535202	0.392451	0.806442	0.834793	0.676706	0.564472	0.501582	0.429602	0.422194	0.425318	0.531758	0.483556	0.677067	0.74266	0.121189	0.562837	0.441678	0.566065	0.662859	0.604437	-0.241838	-0.10087	-0.092843	-0.00283	-0.238687	0.273104	0.048971	0.181544	0.206156	0.375424	0.165377	-0.393836	-0.343865	-0.211184	-0.516407	-0.628852	-0.476551	-0.163379	0.091792	-0.131295	-0.479471	-0.521686
PP1009H09	0.341726	0.435182	0.250268	0.647818	0.682807	0.553515	0.655668	0.623488	0.625355	0.549705	0.611511	0.767889	0.20721	0.091217	-0.045754	0.018551	0.092349	0.213726	0.473985	0.277256	0.564347	0.228931	0.248832	0.315192	0.291754	0.52997	0.336897	-0.336631	-0.303809	-0.221544	-0.209549	-0.289988	0.34288	0.019813	0.066245	0.487896	0.320724	0.167462	-0.603823	-0.765532	-0.638233	-0.603354	-0.711385	-0.691181	-0.564748	-0.339472	-0.205533	-0.757282	-0.795254
PpLDOX (PpLDOX)	-0.082099	0.049366	-0.076336	0.359922	0.404883	0.261644	0.309607	0.267167	0.368303	0.196373	0.298381	0.501153	-0.17428	-0.335672	-0.408659	-0.345236	-0.311895	-0.153991	0.284153	0.047366	0.128112	0.140628	-0.022439	0.039347	0.026015	0.32916	0.080167	-0.382753	-0.331081	-0.34927	-0.282349	-0.327779	0.277429	0.127224	0.008169	0.390379	0.251636	0.079657	-0.491328	-0.623528	-0.569792	-0.321789	-0.511959	-0.503439	-0.41198	-0.268349	0.098645	-0.56572	-0.544409
PPN001A01	0.269198	-0.103585	0.006988	-0.198597	-0.185962	-0.158482	-0.161922	-0.239885	-0.243761	-0.237073	-0.025839	-0.072501	0.259067	0.393361	0.315038	0.225381	0.445054	0.364199	-0.442242	0.069799	-0.09158	0.231849	0.507532	0.224259	0.479762	0.023747	0.170661	0.302876	0.2655	0.270033	0.189425	0.28797	0.026561	0.123419	0.039171	-0.133815	-0.101075	0.277494	-0.011721	0.38519	0.106419	-0.026978	-0.013514	0.056366	0.322793	0.083325	-0.122455	0.150036	0.16229
PPN001A06	0.459915	0.398212	0.294656	0.419754	0.436626	0.44406	0.362072	0.317246	0.320884	0.44662	0.548895	0.595509	0.194016	0.216922	0.046216	0.024113	0.172568	0.306854	0.220689	0.485914	0.392174	0.04013	0.333648	0.282224	0.348037	0.273602	0.198791	-0.154165	-0.154236	-0.087555	-0.058685	-0.152276	0.379112	0.278747	0.208005	0.523015	0.227067	0.386604	-0.221019	-0.224701	-0.317714	-0.284099	-0.454683	-0.271068	-0.15624	0.039005	-0.036908	-0.467209	-0.58136
PPN001A08	0.521652	0.198135	0.184737	0.369858	0.4075	0.269665	0.407531	0.266971	0.296911	0.281958	0.435673	0.511321	0.284815	0.305553	0.170364	0.220993	0.326829	0.347641	-0.005305	0.351283	0.302389	0.164999	0.431845	0.345476	0.439552	0.275492	0.27626	-0.048373	-0.079798	0.006211	-0.047355	-0.02831	0.239652	0.085754	0.016819	0.344103	0.096252	0.290029	-0.392243	-0.247615	-0.432419	-0.389214	-0.437992	-0.338273	-0.139896	-0.187922	-0.212367	-0.405605	-0.473506
PPN001A09	0.150969	0.020226	-0.066025	0.374448	0.416321	0.105701	0.325648	0.241189	0.347025	0.299212	0.339758	0.530945	-0.086663	-0.070286	-0.285699	-0.182737	-0.064321	-0.008853	0.105283	0.153608	0.24415	0.186603	0.135422	0.151307	0.175937	0.351992	0.20261	-0.224673	-0.302811	-0.220993	-0.274319	-0.18534	0.152933	-0.007394	-0.181613	0.294273	0.046121	0.114363	-0.569452	-0.500125	-0.584916	-0.350709	-0.506714	-0.365591	-0.278348	-0.309047	0.077675	-0.491479	-0.520391
PPN001A10	0.242034	-0.167836	-0.084182	-0.154155	-0.149662	-0.227949	-0.108632	-0.18643	-0.178465	-0.132191	0.021154	0.025454	0.076445	0.253062	0.092997	0.06175	0.316105	0.199038	-0.397557	0.023916	-0.066772	0.24298	0.365142	0.181132	0.352885	0.103373	0.202216	0.307381	0.203184	0.246992	0.115973	0.288143	0.003454	0.051375	-0.124951	-0.13138	-0.131413	0.245822	-0.092225	0.29614	0.032183	-0.101301	-0.139361	0.043407	0.178148	0.000175	-0.009	0.046582	0.004342
PPN001B01	-0.009347	-0.397181	-0.230999	-0.47933	-0.456243	-0.393009	-0.353121	-0.51358	-0.465066	-0.322973	-0.173454	-0.311141	-0.076306	0.09413	0.071416	0.03271	0.1049	-0.010159	-0.503637	0.064347	-0.280478	0.014864	0.14134	-0.083316	0.116979	-0.209131	-0.093637	0.208203	0.190757	0.070236	0.050655	0.178725	-0.196695	-0.004654	-0.180581	-0.326602	-0.313249	0.116343	0.110357	0.464256	0.144153	0.22156	0.205242	0.285079	0.473669	0.162266	0.143193	0.400685	0.332571
PPN001B02	-0.042397	-0.416857	-0.144601	-0.645136	-0.642174	-0.503167	-0.49214	-0.61934	-0.654632	-0.453476	-0.356104	-0.609493	-0.022677	0.104077	0.222988	0.18026	0.069211	-0.062441	-0.530436	-0.141985	-0.439621	-0.152333	0.002079	-0.255383	-0.047514	-0.395366	-0.193349	0.228191	0.231396	0.107618	0.04509	0.18167	-0.435119	-0.195911	-0.160293	-0.601743	-0.445464	-0.170756	0.277705	0.645917	0.386334	0.399343	0.474601	0.533229	0.610093	0.21422	0.090412	0.640005	0.599566
PPN001B06	0.34987	-0.036438	0.195435	-0.234148	-0.224793	-0.24072	0.003992	-0.169263	-0.246062	-0.144866	0.081293	-0.110892	0.287057	0.435668	0.410544	0.389123	0.346234	0.297103	-0.182355	0.309676	-0.031208	0.04126	0.367041	0.10258	0.327208	-0.089615	0.05548	0.217787	0.346472	0.192086	0.205086	0.163374	-0.033941	0.026836	0.161865	-0.208328	-0.046583	0.168114	0.190597	0.399629	0.268373	0.085073	0.047635	0.153003	0.35092	0.267311	-0.066457	0.200981	0.081797
PPN001B07	0.318633	-0.024301	0.262393	-0.346465	-0.330284	-0.245386	-0.223246	-0.311757	-0.415289	-0.127553	-0.069344	-0.390798	0.262639	0.25832	0.512254	0.456357	0.207279	0.131058	-0.374938	-0.112272	-0.259959	-0.302013	-0.02539	-0.20128	-0.074542	-0.537861	-0.332343	0.013731	-0.024305	0.009356	-0.03408	-0.00723	-0.460669	-0.378441	-0.225914	-0.37376	-0.491748	-0.184164	0.11227	0.341605	0.107751	0.212929	0.43175	0.371297	0.384125	0.021865	-0.303733	0.373551	0.32774
PPN001B08	0.504873	0.217253	0.242083	0.388573	0.409998	0.265248	0.432607	0.352591	0.414736	0.232133	0.303935	0.440559	0.26437	0.23718	0.201409	0.306884	0.330471	0.27164	0.013006	0.168595	0.238139	0.255875	0.279758	0.359242	0.294066	0.209395	0.250348	0.074579	-0.008679	0.157534	0.09726	0.114895	0.196918	-0.023511	-0.082914	0.354335	0.144792	0.23569	-0.279536	-0.241927	-0.364412	-0.469251	-0.38208	-0.40921	-0.331623	-0.311436	-0.334241	-0.424271	-0.460466
PPN001B10	-0.025224	-0.382509	-0.167166	-0.462755	-0.457877	-0.375722	-0.317891	-0.47461	-0.458777	-0.497061	-0.349153	-0.445207	-0.045381	0.140291	0.104165	-0.00365	0.1647	0.004366	-0.567116	-0.20903	-0.387316	0.055636	0.108174	-0.096906	0.07421	-0.302844	-0.141619	0.352334	0.336993	0.249954	0.186736	0.329486	-0.16842	0.046104	-0.072998	-0.365756	-0.265095	0.136852	0.173667	0.54053	0.271422	0.260982	0.328491	0.323332	0.36635	0.048063	-0.027703	0.442184	0.392771
PPN001C02	0.155344	-0.020865	0.083881	-0.239642	-0.206413	-0.031297	-0.097398	-0.261495	-0.328684	0.072974	0.122913	-0.12647	-0.000778	0.099008	0.102563	0.080264	-0.063816	-0.018048	-0.140068	0.185422	-0.066465	-0.306381	-0.031953	-0.252521	-0.059652	-0.199754	-0.155649	-0.194657	-0.161253	-0.277072	-0.283331	-0.226403	-0.338174	-0.219161	-0.184098	-0.318275	-0.443284	-0.086769	-0.122078	0.089075	-0.078963	0.207036	0.152295	0.272928	0.425981	0.108884	0.148043	0.25135	0.13077
PPN001C04	0.439339	0.337017	0.436025	0.234215	0.265376	0.294793	0.427235	0.226235	0.154797	0.126585	0.151634	0.033117	0.356659	0.306065	0.433264	0.446205	0.173344	0.169266	0.093328	-0.072473	0.126519	-0.279102	-0.004433	-0.037312	-0.023162	-0.310347	-0.237508	-0.235318	-0.163128	-0.132776	-0.155394	-0.206739	-0.273334	-0.401366	-0.209058	-0.129992	-0.193949	-0.265629	-0.247654	-0.271513	-0.213772	-0.041141	0.121289	0.002788	-0.136572	-0.373989	-0.511253	-0.100845	-0.175259
PPN001C05	0.500031	0.091005	0.306668	-0.120627	-0.115991	-0.107884	0.055405	-0.065738	-0.149927	0.030241	0.135346	-0.067493	0.450439	0.46913	0.591673	0.632009	0.448754	0.389552	-0.187725	0.222833	0.050416	0.017819	0.359376	0.158285	0.318697	-0.103924	0.088594	0.109944	0.161345	0.135696	0.088966	0.080573	-0.153458	-0.215441	0.008968	-0.191627	-0.173975	-0.009827	0.070362	0.221153	0.091759	-0.05991	0.049673	0.057736	0.281442	0.068021	-0.30765	0.147839	0.083476
PPN001C08	0.133592	-0.223109	0.016093	-0.403614	-0.40377	-0.277069	-0.248368	-0.361457	-0.40207	-0.328125	-0.178904	-0.340501	0.072124	0.289547	0.246141	0.122593	0.267935	0.136372	-0.498717	-0.002301	-0.246348	0.069271	0.244151	-0.051777	0.208651	-0.199825	-0.027194	0.36559	0.317519	0.280539	0.211379	0.327128	-0.183395	0.032319	-0.049909	-0.392951	-0.206922	0.165279	0.156556	0.561195	0.402387	0.222728	0.245255	0.298553	0.435616	0.173584	-0.015813	0.379938	0.339817
PPN001C09	0.720865	0.507646	0.550774	0.598663	0.627555	0.461714	0.673095	0.594487	0.545879	0.497585	0.643556	0.68487	0.556812	0.514073	0.398666	0.414715	0.468278	0.562296	0.298631	0.473573	0.531346	0.157443	0.490515	0.483221	0.497968	0.351906	0.337779	-0.103398	-0.023488	0.054505	0.07778	-0.078204	0.342809	0.087042	0.125203	0.416463	0.302255	0.315068	-0.324295	-0.360061	-0.303488	-0.517724	-0.563532	-0.50522	-0.376476	-0.196199	-0.40921	-0.624132	-0.709038
PPN001C10	0.337997	-0.068524	0.099962	-0.279322	-0.276169	-0.026912	-0.13187	-0.283781	-0.311635	-0.28732	-0.130225	-0.248996	0.228467	0.373667	0.372192	0.275755	0.401289	0.269835	-0.535735	-0.067598	-0.23644	0.053224	0.307505	0.105363	0.266862	-0.242185	-0.017929	0.352819	0.302016	0.324891	0.229124	0.336036	-0.121652	0.014156	-0.089634	-0.256583	-0.221119	0.186333	0.13585	0.516315	0.264153	0.085067	0.180568	0.219198	0.288865	-0.014353	-0.243093	0.264308	0.217187
PPN001C11	-0.25325	-0.453705	-0.301194	-0.543458	-0.526793	-0.502676	-0.418419	-0.588239	-0.514906	-0.329023	-0.233835	-0.364832	-0.466718	-0.337899	-0.347897	-0.377139	-0.359703	-0.415947	-0.385549	0.064828	-0.492362	-0.131669	-0.257742	-0.39571	-0.269511	-0.366706	-0.38449	0.105267	0.109633	-0.079407	-0.026587	0.057433	-0.10775	0.165173	-0.010244	-0.198073	-0.222637	0.132103	0.219689	0.439452	0.176313	0.413979	0.278918	0.407348	0.400649	0.307635	0.410009	0.372048	0.250343
PPN001D01	-0.311467	-0.322376	-0.519803	-0.186038	-0.145093	-0.173502	-0.17168	-0.310329	-0.236824	-0.033896	0.017822	0.05834	-0.50114	-0.375241	-0.538847	-0.508893	-0.411942	-0.363846	-0.129039	0.074449	-0.109692	-0.065753	-0.079815	-0.220964	-0.060519	0.131104	-0.006272	-0.220012	-0.294958	-0.392827	-0.409493	-0.229171	-0.090611	0.048507	-0.222718	-0.076363	-0.249319	0.030363	-0.340629	-0.163694	-0.360203	0.113512	-0.123316	0.069468	0.276551	0.046005	0.550087	0.084817	0.057768
PPN001D02	-0.140616	-0.411212	-0.219637	-0.593089	-0.589113	-0.448646	-0.453611	-0.581612	-0.578591	-0.240862	-0.261963	-0.506945	-0.253465	-0.177549	-0.030475	-0.045296	-0.184506	-0.27092	-0.446792	-0.067867	-0.411196	-0.265202	-0.252088	-0.373468	-0.284224	-0.380833	-0.247908	0.058914	0.01527	-0.093719	-0.111028	0.023622	-0.39315	-0.161955	-0.243654	-0.418551	-0.487143	-0.118621	0.233902	0.454698	0.200599	0.367406	0.42411	0.440663	0.527558	0.167653	0.220009	0.580451	0.490484
PPN001D05	0.542121	0.320977	0.454479	0.022199	0.039094	0.044242	0.254794	0.152067	-0.05162	0.137288	0.303268	0.039325	0.513878	0.546048	0.597368	0.523355	0.410709	0.406185	0.065815	0.162866	0.221973	-0.115752	0.297144	0.120541	0.255565	0.0453	0.200368	0.006471	0.104126	0.093427	0.060243	-0.018065	-0.151122	-0.205568	0.075684	-0.208487	-0.085869	-0.027385	-0.026665	0.145715	0.11584	-0.147222	-0.064339	-0.001585	0.076652	0.011847	-0.313906	0.009676	-0.100747
PPN001D11	-0.256172	-0.501178	-0.431829	-0.443707	-0.403942	-0.357705	-0.304902	-0.532147	-0.422046	-0.329064	-0.316756	-0.370483	-0.410775	-0.288136	-0.272942	-0.341164	-0.231572	-0.34979	-0.56279	-0.199542	-0.401287	-0.054766	-0.141142	-0.2386	-0.138837	-0.394323	-0.372984	0.054253	-0.160415	-0.095342	-0.158409	0.059444	-0.222542	0.027797	-0.210115	-0.148095	-0.320864	0.048009	-0.056049	0.225118	-0.038062	0.241342	0.245026	0.231884	0.217178	-0.103107	0.106713	0.274272	0.303907
PPN001D12	0.310064	0.152284	0.316593	-0.248579	-0.235465	0.09989	-0.059408	-0.206611	-0.310552	-0.227855	-0.110466	-0.384398	0.33924	0.313418	0.55444	0.432472	0.266845	0.208402	-0.33883	-0.211437	-0.226031	-0.304953	0.028202	-0.11956	-0.021781	-0.529904	-0.310758	0.040316	0.068372	0.086707	0.048944	0.040076	-0.333981	-0.243103	-0.09303	-0.283194	-0.334156	-0.113915	0.139061	0.307017	0.156607	0.165416	0.413029	0.242453	0.222549	-0.111445	-0.48076	0.311014	0.264595
PPN001E02	0.298782	-0.026261	0.22939	-0.351594	-0.359042	-0.085176	-0.16456	-0.309685	-0.383624	-0.287768	-0.193597	-0.442457	0.267505	0.322592	0.514904	0.465442	0.289493	0.169257	-0.383144	-0.056913	-0.278865	-0.189276	0.08162	-0.109212	0.025907	-0.471407	-0.223886	0.227661	0.279852	0.215137	0.180131	0.195009	-0.292124	-0.177571	-0.03966	-0.370685	-0.288266	-0.081217	0.30206	0.516868	0.344294	0.268536	0.45621	0.389124	0.402335	0.099568	-0.291265	0.453027	0.372275
PPN001E03	0.529655	0.186444	0.289339	-0.091363	-0.077839	0.15688	0.122105	-0.058006	-0.12799	-0.148263	0.031224	-0.096222	0.452236	0.573488	0.570299	0.506899	0.56418	0.452476	-0.375735	0.076888	-0.043179	0.087009	0.427084	0.277719	0.38523	-0.254285	-0.042649	0.300604	0.309576	0.343065	0.2927	0.2813	-0.038375	-0.035596	0.039167	-0.114758	-0.113195	0.249529	0.122529	0.358395	0.182274	-0.062509	0.070752	0.069468	0.093896	-0.125756	-0.517643	0.067573	0.01448
PPN001E06	0.477249	0.050532	0.336154	-0.08612	-0.092842	-0.083187	0.058074	-0.061034	-0.132997	-0.051721	0.129487	-0.026332	0.366714	0.472722	0.485006	0.433783	0.432129	0.381442	-0.163572	0.229331	0.033393	0.001822	0.356602	0.144565	0.318754	-0.150125	0.00998	0.206717	0.292959	0.223656	0.214267	0.169529	0.015559	0.023032	0.120782	-0.062388	-0.053546	0.218246	0.16307	0.318279	0.157687	0.021798	0.069834	0.109333	0.251872	0.164138	-0.249953	0.125037	-0.009299
PPN001E07	0.437214	0.029546	0.085353	0.057902	0.069677	0.209279	0.060686	-0.026455	0.05963	-0.076813	0.097644	0.187551	0.291127	0.305204	0.241359	0.261887	0.498397	0.379558	-0.452479	0.070572	-0.026205	0.400322	0.491859	0.379683	0.487918	0.093179	0.202595	0.322659	0.193751	0.349784	0.197341	0.339566	0.218849	0.134975	0.049287	0.223512	0.044905	0.370377	-0.169512	0.145776	-0.175044	-0.350051	-0.267329	-0.254935	-0.065651	-0.188281	-0.377726	-0.211918	-0.203159
PPN001E08	-0.182555	-0.42641	-0.394705	-0.310809	-0.261928	-0.475227	-0.152705	-0.382431	-0.320023	-0.23288	-0.109975	-0.16641	-0.314614	-0.251385	-0.255913	-0.127455	-0.294506	-0.335259	-0.278359	-0.091541	-0.288068	-0.1014	-0.129364	-0.295208	-0.130145	-0.109343	-0.129739	-0.168229	-0.173845	-0.303177	-0.362376	-0.176449	-0.335094	-0.284158	-0.327176	-0.300566	-0.392151	-0.23581	-0.29165	-0.076617	-0.317612	0.130113	0.05423	0.139222	0.300845	-0.100787	0.271529	0.204759	0.155501
PPN001E10	0.126329	-0.024221	0.037273	-0.067869	-0.035647	0.01453	0.018591	-0.167272	-0.145851	-0.024454	-0.045551	-0.157437	-0.050527	-0.081385	0.075891	0.116441	-0.13303	-0.130167	-0.2081	-0.155751	-0.186766	-0.384814	-0.231793	-0.239597	-0.24747	-0.432291	-0.345511	-0.249238	-0.318414	-0.258834	-0.30128	-0.226878	-0.328548	-0.295887	-0.277119	-0.033237	-0.428148	-0.195389	-0.137529	-0.105581	-0.326525	0.134274	0.278144	0.177681	0.14452	-0.250687	-0.153113	0.160455	0.100383
PPN001E11	-0.008138	0.008606	-0.038684	0.154253	0.206477	-0.052291	0.291609	0.086531	0.003326	0.205128	0.401316	0.293536	-0.08441	-0.046445	-0.186612	-0.253198	-0.248977	-0.107939	0.326749	0.104732	0.285522	-0.314123	0.03415	-0.21743	0.05069	0.109754	-0.098329	-0.573842	-0.471751	-0.583862	-0.572707	-0.575412	-0.071537	-0.119113	-0.027874	-0.017163	-0.069795	-0.156682	-0.591399	-0.540761	-0.542361	-0.023844	-0.262757	-0.09747	-0.042559	-0.096936	0.092647	-0.249386	-0.39611
PPN001E12	0.704072	0.449246	0.502498	0.172293	0.200732	0.381538	0.342446	0.190423	0.097979	0.20128	0.290367	0.123137	0.616312	0.559905	0.699528	0.704908	0.535798	0.513661	-0.137483	0.154731	0.185285	-0.094364	0.354353	0.257645	0.321365	-0.136905	0.052704	-0.027171	-0.045473	0.089944	0.005705	-0.010156	-0.149125	-0.276538	-0.104997	-0.017431	-0.179122	-0.004524	-0.169671	-0.036965	-0.140387	-0.254743	-0.048493	-0.129622	-0.00754	-0.257165	-0.61612	-0.115729	-0.146544
PPN001F02	-0.050808	-0.346909	-0.017978	-0.311224	-0.33322	-0.255663	-0.330252	-0.424248	-0.264357	-0.435644	-0.407195	-0.395268	-0.267267	-0.226932	-0.131683	-0.147404	-0.134235	-0.261432	-0.458548	-0.151814	-0.546618	-0.010145	-0.240077	-0.286914	-0.258001	-0.455692	-0.332833	0.321295	0.287407	0.248971	0.246037	0.31625	0.047552	0.244115	0.154965	0.078929	-0.047755	0.181135	0.366913	0.552486	0.226664	0.342181	0.443154	0.34951	0.238371	0.111683	0.036443	0.34637	0.243121
PPN001F04	0.162337	-0.064355	0.078313	-0.088241	-0.093006	-0.233681	0.002169	-0.067403	-0.121949	0.107422	0.200008	0.092252	-0.018987	0.137609	0.012735	-0.035051	0.055127	0.06583	0.031307	0.240588	0.129397	-0.018402	0.137356	-0.037575	0.127208	0.121064	0.129694	0.019104	0.063745	-0.04318	-0.044497	-0.020191	0.00492	0.048714	0.029037	-0.065143	-0.081512	0.181576	-0.018757	0.111254	0.005774	0.017413	-0.101584	0.058834	0.223502	0.200854	0.189012	0.074916	-0.089772
PPN001F06	0.156513	-0.254793	-0.215632	-0.152611	-0.142933	-0.2394	-0.180581	-0.27706	-0.155305	-0.067569	0.007054	0.073242	-0.139703	-0.017815	-0.129385	-0.072735	0.105553	0.020855	-0.44603	0.153403	-0.177526	0.200334	0.200085	0.129755	0.201332	-0.005443	0.054708	0.220675	0.065543	0.125104	0.052555	0.208298	0.117764	0.176325	-0.094401	0.156605	-0.127595	0.340266	-0.012642	0.242516	-0.135711	-0.049021	-0.114412	0.047784	0.193899	0.048755	0.135097	0.025259	-0.029235
PPN001F08	0.699951	0.399866	0.434865	0.306854	0.350218	0.319135	0.342754	0.309079	0.235772	0.364578	0.540544	0.477063	0.57639	0.489405	0.497851	0.462261	0.541742	0.572844	-0.104992	0.253975	0.307259	0.223271	0.572959	0.394675	0.571605	0.258167	0.298713	-0.056479	-0.155721	0.056751	-0.04138	-0.028198	0.07725	-0.107857	-0.093288	0.154818	0.008355	0.202357	-0.494241	-0.220651	-0.323149	-0.53039	-0.488033	-0.44403	-0.159921	-0.254526	-0.499723	-0.485922	-0.439745
PPN001F09	0.583593	0.540161	0.514689	0.698577	0.739175	0.479071	0.680604	0.616538	0.619837	0.456975	0.599627	0.708052	0.413944	0.312782	0.214474	0.166046	0.290043	0.404456	0.330662	0.256952	0.500387	0.091251	0.325301	0.357575	0.350687	0.265096	0.172603	-0.240165	-0.228059	-0.058808	-0.046943	-0.180311	0.376169	0.136031	0.150493	0.608372	0.334338	0.299646	-0.48197	-0.529441	-0.528133	-0.526645	-0.534959	-0.564861	-0.557834	-0.360545	-0.467742	-0.742512	-0.803202
PPN001F11	0.237371	-0.203399	-0.078885	-0.206799	-0.199954	-0.253694	-0.218702	-0.302877	-0.242083	0.042638	0.034676	-0.002785	0.004258	0.133068	0.066482	0.10202	0.193829	0.130424	-0.418561	0.200486	-0.097108	0.128997	0.255486	0.082473	0.241964	-0.043804	0.038564	0.133521	0.015658	0.02084	-0.054316	0.113159	-0.095071	-0.028294	-0.239719	-0.14608	-0.330917	0.190263	-0.080057	0.208651	-0.074563	0.032824	-0.012386	0.141312	0.385991	0.073541	0.096642	0.161223	0.122178
PPN001F12	-0.041726	-0.444683	-0.36253	-0.387701	-0.373024	-0.427493	-0.2935	-0.394281	-0.325529	-0.223824	-0.197728	-0.215477	-0.251145	-0.220552	-0.164015	-0.035899	-0.068233	-0.205237	-0.591988	-0.253225	-0.404015	0.070591	-0.091784	-0.097614	-0.098354	-0.04703	0.083996	0.174333	-0.056231	0.05997	-0.139734	0.179442	-0.305755	-0.244698	-0.43073	-0.231585	-0.440144	-0.054762	-0.121492	0.198745	-0.140544	-0.099985	-0.007105	0.037448	0.199711	-0.207762	0.108188	0.211342	0.234977
PPN001G02	-0.518714	-0.74833	-0.61637	-0.613097	-0.614277	-0.628948	-0.584515	-0.71551	-0.557551	-0.477491	-0.598333	-0.60046	-0.709575	-0.545171	-0.53643	-0.483174	-0.479333	-0.638896	-0.617683	-0.383408	-0.683502	-0.147655	-0.524193	-0.485266	-0.52734	-0.546807	-0.497559	0.148533	-0.020279	-0.075488	-0.123035	0.130369	-0.343246	-0.078614	-0.371885	-0.293937	-0.518855	-0.079246	0.204513	0.358295	0.04689	0.507342	0.534161	0.533085	0.395547	0.011442	0.406252	0.580993	0.540871
PPN001G03	0.120236	-0.199229	-0.031892	-0.355506	-0.360072	-0.257416	-0.208621	-0.353171	-0.398643	-0.226285	-0.236079	-0.42181	0.027244	0.140888	0.243894	0.235109	0.122522	0.001946	-0.425328	-0.170153	-0.292582	-0.249196	-0.090842	-0.149239	-0.132714	-0.486761	-0.277425	0.13871	0.093987	0.07844	0.017016	0.110529	-0.343957	-0.235267	-0.224722	-0.306169	-0.466529	-0.076007	0.222944	0.345932	0.11939	0.274563	0.447494	0.404247	0.362109	-0.01194	-0.139095	0.469465	0.383548
PPN001G04	0.473233	0.004841	0.17745	-0.102763	-0.102178	0.004608	-0.033191	-0.151173	-0.133308	-0.081694	0.040974	-0.017713	0.35041	0.48707	0.445252	0.408333	0.528401	0.416449	-0.366827	0.241991	0.003627	0.160135	0.486387	0.296278	0.456289	-0.096723	0.080003	0.33451	0.314641	0.319517	0.267849	0.314867	0.034898	0.084858	-0.029943	-0.105805	-0.06849	0.262468	0.123916	0.425193	0.204196	-0.007203	0.025492	0.130566	0.256518	0.092349	-0.229993	0.114231	0.057967
PPN001G05	0.288332	-0.069843	0.046366	-0.038956	-0.049056	-0.137644	-0.043893	-0.013948	-0.068082	0.195484	0.339882	0.306211	0.139398	0.298091	0.089371	0.07516	0.288689	0.331814	-0.014402	0.54124	0.216309	0.293726	0.535201	0.289886	0.527665	0.445289	0.452386	0.191847	0.205743	0.135409	0.131893	0.133245	0.261431	0.282561	0.205134	0.054634	0.1401	0.403492	0.017887	0.228024	0.134969	-0.143605	-0.389824	-0.07913	0.294228	0.418364	0.285308	-0.077831	-0.138026
PPN001G06	0.223994	-0.144925	-0.065488	-0.141339	-0.105267	-0.082031	-0.031448	-0.218716	-0.150924	-0.123996	0.034559	0.012712	-0.002193	0.115008	0.094353	0.023986	0.169414	0.089385	-0.37263	0.057863	-0.080034	0.091312	0.260994	0.122967	0.256697	-0.122811	-0.044762	0.111794	-0.014248	0.058365	0.029439	0.124084	0.009678	0.111446	-0.109274	0.08365	-0.114331	0.299666	-0.075423	0.189388	-0.133516	-0.057173	-0.051837	-0.009513	0.119188	-0.066837	-0.074299	0.022065	-0.024723
PPN001G08	0.885766	0.66733	0.748558	0.455358	0.471338	0.473708	0.525511	0.500275	0.361513	0.419009	0.564041	0.450354	0.807481	0.765178	0.790678	0.717374	0.710785	0.751663	0.170195	0.386968	0.489528	0.039672	0.568217	0.473804	0.545099	0.14017	0.266183	0.013522	0.061844	0.202525	0.19332	0.026156	0.155215	-0.03974	0.113818	0.217532	0.158377	0.231918	-0.149408	-0.075299	-0.069522	-0.411273	-0.2983	-0.294288	-0.187626	-0.107382	-0.627617	-0.392558	-0.451768
PPN001G09	0.363096	0.094321	0.279877	-0.153377	-0.111328	-0.130858	0.026349	-0.157082	-0.247167	-0.104552	0.088609	-0.172255	0.357194	0.415179	0.501462	0.361198	0.31258	0.266171	-0.231885	0.041879	-0.023446	-0.207578	0.201419	-0.03809	0.164676	-0.377483	-0.258638	-0.026896	0.022745	-0.003734	-0.001717	-0.036896	-0.233355	-0.164225	-0.051659	-0.219888	-0.255734	0.00357	-0.049681	0.203953	0.008716	0.109596	0.223249	0.191116	0.21056	-0.024095	-0.368926	0.15249	0.070111
PPN001G10	0.311914	-0.147741	0.10267	-0.234452	-0.208834	-0.14618	-0.105847	-0.2916	-0.279716	-0.205773	-0.088618	-0.206422	0.132563	0.225684	0.294075	0.234749	0.242824	0.127519	-0.475301	-0.099151	-0.240738	-0.03145	0.159128	-0.029541	0.131112	-0.397353	-0.255179	0.135637	0.056079	0.090845	0.023447	0.135751	-0.231506	-0.143584	-0.237764	-0.220214	-0.348831	0.089067	-0.058282	0.252218	-0.035758	0.100317	0.217097	0.198759	0.248683	-0.115973	-0.264859	0.193807	0.147255
PPN001G12	0.716047	0.398356	0.421958	0.368105	0.394673	0.303987	0.404258	0.339737	0.308262	0.27149	0.44545	0.458144	0.545577	0.54675	0.487771	0.477163	0.579262	0.583273	-0.075113	0.239023	0.317989	0.141359	0.522127	0.455574	0.513791	0.243088	0.365745	0.070773	0.0131	0.190195	0.099937	0.104052	0.138828	-0.017552	-0.097547	0.240361	0.039118	0.289882	-0.297187	-0.090447	-0.2589	-0.477487	-0.394055	-0.361349	-0.16094	-0.259144	-0.441531	-0.37561	-0.413772
PPN001H02	-0.087097	-0.127363	-0.142005	-0.011502	-0.033438	0.040918	-0.005126	-0.064947	0.15194	-0.087755	-0.310259	-0.157349	-0.080872	-0.160412	-0.107633	0.132851	0.022999	-0.156221	-0.194069	0.093817	-0.174565	0.245009	-0.209566	0.069421	-0.202445	-0.181003	-0.154825	0.28369	0.307081	0.244936	0.244442	0.293395	0.137734	0.017393	0.051786	0.078404	0.090115	-0.01217	0.236997	0.067179	0.059587	0.024717	0.170207	0.018056	-0.153107	-0.091174	-0.132998	0.079372	0.069731
PPN001H03	0.430825	0.19936	0.109807	0.221469	0.245442	0.390605	0.253335	0.18873	0.239419	0.236538	0.305911	0.377817	0.225637	0.267807	0.192158	0.255897	0.347231	0.29085	-0.079654	0.249534	0.261254	0.257346	0.36717	0.339135	0.376018	0.317022	0.376577	0.080517	-0.01689	0.098365	0.035261	0.108082	0.102322	-0.030076	-0.191171	0.167827	0.009776	0.240657	-0.286414	-0.113034	-0.287273	-0.403254	-0.372782	-0.327018	-0.086202	-0.190459	-0.145143	-0.252422	-0.287987
PPN001H04	0.381925	-0.079542	0.005538	-0.029635	-0.009892	-0.072624	-0.011918	-0.154806	-0.056886	-0.075534	0.034796	0.099836	0.1491	0.299102	0.159272	0.126317	0.408272	0.296143	-0.518028	0.147562	-0.071859	0.274296	0.442483	0.299205	0.435306	-0.04735	0.064444	0.311401	0.145062	0.274041	0.165105	0.317988	0.126662	0.186174	-0.083218	0.103921	-0.084302	0.409963	-0.113521	0.257578	-0.058734	-0.121038	-0.115738	-0.022089	0.115324	-0.098774	-0.190811	-0.060091	-0.06565
PPN001H06	-0.136979	-0.439304	-0.200519	-0.487014	-0.447408	-0.510237	-0.340503	-0.552912	-0.542019	-0.271087	-0.23003	-0.451577	-0.306524	-0.226117	-0.102735	-0.118442	-0.325658	-0.354836	-0.416708	-0.226676	-0.462836	-0.371085	-0.322338	-0.502391	-0.347595	-0.520484	-0.446247	-0.188719	-0.232516	-0.323136	-0.334623	-0.201336	-0.507413	-0.303827	-0.348807	-0.388616	-0.618037	-0.224013	-0.054561	0.174284	-0.127009	0.40647	0.443137	0.438715	0.482471	-0.030439	0.184014	0.471228	0.388065
PPN001H07	-0.091491	-0.298483	-0.047843	-0.614377	-0.620306	-0.320471	-0.451124	-0.589948	-0.647264	-0.432392	-0.449558	-0.740842	-0.083464	0.023202	0.199431	0.109571	-0.052734	-0.165093	-0.521873	-0.31852	-0.522183	-0.369231	-0.266468	-0.427707	-0.32129	-0.658724	-0.438623	0.130657	0.132659	0.030828	-0.007866	0.09555	-0.526789	-0.260099	-0.209101	-0.593117	-0.56979	-0.236043	0.33477	0.57162	0.379464	0.542894	0.712881	0.635761	0.558557	0.08855	-0.02594	0.725802	0.658386
PPN001H09	0.685824	0.911685	0.782182	0.792218	0.81732	0.636782	0.781433	0.859771	0.681027	0.771084	0.850417	0.800804	0.697001	0.538436	0.509634	0.439386	0.389256	0.613011	0.765862	0.51427	0.835868	-0.047776	0.408517	0.414702	0.420407	0.462468	0.350392	-0.39632	-0.257902	-0.156991	-0.06933	-0.36828	0.302576	-0.001157	0.247471	0.434589	0.410958	0.117372	-0.395653	-0.614553	-0.318631	-0.549469	-0.596796	-0.570006	-0.495605	-0.105317	-0.437074	-0.750244	-0.788805
PPN001H11	0.319018	0.080527	0.119696	0.024839	0.044354	0.0106	0.043419	-0.082047	-0.048531	0.021044	0.168897	0.138088	0.084658	0.214096	0.087159	-0.002706	0.204349	0.177837	-0.227157	0.13476	0.022204	0.029064	0.227887	0.089406	0.222495	-0.109433	-0.071749	0.065328	0.017838	0.054312	0.034629	0.061305	0.113865	0.151792	0.011114	0.181807	-0.071167	0.332078	-0.090963	0.128965	-0.155712	-0.027574	-0.066798	0.034995	0.065751	-0.018396	-0.110914	-0.080761	-0.210035
PPN001H12	-0.059467	-0.422881	-0.173277	-0.537157	-0.534553	-0.447581	-0.392159	-0.577315	-0.526181	-0.383356	-0.391704	-0.561334	-0.155974	-0.004532	0.061023	0.061188	-0.025232	-0.175705	-0.541335	-0.088773	-0.456585	-0.180861	-0.156024	-0.277411	-0.194505	-0.502791	-0.326739	0.223394	0.213257	0.085254	0.056003	0.190065	-0.351756	-0.120664	-0.214295	-0.451976	-0.442653	-0.079636	0.293887	0.560636	0.297598	0.445443	0.527132	0.543311	0.50431	0.114921	0.096091	0.600085	0.506632
PPN002A01	-0.099891	-0.473858	-0.181458	-0.661157	-0.662235	-0.526526	-0.469154	-0.633924	-0.619685	-0.561237	-0.521892	-0.730436	-0.095527	-0.003862	0.194896	0.179655	0.022469	-0.164414	-0.636897	-0.266237	-0.596219	-0.170116	-0.16176	-0.293637	-0.211154	-0.584751	-0.343984	0.304246	0.289892	0.184217	0.142624	0.274602	-0.429413	-0.186107	-0.21001	-0.548488	-0.451201	-0.151509	0.385382	0.657664	0.404927	0.445327	0.631361	0.534937	0.528164	0.094098	-0.029458	0.703435	0.674633
PPN002A04	0.19564	-0.149912	0.031365	-0.287796	-0.261228	-0.119269	-0.077839	-0.315335	-0.327189	-0.32526	-0.259242	-0.420854	0.128407	0.211612	0.348553	0.334485	0.187086	0.035152	-0.487793	-0.285888	-0.315393	-0.174127	-0.014935	-0.139225	-0.053078	-0.558609	-0.351521	0.086301	0.040501	0.059884	-0.017397	0.089048	-0.406252	-0.339409	-0.275025	-0.332348	-0.464917	-0.148649	0.009421	0.221492	-0.02566	0.206974	0.439118	0.301594	0.257493	-0.235396	-0.35472	0.367086	0.322494
PPN002A05	-0.399855	-0.518013	-0.287115	-0.707528	-0.704813	-0.668753	-0.525504	-0.682131	-0.747357	-0.424331	-0.475167	-0.795049	-0.417758	-0.312242	-0.113495	-0.169572	-0.443575	-0.503823	-0.364735	-0.312313	-0.585582	-0.565807	-0.558955	-0.669556	-0.600387	-0.770575	-0.668995	-0.086015	-0.076873	-0.244664	-0.211245	-0.141619	-0.574849	-0.272645	-0.1849	-0.532077	-0.606774	-0.341041	0.354563	0.405233	0.2477	0.709057	0.788381	0.736103	0.596274	0.22301	0.251167	0.780768	0.694865
PPN002A07	0.03967	-0.32796	-0.277771	-0.269078	-0.228634	-0.306926	-0.126903	-0.373166	-0.315764	-0.206484	-0.118991	-0.212029	-0.102017	-0.026869	0.042029	0.146332	-0.030675	-0.12123	-0.404058	-0.051414	-0.229025	-0.179971	-0.006161	-0.150267	-0.023234	-0.269662	-0.160424	-0.074133	-0.13953	-0.170199	-0.25263	-0.077478	-0.340863	-0.289625	-0.335433	-0.205778	-0.453404	-0.172081	-0.159671	0.053651	-0.285826	0.133927	0.2038	0.212311	0.366071	-0.129292	0.01863	0.300474	0.247005
PPN002A10	-0.088872	-0.492881	-0.240255	-0.673525	-0.674484	-0.567979	-0.495412	-0.662424	-0.661937	-0.434223	-0.391551	-0.63663	-0.11713	0.024912	0.159588	0.194402	-0.007188	-0.151332	-0.548306	-0.090075	-0.462877	-0.187619	-0.066512	-0.284994	-0.11251	-0.443275	-0.228175	0.201239	0.187379	0.057058	-0.001991	0.148329	-0.466987	-0.244777	-0.205709	-0.56512	-0.48499	-0.229839	0.330008	0.621114	0.357849	0.448218	0.5162	0.573722	0.662619	0.222261	0.156744	0.696538	0.638283
PPN002B02	0.471126	0.25577	0.224709	0.073257	0.087858	0.244738	0.124912	0.107926	0.035888	0.205223	0.351292	0.292943	0.402021	0.462591	0.348623	0.302597	0.470973	0.479079	-0.064471	0.38089	0.25975	0.239368	0.548213	0.358147	0.530289	0.398124	0.467168	0.152642	0.184038	0.161753	0.124478	0.14041	0.121073	0.092318	0.005869	-0.094428	0.029848	0.291076	-0.155609	0.134269	0.042694	-0.291927	-0.361712	-0.193147	0.124636	0.088488	-0.066355	-0.129862	-0.160504
PPN002B03	0.653053	0.7487	0.549961	0.830206	0.845383	0.769212	0.727968	0.828806	0.768756	0.772542	0.791676	0.95482	0.535363	0.410937	0.287228	0.289354	0.490707	0.619684	0.559561	0.432939	0.772688	0.326459	0.521678	0.653783	0.555151	0.692609	0.599718	-0.185326	-0.213254	0.034537	0.022614	-0.124004	0.469627	0.124151	0.055013	0.610906	0.394111	0.380947	-0.507646	-0.651928	-0.500909	-0.771831	-0.82015	-0.760759	-0.547823	-0.242786	-0.346982	-0.843666	-0.831603
PPN002B04	0.144867	-0.199562	-0.100711	-0.351252	-0.321249	-0.2731	-0.224144	-0.331392	-0.374645	-0.302272	-0.064393	-0.200717	0.121193	0.176767	0.232765	0.186941	0.214508	0.118276	-0.441278	-0.184333	-0.232417	0.088844	0.243635	-0.01961	0.214695	-0.01966	0.123315	0.130845	0.104298	0.075101	-0.018708	0.125962	-0.254306	-0.187542	-0.218346	-0.359456	-0.321439	-0.0036	-0.133307	0.277742	-0.040937	-0.039708	0.032021	0.064658	0.319243	-0.061896	-0.064413	0.239521	0.227058
PPN002B05	-0.41721	-0.642352	-0.516479	-0.745602	-0.74632	-0.724167	-0.722042	-0.759186	-0.652508	-0.507163	-0.443948	-0.562536	-0.454142	-0.35283	-0.255697	-0.176426	-0.282777	-0.427426	-0.495063	-0.020552	-0.577272	-0.000356	-0.223382	-0.374611	-0.242201	-0.246665	-0.169402	0.260944	0.233873	0.04323	0.053731	0.20725	-0.259275	-0.007132	-0.110899	-0.386266	-0.302928	-0.068981	0.360489	0.635878	0.280755	0.426515	0.396571	0.486081	0.635246	0.430376	0.538048	0.641369	0.607088
PPN002B10	0.007659	-0.373512	-0.179717	-0.541366	-0.5394	-0.367207	-0.389533	-0.529044	-0.563515	-0.282879	-0.250055	-0.483186	-0.135224	-0.036991	0.105427	0.130748	-0.035511	-0.148813	-0.533605	-0.140007	-0.43895	-0.248463	-0.146956	-0.287457	-0.187309	-0.425279	-0.22769	0.122892	0.039857	0.00406	-0.076886	0.081719	-0.420407	-0.254081	-0.269052	-0.384134	-0.539528	-0.124647	0.193605	0.434283	0.125787	0.305762	0.419887	0.438946	0.532882	0.09784	0.075401	0.551817	0.479132
PPN002B11	-0.074689	-0.299536	-0.226253	-0.202719	-0.22109	-0.111107	-0.252961	-0.282486	-0.137301	-0.20435	-0.27132	-0.185538	-0.284251	-0.2779	-0.191472	-0.049062	-0.144549	-0.243777	-0.308824	-0.098709	-0.330331	0.011258	-0.203248	-0.103285	-0.209167	-0.092915	0.032355	0.201888	0.087254	0.122442	0.056115	0.209307	-0.047159	0.02588	-0.115218	0.068599	-0.154317	0.036677	0.204776	0.280039	-0.020557	0.071658	0.171144	0.147101	0.189989	0.005608	0.205685	0.266448	0.227138
PPN002B12	0.091691	-0.191809	-0.112518	-0.365313	-0.357974	-0.098782	-0.326056	-0.419943	-0.399965	-0.027275	-0.041945	-0.185433	-0.114387	-0.053886	0.023027	0.041205	-0.027785	-0.050483	-0.363753	0.072765	-0.213502	-0.089639	0.025811	-0.120898	0.00338	-0.180374	-0.083127	-0.003691	-0.102765	-0.119631	-0.167012	-0.02795	-0.224146	-0.095443	-0.180778	-0.182072	-0.412114	0.041264	0.049767	0.252018	-0.047635	0.142435	0.135498	0.236183	0.44457	0.127343	0.175124	0.311411	0.255898
PPN002C02	0.123721	-0.107191	-0.105689	-0.11386	-0.073016	-0.231351	0.032378	-0.118043	-0.171712	0.141977	0.299145	0.149744	-0.059571	-0.08598	-0.036489	0.034959	-0.127705	-0.05246	-0.026438	0.222054	0.035965	-0.130985	0.086473	-0.098364	0.081444	0.161964	0.14503	-0.275691	-0.280913	-0.33101	-0.363904	-0.294241	-0.122449	-0.142704	-0.068678	-0.00152	-0.207685	-0.042445	-0.28801	-0.163548	-0.367737	-0.133322	-0.233399	-0.110536	0.231339	0.043631	0.183444	-0.018189	-0.093922
PPN002C04	0.185618	-0.15275	0.104568	-0.385836	-0.372379	-0.182211	-0.226672	-0.381303	-0.442464	-0.253267	-0.088626	-0.352875	0.056448	0.059042	0.269709	0.192924	0.039621	0.006874	-0.427724	-0.17245	-0.34956	-0.30656	-0.047206	-0.248828	-0.088332	-0.423466	-0.231842	0.005917	-0.033779	-0.019662	-0.085937	-0.007866	-0.315682	-0.168863	-0.100947	-0.186186	-0.392837	-0.051004	0.105582	0.35402	0.037841	0.174792	0.318766	0.255302	0.374574	0.001319	-0.162583	0.352211	0.266367
PPN002C06	-0.119316	-0.337905	-0.379999	-0.133953	-0.116078	-0.208532	-0.132851	-0.16148	-0.111418	-0.011055	0.044393	0.106413	-0.267432	-0.23196	-0.330202	-0.21989	-0.150673	-0.186615	-0.176303	-0.060991	-0.065823	0.143737	-0.001605	-0.046314	0.010934	0.378243	0.358864	-0.013269	-0.114134	-0.117611	-0.242456	-0.007249	-0.102534	-0.116741	-0.285478	-0.114952	-0.219323	-0.014626	-0.319114	-0.080539	-0.316529	-0.209844	-0.282798	-0.140177	0.109006	-0.11205	0.344394	0.015565	-0.006072
PPN002C09	0.297093	-0.164231	0.164602	-0.293531	-0.305626	-0.050354	-0.169343	-0.326689	-0.298386	-0.293898	-0.229318	-0.342038	0.16871	0.290735	0.348828	0.324167	0.305146	0.167329	-0.478985	0.00506	-0.293654	0.001784	0.15972	-0.016642	0.11635	-0.372475	-0.146292	0.345233	0.351428	0.300181	0.241222	0.322537	-0.143868	-0.011202	-0.030568	-0.258747	-0.225101	0.106607	0.260793	0.541605	0.313177	0.230122	0.351938	0.332779	0.374465	0.067831	-0.194566	0.377152	0.292762
PPN002C11	-0.590345	-0.71332	-0.517331	-0.77313	-0.778914	-0.703066	-0.697557	-0.813406	-0.757396	-0.482332	-0.559981	-0.756428	-0.695033	-0.546712	-0.460297	-0.483837	-0.592934	-0.682412	-0.488461	-0.311717	-0.682761	-0.38703	-0.619092	-0.703221	-0.640213	-0.616108	-0.566634	0.024394	-0.043477	-0.20369	-0.203136	-0.026089	-0.453172	-0.10107	-0.198178	-0.429972	-0.557495	-0.205631	0.337699	0.488727	0.218538	0.690823	0.684138	0.704677	0.601098	0.257427	0.515464	0.763949	0.670451
PPN002C12	-0.284301	-0.598295	-0.41614	-0.620506	-0.627826	-0.456556	-0.570775	-0.68594	-0.554744	-0.427658	-0.506161	-0.572373	-0.450461	-0.336449	-0.241508	-0.160371	-0.258097	-0.405003	-0.632885	-0.231253	-0.626996	-0.098546	-0.327801	-0.361664	-0.348831	-0.447403	-0.302478	0.210226	0.096509	0.018457	-0.033053	0.189187	-0.351801	-0.120524	-0.333912	-0.35331	-0.509965	-0.071219	0.275845	0.484458	0.150084	0.416968	0.490033	0.475754	0.521001	0.081147	0.310606	0.620906	0.576928
PPN002D01	0.668819	0.615317	0.520801	0.481337	0.49792	0.493677	0.527514	0.557027	0.396692	0.617106	0.754983	0.685543	0.583851	0.550751	0.455291	0.424656	0.468448	0.604888	0.474235	0.637705	0.682573	0.118623	0.580899	0.469283	0.578814	0.561552	0.519387	-0.138925	-0.03053	-0.018621	0.026426	-0.150302	0.292981	0.083876	0.191704	0.235221	0.297228	0.265501	-0.267817	-0.279956	-0.159454	-0.490817	-0.615873	-0.433973	-0.168811	0.11073	-0.182573	-0.505791	-0.575448
PPN002D02	-0.399095	-0.478464	-0.391338	-0.726056	-0.708766	-0.451466	-0.678132	-0.835772	-0.763237	-0.448787	-0.493971	-0.713908	-0.478185	-0.363879	-0.232136	-0.271903	-0.426714	-0.495676	-0.514282	-0.20987	-0.625663	-0.369732	-0.423184	-0.582935	-0.453272	-0.712569	-0.650144	-0.050544	-0.087385	-0.251834	-0.21344	-0.090622	-0.456002	-0.118826	-0.176257	-0.429008	-0.588887	-0.198134	0.288459	0.482744	0.138738	0.69659	0.699773	0.733308	0.653441	0.252382	0.371356	0.723748	0.654875
PPN002D08	0.434931	0.204289	0.379866	-0.210983	-0.191676	0.038784	-0.096073	-0.199367	-0.325932	0.003982	0.099163	-0.2262	0.374447	0.363805	0.596023	0.484613	0.276683	0.288325	-0.220786	0.103701	-0.081964	-0.350394	0.135439	-0.067565	0.085085	-0.465452	-0.281847	-0.06442	-0.061123	-0.03403	-0.022311	-0.087095	-0.281662	-0.183147	-0.022374	-0.169087	-0.337706	-0.027383	0.144942	0.294866	0.092503	0.17482	0.328703	0.291731	0.370894	0.126637	-0.319269	0.266196	0.209192
PPN002E02	0.443827	0.367305	0.444388	0.053097	0.094799	0.342249	0.084608	-0.023264	-0.118242	0.256938	0.326869	0.053935	0.348007	0.303313	0.428139	0.292941	0.14076	0.278151	-0.009151	0.200124	0.13092	-0.407477	0.119426	-0.087863	0.089474	-0.264275	-0.194446	-0.361368	-0.332784	-0.299954	-0.262383	-0.353995	-0.201212	-0.141231	-0.027762	-0.000269	-0.295283	-0.035952	-0.156437	-0.021268	-0.185362	0.078941	0.12117	0.13201	0.233956	-0.010946	-0.234872	0.019861	-0.063152
PPN002E03	0.471997	0.252694	0.366368	-0.108724	-0.091607	0.216701	-0.020052	-0.115238	-0.197998	0.10633	0.180731	-0.071227	0.320183	0.348763	0.493893	0.428431	0.264635	0.283778	-0.153388	0.250755	-0.001093	-0.263837	0.162224	0.009507	0.122504	-0.308922	-0.145263	-0.030089	-0.033335	-0.008273	0.02056	-0.051262	-0.163062	-0.089622	-0.019856	-0.046698	-0.244101	0.083761	0.137961	0.271171	0.065306	0.103469	0.193449	0.219608	0.321946	0.152174	-0.194124	0.171344	0.081953
PPN002E05	-0.176338	-0.484464	-0.432387	-0.508949	-0.484322	-0.309304	-0.44888	-0.56812	-0.465056	-0.366843	-0.26905	-0.30543	-0.30919	-0.236339	-0.228534	-0.217917	-0.119349	-0.242224	-0.634034	-0.220565	-0.467296	0.110117	-0.028116	-0.179368	-0.035584	-0.084775	-0.00954	0.169975	0.036366	0.009919	-0.096707	0.171019	-0.24295	-0.062548	-0.349482	-0.339798	-0.380666	0.014923	-0.08007	0.353189	-0.007404	0.098693	0.084436	0.166399	0.341086	-0.063591	0.234105	0.313772	0.318336
PPN002E08	0.496027	0.265632	0.38301	-0.129294	-0.108321	0.212645	-0.053161	-0.14545	-0.22735	0.092567	0.129638	-0.13983	0.421228	0.447372	0.614737	0.501406	0.388707	0.372235	-0.25991	0.165342	0.012437	-0.24474	0.223191	0.061542	0.18174	-0.419718	-0.238027	-0.013767	-0.057477	0.016838	0.025886	-0.023932	-0.237004	-0.160858	-0.12056	-0.136254	-0.324243	0.049893	0.102074	0.27306	0.083742	0.113314	0.265628	0.239868	0.303503	0.054931	-0.369738	0.191345	0.149151
PPN002E12	-0.12006	-0.488327	-0.331643	-0.405211	-0.40033	-0.38902	-0.348395	-0.466025	-0.331977	-0.267787	-0.294129	-0.297195	-0.326443	-0.188095	-0.210602	-0.163064	-0.110493	-0.248764	-0.513331	-0.02593	-0.368169	0.061701	-0.112942	-0.1337	-0.122695	-0.151992	-0.044378	0.269509	0.138048	0.114618	0.060527	0.261019	-0.14665	0.056696	-0.222254	-0.201573	-0.262579	0.114987	0.168158	0.441782	0.148467	0.190864	0.194964	0.268627	0.314838	0.062434	0.288876	0.362886	0.312111
PPN002F02	0.55776	0.484495	0.483981	0.124763	0.170091	0.361594	0.2189	0.098281	-0.032033	0.197059	0.386469	0.149453	0.483515	0.466504	0.560899	0.386525	0.333305	0.434006	0.02731	0.265541	0.204142	-0.272449	0.314772	0.102517	0.281957	-0.167539	-0.082064	-0.207094	-0.138536	-0.118597	-0.047691	-0.202563	-0.03095	0.001985	0.082048	0.078167	-0.102342	0.159071	-0.113161	0.022223	-0.128094	-0.039044	0.014164	0.006329	0.136914	0.025183	-0.345562	-0.068919	-0.147979
PPN002F05	0.353598	-0.022603	0.169742	-0.01395	-0.014321	0.221272	0.070419	-0.076006	0.010318	-0.130325	-0.17045	-0.12101	0.160511	0.237663	0.235042	0.233245	0.31268	0.155949	-0.402325	-0.143232	-0.168726	0.128809	0.099005	0.140451	0.07921	-0.24497	-0.063974	0.295448	0.226716	0.29821	0.224984	0.325279	-0.061226	-0.041149	-0.221617	-0.109939	-0.171312	0.151245	0.056148	0.258613	0.085499	-0.016988	0.153081	0.086869	-0.030909	-0.300164	-0.334099	0.091181	0.034165
PPN002F09	0.267728	0.021545	0.159792	-0.134602	-0.118713	-0.027273	-0.066113	-0.178298	-0.180386	-0.260137	-0.023284	-0.098368	0.27705	0.346818	0.329205	0.199388	0.358718	0.300832	-0.337845	0.028252	-0.108802	0.096509	0.374477	0.105837	0.348569	-0.125232	-0.019598	0.22071	0.255682	0.225157	0.18159	0.2168	0.026619	0.128187	0.091939	-0.115253	-0.018029	0.201931	-0.006728	0.338413	0.140722	0.033531	0.064582	0.068417	0.196659	0.032265	-0.249249	0.085915	0.06539
PPN002F10	0.707055	0.373374	0.469781	0.352691	0.357973	0.532601	0.361624	0.282658	0.29921	0.341422	0.385827	0.417379	0.454237	0.480832	0.42919	0.434752	0.508699	0.510966	0.000137	0.442057	0.315968	0.151723	0.479021	0.434887	0.471607	0.071177	0.14842	0.109715	0.071791	0.192656	0.175216	0.118348	0.25958	0.145085	0.087174	0.32207	0.145355	0.368737	-0.07775	-0.008532	-0.102753	-0.28425	-0.270117	-0.195183	-0.102568	-0.044624	-0.36363	-0.327204	-0.39291
PPN002G01	0.410807	-0.058456	0.031489	-0.137945	-0.130303	0.045199	-0.140544	-0.23756	-0.160877	-0.086942	-0.056776	-0.062716	0.194131	0.260485	0.307995	0.366357	0.393504	0.263356	-0.570134	-0.011898	-0.177463	0.138608	0.297763	0.208113	0.275199	-0.178663	0.035524	0.24972	0.061526	0.220915	0.079624	0.259728	-0.124469	-0.116168	-0.270724	-0.032768	-0.329668	0.160986	-0.026129	0.276077	-0.105134	-0.090359	0.061629	0.078963	0.245833	-0.149431	-0.240792	0.132449	0.136949
PPN002G04	0.541441	0.096109	0.148685	0.00789	0.012983	0.378805	0.0472	-0.055678	0.011722	-0.142147	-0.104941	-0.024035	0.430387	0.433124	0.510614	0.541233	0.630988	0.477136	-0.612698	-0.180715	-0.124714	0.290062	0.487245	0.45195	0.462656	-0.085577	0.192057	0.366196	0.15352	0.419435	0.213704	0.413565	-0.070941	-0.111096	-0.276104	-0.047433	-0.198836	0.16236	-0.082965	0.236285	-0.018425	-0.294225	-0.045865	-0.135402	0.010014	-0.413322	-0.562745	-0.011603	0.099508
PPN002G05	-0.280373	-0.57001	-0.556854	-0.360165	-0.329505	-0.468356	-0.254093	-0.440555	-0.310854	-0.216452	-0.21855	-0.201916	-0.499373	-0.45981	-0.441108	-0.288389	-0.375553	-0.467051	-0.415343	-0.082453	-0.390865	-0.028177	-0.249554	-0.270419	-0.243304	-0.048081	-0.0378	-0.010771	-0.132183	-0.182699	-0.259831	-0.011382	-0.216746	-0.106907	-0.320796	-0.166849	-0.337305	-0.102527	-0.142894	0.067319	-0.221243	0.09987	0.06063	0.12093	0.264532	-0.090672	0.373885	0.258263	0.233875
PPN002G06	0.181728	-0.317594	-0.097295	-0.281969	-0.270627	-0.160301	-0.201461	-0.364401	-0.246138	-0.401713	-0.271062	-0.245432	0.023909	0.099383	0.118147	0.145702	0.248	0.058809	-0.665884	-0.140629	-0.409214	0.219202	0.178107	0.05388	0.157888	-0.247283	-0.076155	0.396483	0.282598	0.334207	0.205203	0.402125	-0.056228	0.033779	-0.114595	-0.115678	-0.184453	0.181555	0.037137	0.425337	0.061588	0.023933	0.147705	0.120991	0.192392	-0.127988	-0.193587	0.192314	0.187898
PPN002G07	0.318861	-0.054268	0.051744	-0.171929	-0.172976	-0.050705	-0.096535	-0.12248	-0.121035	0.019799	0.067447	0.010597	0.150688	0.198615	0.223887	0.319579	0.280624	0.182234	-0.267575	0.225338	-0.061616	0.185295	0.241637	0.177759	0.221752	0.130614	0.272168	0.286177	0.213454	0.239027	0.157891	0.264191	-0.065331	-0.065464	-0.138996	-0.165408	-0.121032	0.130133	0.07326	0.322551	0.136366	-0.154073	-0.120802	0.006635	0.210391	0.108897	0.028576	0.091422	0.070177
PPN002G08	-0.398224	-0.652072	-0.673407	-0.564759	-0.565261	-0.558876	-0.560921	-0.643721	-0.488538	-0.438994	-0.495261	-0.432751	-0.550246	-0.369152	-0.417651	-0.31015	-0.267398	-0.439954	-0.648477	-0.241065	-0.535053	0.093598	-0.201652	-0.259334	-0.203925	-0.205585	-0.134837	0.261541	0.078742	-0.006052	-0.099557	0.240008	-0.280399	-0.095935	-0.417523	-0.344145	-0.459061	-0.020234	0.055054	0.3329	-0.033217	0.287575	0.286823	0.333605	0.449733	0.010543	0.422535	0.517002	0.523707
PPN002G10	0.019549	-0.231659	0.01788	-0.225307	-0.220321	0.003283	-0.149166	-0.336301	-0.199948	-0.37369	-0.391502	-0.354627	-0.150249	-0.015798	-0.065475	-0.138568	0.000292	-0.144418	-0.481991	-0.327783	-0.423951	0.026641	-0.153715	-0.160033	-0.165662	-0.559486	-0.48212	0.235109	0.193905	0.171871	0.141791	0.25334	-0.127359	0.026717	-0.181053	-0.193671	-0.238236	0.114554	0.113108	0.318162	0.137839	0.29361	0.372975	0.314847	0.024984	-0.22384	-0.171567	0.205158	0.127678
PPN002G11	-0.283136	-0.38325	-0.245634	-0.193428	-0.193679	-0.164121	-0.052795	-0.209245	-0.096243	-0.353436	-0.334246	-0.217845	-0.37431	-0.153364	-0.3738	-0.470145	-0.136363	-0.289749	-0.240878	-0.332542	-0.22191	0.213289	-0.167552	-0.138938	-0.152171	-0.196027	-0.247729	0.235305	0.231521	0.129948	0.128909	0.243873	0.027367	0.134956	-0.101011	-0.138354	-0.036343	0.220759	0.012932	0.107144	0.067878	0.15412	0.118037	0.068076	-0.146356	-0.191598	0.059755	0.101322	-0.003151
PPN002G12	0.009418	-0.177582	-0.262391	0.21527	0.216931	0.00429	0.200523	0.117384	0.287224	0.108164	0.078754	0.356286	-0.243366	-0.188768	-0.384369	-0.188089	-0.070662	-0.116318	-0.015161	0.196668	0.073948	0.338081	0.09236	0.207417	0.127414	0.34741	0.270054	0.10045	0.025838	0.04652	-0.004522	0.115195	0.292555	0.173582	-0.042832	0.315681	0.184125	0.2223	-0.199413	-0.222867	-0.296139	-0.259739	-0.390634	-0.284151	-0.190665	-0.136926	0.202377	-0.279813	-0.310389
PPN002H02	0.468256	0.217664	0.15729	0.213803	0.267167	0.183319	0.347819	0.155645	0.130367	0.269878	0.443191	0.384448	0.254788	0.22939	0.211995	0.255178	0.202003	0.256156	-0.010561	0.322063	0.230673	-0.019359	0.326441	0.191311	0.324171	0.174946	0.184934	-0.205324	-0.209659	-0.171396	-0.203528	-0.191469	0.044423	-0.067789	-0.073141	0.173722	-0.062791	0.124332	-0.404618	-0.261746	-0.439006	-0.312619	-0.352245	-0.272463	-0.016024	-0.170014	-0.175063	-0.28194	-0.352593
PPN002H03	-0.081953	-0.331949	-0.239958	-0.425202	-0.404332	-0.295805	-0.341349	-0.462035	-0.473223	-0.15016	-0.070933	-0.248216	-0.287959	-0.219113	-0.138444	-0.195377	-0.223955	-0.221674	-0.384777	-0.08864	-0.317038	-0.267125	-0.141949	-0.290676	-0.160444	-0.209424	-0.128764	-0.075786	-0.197746	-0.197732	-0.246152	-0.09237	-0.26766	-0.052319	-0.211281	-0.149514	-0.429505	0.027368	0.002166	0.246316	-0.087891	0.185269	0.17542	0.239786	0.421911	0.08031	0.254543	0.344304	0.279133
PPN002H06	0.150308	-0.151789	0.093539	-0.265072	-0.284382	-0.118847	-0.140244	-0.261412	-0.25431	-0.222968	-0.167873	-0.253268	0.025148	0.194886	0.133076	0.064625	0.156207	0.082644	-0.289319	-0.01739	-0.188092	0.00744	0.082885	-0.028222	0.049652	-0.163765	0.004151	0.275398	0.328403	0.222651	0.203013	0.251239	-0.054227	0.097001	0.032548	-0.209753	-0.145387	0.177912	0.291586	0.489576	0.32862	0.19501	0.206789	0.260737	0.272654	0.098584	0.033318	0.324815	0.182928
PPN002H08	-0.215226	-0.460116	-0.44606	-0.401126	-0.381708	-0.465008	-0.374463	-0.450357	-0.405703	-0.169174	-0.02835	-0.070934	-0.342102	-0.185163	-0.339668	-0.327125	-0.177192	-0.19559	-0.292224	0.165913	-0.204047	0.129753	0.106553	-0.136536	0.106073	0.176266	0.131621	0.067494	0.04891	-0.114853	-0.130356	0.0225	-0.03072	0.129673	-0.062231	-0.20123	-0.182265	0.146898	-0.072448	0.242827	-0.025533	0.132916	-0.098996	0.153118	0.444777	0.290734	0.545255	0.226754	0.171218
PPN002H10	-0.081495	-0.543935	-0.310629	-0.420808	-0.412619	-0.414872	-0.246376	-0.468857	-0.364547	-0.598477	-0.547265	-0.524685	-0.188238	-0.080711	-0.003702	0.086952	0.014021	-0.224106	-0.667692	-0.468988	-0.591574	0.042146	-0.135715	-0.170821	-0.160984	-0.455012	-0.256292	0.325812	0.241121	0.224737	0.09687	0.332964	-0.338626	-0.235539	-0.351252	-0.385482	-0.400034	-0.128562	0.089522	0.352434	0.063972	0.226216	0.419923	0.310403	0.237428	-0.263163	-0.114657	0.443581	0.437535
PPN002H11	0.065565	-0.31702	-0.271765	-0.217924	-0.172845	-0.23248	-0.032224	-0.268898	-0.223545	-0.146678	0.037092	-0.01602	-0.08044	-0.036612	-0.042591	0.057438	-0.01164	-0.078574	-0.315249	0.10375	-0.14168	0.073119	0.185372	-0.034497	0.181852	0.056789	0.078289	-0.018393	-0.050338	-0.110302	-0.197095	-0.0292	-0.1452	-0.129003	-0.170569	-0.17744	-0.18314	-0.068601	-0.275	0.02639	-0.206073	-0.058168	-0.136983	-0.01628	0.230706	-0.066727	0.087315	0.056873	0.030471
PPN003A05	-0.296814	-0.666802	-0.512793	-0.611265	-0.60649	-0.498663	-0.561838	-0.708182	-0.598595	-0.403811	-0.377643	-0.438613	-0.542876	-0.395446	-0.397874	-0.376252	-0.32075	-0.422346	-0.658591	-0.197959	-0.609229	-0.069816	-0.231549	-0.351756	-0.243808	-0.34748	-0.27104	0.151933	-0.001726	-0.054039	-0.125861	0.120841	-0.226426	0.033467	-0.226441	-0.211111	-0.452687	0.071445	0.140447	0.430116	0.026536	0.359458	0.309804	0.408468	0.496725	0.114489	0.39725	0.483998	0.426216
PPN003A10	0.445224	0.053597	0.316434	-0.061457	-0.05673	-0.122289	-0.15321	-0.1115	-0.097989	0.078444	0.185014	0.091805	0.341653	0.310259	0.407823	0.393194	0.360801	0.364361	-0.197116	0.222843	0.02584	0.183953	0.398466	0.140843	0.376626	0.074363	0.191008	0.07697	0.0528	0.088758	0.064255	0.075719	-0.005548	-0.023011	0.032448	0.001082	-0.102093	0.160121	-0.046944	0.229941	-0.045059	-0.116516	-0.072271	-0.028968	0.314062	0.141098	-0.110812	0.028369	0.013529
PPN003A11	0.473808	0.172417	0.359615	-0.037016	-0.017297	-0.003552	0.132976	0.009712	-0.091394	0.04454	0.222035	0.017869	0.40474	0.460199	0.479604	0.437268	0.378645	0.328381	-0.102034	0.181148	0.103133	-0.006378	0.306296	0.063531	0.277257	-0.07673	0.025331	0.056462	0.123892	0.092054	0.0498	0.031661	-0.133277	-0.182748	0.00153	-0.197157	-0.113691	0.010207	-0.099932	0.147695	0.043527	-0.067208	-0.020508	0.043679	0.142248	0.020336	-0.300375	0.001881	-0.100506
PPN003A12	-0.042132	-0.342188	-0.127916	-0.536739	-0.523685	-0.520453	-0.35559	-0.567795	-0.566378	-0.449508	-0.346332	-0.55577	-0.126964	0.031488	0.122979	0.059465	-0.035198	-0.164155	-0.450755	-0.121749	-0.444537	-0.25904	-0.126921	-0.313474	-0.169177	-0.596372	-0.451721	0.155221	0.199995	0.030082	0.05112	0.115344	-0.339369	-0.10019	-0.146755	-0.429847	-0.404789	-0.05403	0.284823	0.518628	0.242933	0.490975	0.558352	0.566645	0.502929	0.172574	0.052908	0.582597	0.466893
PPN003B03	0.402459	0.072571	0.1233	0.005461	0.02776	0.089772	0.032662	-0.05926	-0.063963	0.197455	0.275386	0.194563	0.179149	0.224922	0.215774	0.225256	0.250012	0.244561	-0.179147	0.232587	0.121106	0.077785	0.313888	0.13633	0.304047	0.050194	0.109839	-0.051182	-0.133553	-0.072773	-0.125807	-0.057212	-0.016981	-0.068451	-0.079604	0.089574	-0.20534	0.19262	-0.220193	-0.031905	-0.307419	-0.168967	-0.166636	-0.084801	0.192315	-0.014759	-0.095058	-0.056599	-0.126815
PPN003B04	0.756487	0.346522	0.546704	0.272726	0.276894	0.467694	0.391357	0.283638	0.26296	0.041067	0.188125	0.220606	0.640741	0.619493	0.657395	0.635665	0.704418	0.617559	-0.206723	0.0467	0.1421	0.311177	0.570322	0.46481	0.548031	0.032804	0.221462	0.279009	0.251934	0.414829	0.304132	0.312219	0.130193	-0.024886	0.036376	0.096734	0.112866	0.254646	-0.140342	0.061442	-0.010153	-0.391283	-0.207948	-0.306067	-0.188464	-0.316037	-0.699665	-0.275668	-0.268589
PPN003B07	0.642943	0.411308	0.495493	0.370127	0.401078	0.398522	0.387607	0.353327	0.341344	0.181743	0.377811	0.418563	0.561265	0.474445	0.468379	0.416516	0.535245	0.531532	-0.044967	0.13559	0.237282	0.284187	0.509264	0.402377	0.509808	0.18421	0.222409	0.072376	0.05686	0.21146	0.155864	0.116721	0.191862	0.019074	0.006055	0.193166	0.189826	0.24475	-0.34981	-0.132474	-0.190517	-0.4653	-0.39516	-0.419104	-0.303298	-0.287229	-0.555365	-0.492612	-0.46646
PPN003B08	0.181824	-0.166	0.063953	-0.438465	-0.4352	-0.337906	-0.300645	-0.439502	-0.530617	-0.21061	-0.085174	-0.357112	0.076686	0.20907	0.273329	0.189782	0.119553	0.082651	-0.382376	-0.008645	-0.262951	-0.231702	0.091525	-0.20446	0.042506	-0.34825	-0.183039	0.070596	0.099857	-0.012519	-0.053658	0.021121	-0.324472	-0.146735	-0.102966	-0.406703	-0.440217	-0.024876	0.14303	0.437454	0.181697	0.313619	0.334409	0.429942	0.566933	0.200306	0.023311	0.461777	0.349911
PPN003B09	0.218601	-0.200447	0.018684	-0.389203	-0.382792	-0.249237	-0.276355	-0.38213	-0.409243	-0.14336	-0.068642	-0.273342	0.050458	0.121845	0.23174	0.185838	0.145005	0.079921	-0.486357	0.008345	-0.273891	-0.125408	0.083632	-0.076265	0.046584	-0.218987	-0.010378	0.16133	0.059544	0.096151	0.020574	0.141246	-0.243328	-0.073632	-0.167388	-0.227419	-0.363685	0.074791	0.154552	0.476894	0.172128	0.113484	0.197671	0.245323	0.420066	0.081118	-0.009731	0.352262	0.296858
PPN003B11	0.265713	-0.093187	0.158049	-0.269269	-0.250698	-0.152864	-0.132096	-0.274994	-0.288614	-0.30706	-0.095719	-0.236045	0.229391	0.281649	0.354335	0.26022	0.29787	0.205371	-0.42931	-0.079967	-0.233259	0.030256	0.242058	-0.012495	0.207937	-0.238836	-0.085819	0.211796	0.220334	0.193767	0.123977	0.208076	-0.157159	-0.047926	-0.048155	-0.262173	-0.194354	0.092707	0.004688	0.374532	0.132788	0.059367	0.163425	0.125215	0.2594	-0.025708	-0.259088	0.20469	0.171452
PPN003C03	0.091394	-0.167877	-0.106197	-0.363406	-0.369559	-0.268945	-0.339992	-0.346616	-0.401638	-0.05001	0.097265	-0.059654	0.032962	0.266603	0.112549	0.038014	0.213479	0.205665	-0.192387	0.460985	0.014316	0.113595	0.398841	0.090922	0.372301	0.134111	0.195657	0.237175	0.274599	0.111218	0.148932	0.156432	0.065868	0.246281	0.168979	-0.177195	-0.064931	0.32176	0.24331	0.517204	0.314992	0.184227	-0.018604	0.266721	0.586135	0.589157	0.391886	0.303242	0.220653
PPN003C04	0.141843	-0.31968	-0.059058	-0.482601	-0.478976	-0.20964	-0.38469	-0.505151	-0.480041	-0.414163	-0.311744	-0.442809	0.018621	0.086287	0.211824	0.174176	0.185468	0.039467	-0.743429	-0.303776	-0.515907	0.008063	0.067457	-0.11093	0.029603	-0.392217	-0.154867	0.297728	0.154345	0.224625	0.080327	0.292711	-0.309281	-0.143674	-0.250841	-0.324276	-0.447319	0.04013	0.108651	0.514813	0.150616	0.147999	0.318968	0.270495	0.39236	-0.09166	-0.168292	0.40358	0.408408
PPN003C06	0.045187	-0.397336	-0.179321	-0.444727	-0.444353	-0.33532	-0.309855	-0.447688	-0.415979	-0.412958	-0.264039	-0.334544	-0.060999	0.078581	0.054305	0.002987	0.149358	0.007545	-0.564315	-0.128147	-0.384821	0.140706	0.149477	-0.014111	0.119171	-0.134917	0.039089	0.373847	0.333297	0.27854	0.202114	0.351272	-0.078431	0.104251	-0.036957	-0.264816	-0.187983	0.182841	0.205993	0.580135	0.27737	0.132135	0.154437	0.227472	0.320197	0.066823	0.053785	0.350132	0.294582
PPN003C07	0.658292	0.372569	0.35033	0.339499	0.370474	0.426388	0.338606	0.294355	0.313836	0.301845	0.384236	0.459594	0.501795	0.527174	0.404154	0.372245	0.670801	0.590859	-0.213283	0.25406	0.279764	0.51692	0.628862	0.55495	0.627525	0.31301	0.392093	0.314249	0.145702	0.395876	0.277568	0.356128	0.230978	0.103931	-0.126477	0.157379	0.09652	0.44766	-0.4067	-0.036316	-0.167506	-0.490883	-0.446655	-0.393689	-0.184686	-0.265493	-0.414925	-0.413408	-0.37218
PPN003C10	0.041256	-0.217405	-0.262809	-0.017711	-0.002445	-0.04517	-0.05854	-0.101267	0.049147	-0.13777	0.041406	0.263199	-0.121515	-0.039238	-0.252456	-0.212085	0.128749	0.060142	-0.311401	0.076427	-0.077966	0.516408	0.371519	0.271013	0.396391	0.378105	0.330746	0.275404	0.177308	0.202604	0.116346	0.29095	0.27881	0.276378	-0.065569	0.123984	0.154906	0.379168	-0.237453	0.076911	-0.135681	-0.285968	-0.446086	-0.286448	-0.054502	-0.069901	0.153689	-0.242121	-0.21095
PPN003C12	-0.255468	-0.60383	-0.381769	-0.71057	-0.694157	-0.554239	-0.569516	-0.696022	-0.661923	-0.501874	-0.519662	-0.709958	-0.225309	-0.199955	0.031019	0.091381	-0.151918	-0.305352	-0.654161	-0.428211	-0.604524	-0.152944	-0.241372	-0.362855	-0.277345	-0.4119	-0.204583	0.106781	-0.007731	-0.034813	-0.154075	0.099728	-0.627386	-0.422155	-0.42697	-0.645173	-0.638452	-0.389475	0.131641	0.455899	0.162217	0.322822	0.498162	0.433562	0.530742	-0.068791	0.121537	0.672312	0.724635
PPN003D03	-0.648911	-0.867628	-0.789884	-0.72088	-0.717255	-0.718769	-0.745389	-0.80906	-0.66657	-0.52041	-0.519848	-0.509606	-0.737915	-0.567308	-0.644672	-0.625778	-0.481146	-0.58185	-0.616122	-0.27709	-0.639094	0.028058	-0.288813	-0.408973	-0.286833	-0.185887	-0.197774	0.166669	0.022342	-0.099097	-0.163195	0.134843	-0.25006	0.068266	-0.274406	-0.373946	-0.420445	-0.010222	0.111303	0.424887	0.098686	0.421562	0.284031	0.424267	0.532644	0.19503	0.667448	0.550693	0.569687
PPN003D12	-0.036912	-0.430679	-0.186446	-0.607933	-0.596544	-0.445426	-0.524668	-0.638688	-0.622487	-0.417036	-0.33664	-0.548482	-0.077687	0.058612	0.159623	0.100263	0.057886	-0.073485	-0.60475	-0.166188	-0.437937	-0.112979	0.00461	-0.242017	-0.036305	-0.379967	-0.177967	0.197287	0.126542	0.069821	0.006696	0.169799	-0.404653	-0.158281	-0.224705	-0.472419	-0.489265	-0.080393	0.199079	0.607262	0.2393	0.357729	0.449625	0.483523	0.604949	0.143231	0.108465	0.605095	0.568957
PPN003E03	-0.337082	-0.379086	-0.367454	-0.413285	-0.377848	-0.390271	-0.339263	-0.489775	-0.503276	-0.171664	-0.089693	-0.263426	-0.466108	-0.379697	-0.377815	-0.40396	-0.506013	-0.43167	-0.171776	-0.082968	-0.30459	-0.415682	-0.330596	-0.514292	-0.342039	-0.221643	-0.27223	-0.309989	-0.301638	-0.471268	-0.463323	-0.338059	-0.337912	-0.117807	-0.186472	-0.249281	-0.484422	-0.145471	-0.128887	0.021952	-0.244746	0.358198	0.237329	0.339944	0.480102	0.14175	0.491071	0.384166	0.282029
PPN003E05	0.36416	0.478522	0.439905	0.34928	0.391902	0.511	0.387112	0.283637	0.263271	0.204959	0.262104	0.222779	0.396081	0.388838	0.346785	0.18774	0.261101	0.314703	0.186782	-0.037943	0.343367	-0.0799	0.193858	0.166821	0.20002	-0.183894	-0.228563	-0.267215	-0.220027	-0.132056	-0.083914	-0.217912	-0.008642	-0.105136	-0.042141	0.113141	0.033127	0.00403	-0.274336	-0.289496	-0.226476	-0.124216	-0.084725	-0.136108	-0.360233	-0.343632	-0.503231	-0.355755	-0.398664
PPN003E10	-0.537209	-0.626604	-0.57985	-0.596057	-0.612951	-0.537453	-0.5581	-0.626257	-0.521778	-0.385901	-0.379424	-0.396097	-0.685637	-0.444454	-0.604683	-0.639113	-0.418067	-0.512292	-0.356013	0.066674	-0.458161	0.056353	-0.26045	-0.3378	-0.259588	-0.174481	-0.221899	0.286233	0.257406	0.046207	0.108512	0.217344	0.067782	0.382251	0.128672	-0.1245	-0.077254	0.271023	0.395579	0.539989	0.3321	0.474979	0.264177	0.435881	0.430463	0.478899	0.679604	0.469453	0.365709
PPN003F04	0.272046	9.8e-05	0.136706	-0.318497	-0.296937	-0.270097	-0.237583	-0.331534	-0.428236	-0.011518	0.166652	-0.106035	0.18367	0.338996	0.327581	0.190666	0.213647	0.247902	-0.168833	0.384276	-0.006204	-0.106758	0.341513	-0.01189	0.303252	-0.177584	-0.106593	0.015158	0.076047	-0.055885	0.020671	-0.048387	-0.072035	0.102241	0.15035	-0.175353	-0.189076	0.213619	0.15568	0.406879	0.171551	0.246864	0.126205	0.327448	0.550368	0.462592	0.128434	0.267419	0.168017
PPN003F05	-0.267299	-0.289466	-0.019561	-0.551232	-0.518976	-0.498867	-0.305339	-0.471672	-0.574917	-0.372569	-0.302924	-0.690189	-0.176471	-0.196592	0.087222	0.033865	-0.409961	-0.427371	-0.136632	-0.38411	-0.43436	-0.596715	-0.552358	-0.714229	-0.592122	-0.608414	-0.515215	-0.286431	-0.161851	-0.34503	-0.306061	-0.306532	-0.696328	-0.512918	-0.213002	-0.613839	-0.538178	-0.59193	0.119295	0.229777	0.130224	0.510769	0.646545	0.527042	0.40366	0.01928	0.072928	0.596396	0.49079
PPN003F08	-0.193499	-0.604102	-0.43756	-0.616258	-0.582379	-0.591452	-0.611574	-0.698584	-0.633709	-0.33891	-0.305053	-0.453987	-0.310989	-0.215967	-0.137975	-0.13943	-0.158094	-0.273742	-0.705279	-0.293954	-0.52257	-0.094023	-0.141126	-0.326805	-0.15878	-0.323418	-0.211706	0.035753	-0.163009	-0.138719	-0.244833	0.028276	-0.494497	-0.281988	-0.507675	-0.447839	-0.670097	-0.144011	-0.085055	0.357196	-0.089907	0.263748	0.317295	0.389525	0.540227	-0.028405	0.245413	0.488962	0.509412
PPN003F09	-0.29419	-0.42808	-0.27623	-0.379143	-0.399672	-0.417944	-0.425423	-0.401613	-0.331219	-0.210423	-0.263935	-0.298563	-0.440412	-0.456859	-0.38495	-0.295491	-0.411495	-0.467008	-0.25971	-0.262406	-0.398668	-0.076822	-0.397559	-0.455657	-0.40017	-0.065616	-0.060003	0.010416	-0.032225	-0.141269	-0.241304	-0.00385	-0.264129	-0.179331	-0.212255	-0.273902	-0.326428	-0.215638	-0.021095	0.168599	-0.06308	0.168712	0.182375	0.212724	0.262981	0.015766	0.34559	0.328475	0.251345
PPN003F12	-0.497371	-0.600604	-0.487553	-0.69348	-0.695961	-0.46698	-0.578935	-0.745373	-0.679987	-0.608299	-0.584138	-0.681352	-0.593765	-0.377518	-0.417286	-0.526479	-0.397918	-0.523255	-0.548775	-0.367334	-0.663211	-0.150237	-0.381986	-0.508046	-0.404478	-0.528777	-0.477758	0.198314	0.179527	-0.013381	-0.000124	0.158331	-0.246032	0.112484	-0.07937	-0.39658	-0.390248	0.043789	0.311647	0.542274	0.272866	0.61333	0.575162	0.596699	0.473188	0.177975	0.394329	0.660517	0.563532
PPN003G04	-0.497367	-0.843237	-0.588762	-0.754958	-0.766226	-0.709418	-0.7826	-0.825537	-0.635848	-0.66195	-0.756404	-0.741292	-0.559303	-0.438666	-0.344071	-0.275212	-0.286001	-0.514215	-0.751025	-0.41668	-0.792555	0.09833	-0.361799	-0.37813	-0.377755	-0.475156	-0.343863	0.381738	0.231736	0.158404	0.108107	0.366401	-0.337999	-0.060145	-0.303524	-0.439206	-0.455566	-0.070875	0.360087	0.63526	0.267825	0.484985	0.58781	0.542917	0.509808	0.115408	0.374674	0.708771	0.746906
PPN003G05	-0.767528	-0.848902	-0.65831	-0.85477	-0.848729	-0.837117	-0.706674	-0.853109	-0.765102	-0.638734	-0.704507	-0.875744	-0.76074	-0.673255	-0.52682	-0.471086	-0.697759	-0.840927	-0.48918	-0.471833	-0.782597	-0.292311	-0.721281	-0.777092	-0.735394	-0.596736	-0.570542	0.012455	-0.012731	-0.223154	-0.22826	-0.026326	-0.560955	-0.262678	-0.262969	-0.591972	-0.540841	-0.427589	0.282351	0.421082	0.213317	0.668201	0.692272	0.648678	0.512141	0.140011	0.510878	0.781623	0.732486
PPN003G06	-0.295517	-0.545474	-0.609924	-0.492794	-0.453407	-0.485487	-0.399878	-0.535959	-0.452202	-0.281996	-0.185142	-0.189684	-0.468546	-0.388674	-0.430418	-0.365787	-0.28112	-0.345228	-0.555184	-0.210142	-0.436196	0.116433	-0.072692	-0.170797	-0.066476	0.001449	0.000435	0.021163	-0.160187	-0.161553	-0.267622	0.016481	-0.220333	-0.081486	-0.347361	-0.213994	-0.416689	0.048207	-0.206393	0.099542	-0.250407	0.008209	-0.080992	0.034135	0.281331	-0.083798	0.381544	0.202709	0.235736
PPN003G12	0.284579	-0.023411	0.058925	-0.109466	-0.067829	-0.238775	0.023545	-0.112534	-0.190589	0.089827	0.363593	0.186868	0.196261	0.267484	0.207463	0.17723	0.172351	0.24356	-0.028784	0.455686	0.163428	0.016764	0.45368	0.085854	0.437414	0.248997	0.250227	-0.093345	-0.030443	-0.132276	-0.140916	-0.132384	0.002864	0.049346	0.130316	-0.079173	-0.025579	0.118757	-0.209283	0.094007	-0.080707	-0.092034	-0.277477	-0.048057	0.346911	0.265068	0.144952	-0.032005	-0.094391
PPN003H05	-0.337472	-0.70183	-0.453634	-0.67717	-0.679539	-0.539845	-0.5804	-0.727447	-0.625959	-0.53242	-0.562586	-0.670204	-0.494753	-0.38142	-0.264321	-0.223834	-0.312562	-0.482703	-0.703168	-0.409367	-0.710306	-0.181629	-0.412993	-0.463871	-0.436162	-0.534258	-0.373464	0.198034	0.053954	0.017405	-0.075922	0.179492	-0.430868	-0.1754	-0.346279	-0.385595	-0.556132	-0.1472	0.240679	0.506426	0.142515	0.438283	0.552779	0.511821	0.479609	-0.006566	0.240099	0.648685	0.599759
PPN003H07	-0.474806	-0.245961	-0.376267	0.048024	0.064987	-0.250805	-0.010296	0.030124	0.079189	0.142812	0.173328	0.285117	-0.54752	-0.55529	-0.744637	-0.692641	-0.597339	-0.450523	0.326589	0.121685	0.062278	0.01551	-0.269796	-0.225655	-0.222804	0.397079	0.107475	-0.299623	-0.268191	-0.388283	-0.329722	-0.307168	0.180179	0.186745	0.07588	0.203497	0.159192	0.045598	-0.269247	-0.384369	-0.313018	-0.067861	-0.379501	-0.216375	-0.13253	0.120128	0.615959	-0.249887	-0.284091
PPN003H10	-0.284136	-0.531756	-0.315041	-0.732105	-0.71283	-0.563664	-0.583586	-0.766755	-0.768305	-0.430654	-0.370543	-0.660212	-0.39913	-0.30023	-0.135553	-0.163905	-0.375297	-0.424016	-0.527299	-0.200613	-0.624661	-0.430423	-0.377826	-0.576142	-0.414329	-0.648599	-0.54411	-0.054465	-0.088924	-0.230715	-0.234799	-0.102683	-0.499516	-0.197093	-0.210441	-0.43537	-0.610292	-0.200117	0.235315	0.457117	0.120427	0.576714	0.595875	0.624124	0.655817	0.222626	0.299778	0.675549	0.588219
PPN003H11	0.287096	0.166569	-0.039927	0.440151	0.440836	0.348629	0.217729	0.350531	0.433171	0.362704	0.45604	0.733998	0.122207	0.082766	-0.127442	-0.067398	0.292345	0.347047	0.046466	0.347913	0.367031	0.572105	0.538112	0.55084	0.57346	0.807724	0.726717	0.13884	-0.042688	0.172818	0.056714	0.17392	0.528113	0.368911	0.066923	0.506729	0.350693	0.512879	-0.410763	-0.249751	-0.380645	-0.614252	-0.788677	-0.600435	-0.228069	-0.052688	0.095529	-0.572652	-0.511483
PPN003H12	0.007391	-0.323086	-0.211618	-0.162262	-0.13181	-0.321729	-0.072974	-0.268192	-0.200288	-0.116765	0.030732	0.014402	-0.2273	-0.13897	-0.238139	-0.227855	-0.130472	-0.167126	-0.307576	-0.020024	-0.164225	0.042384	0.051485	-0.172708	0.05607	0.020568	-0.00555	-0.052528	-0.107533	-0.153176	-0.246035	-0.05553	-0.079051	-0.019478	-0.139117	-0.068638	-0.210872	0.053291	-0.327433	-0.005849	-0.279445	0.005889	-0.099929	0.015547	0.186499	-0.107402	0.144751	0.028635	-0.064327
PPN004A02	0.063427	-0.195446	-0.069731	-0.0712	-0.031858	-0.141871	-0.012527	-0.171681	-0.043427	-0.214009	-0.185412	-0.146534	-0.073645	-0.044576	-0.01833	0.013089	0.023857	-0.14378	-0.379714	-0.25442	-0.247208	0.073787	-0.117572	-0.108731	-0.111588	-0.356211	-0.32491	0.071129	-0.042312	0.041275	-0.020279	0.10735	-0.173868	-0.190869	-0.285991	-0.053725	-0.230603	-0.026712	-0.212075	-0.006697	-0.258167	0.013888	0.169636	0.060291	-0.096461	-0.35101	-0.257255	0.00704	-0.01279
PPN004A05	-0.204683	-0.41601	-0.25676	-0.49445	-0.499073	-0.372446	-0.379267	-0.515016	-0.485071	-0.423803	-0.343417	-0.430274	-0.272793	-0.117351	-0.179569	-0.268276	-0.122943	-0.218532	-0.433448	-0.216264	-0.412914	-0.01955	-0.099129	-0.263539	-0.124688	-0.197977	-0.115542	0.218918	0.25119	0.077665	0.039745	0.191976	-0.165142	0.079803	-0.067762	-0.399122	-0.271112	0.058948	0.17442	0.482675	0.2655	0.323856	0.282071	0.355575	0.363692	0.097187	0.240444	0.455304	0.354963
PPN004A11	-0.257257	-0.549927	-0.240459	-0.72534	-0.735873	-0.492223	-0.544413	-0.678039	-0.663319	-0.640792	-0.605188	-0.80984	-0.23992	-0.142688	0.047422	0.013434	-0.126377	-0.309284	-0.614156	-0.393843	-0.678321	-0.218412	-0.320275	-0.422108	-0.365841	-0.599904	-0.380713	0.307019	0.297022	0.173373	0.128365	0.276014	-0.457009	-0.175148	-0.207371	-0.57758	-0.450772	-0.191343	0.433835	0.691298	0.457923	0.505422	0.680583	0.577112	0.505364	0.107153	0.071528	0.751558	0.707321
PPN004A12	0.26503	0.41598	0.241303	0.638812	0.668914	0.374703	0.557711	0.613	0.58901	0.523925	0.65696	0.814817	0.196463	0.115286	-0.094403	-0.107059	0.087047	0.261644	0.551588	0.422387	0.594171	0.245818	0.340411	0.319496	0.382908	0.655086	0.414668	-0.28238	-0.20557	-0.179823	-0.118772	-0.254488	0.483392	0.245215	0.241744	0.524324	0.468382	0.302588	-0.537931	-0.642049	-0.497747	-0.530194	-0.740332	-0.644489	-0.452903	-0.084035	-0.026077	-0.74788	-0.766742
PPN004B04	0.342807	0.134137	0.143682	0.305873	0.335469	0.287046	0.279289	0.238578	0.31583	0.138683	0.273819	0.45453	0.164077	0.1091	-0.03849	-0.068186	0.246526	0.244417	-0.157707	0.044207	0.093831	0.418451	0.35189	0.328716	0.375752	0.341403	0.281398	0.098114	0.003591	0.152026	0.065296	0.149331	0.318835	0.210321	-0.020488	0.274621	0.202022	0.374735	-0.439364	-0.191099	-0.286887	-0.48227	-0.535992	-0.489682	-0.381805	-0.348225	-0.252254	-0.53975	-0.503067
PPN004B05	0.315052	-0.047304	-0.051918	0.108311	0.132438	-0.116225	0.104252	0.086704	0.153466	0.013578	0.208624	0.369348	0.149223	0.156253	0.03314	0.081335	0.368062	0.271154	-0.328198	0.03884	0.035966	0.579108	0.47903	0.398899	0.495996	0.434142	0.451422	0.306044	0.102458	0.299162	0.126444	0.33784	0.203818	0.086446	-0.14138	0.139374	0.094578	0.35381	-0.413885	-0.040725	-0.274134	-0.522492	-0.554348	-0.453876	-0.167185	-0.234406	-0.141355	-0.375434	-0.31164
PPN004B06	-0.51561	-0.582941	-0.518173	-0.57085	-0.560054	-0.657021	-0.424961	-0.569285	-0.56094	-0.230726	-0.208148	-0.376338	-0.610599	-0.452258	-0.51142	-0.478701	-0.569833	-0.569574	-0.132312	0.106648	-0.341292	-0.223021	-0.355203	-0.532092	-0.362464	-0.139203	-0.221249	-0.105021	-0.022476	-0.332975	-0.263352	-0.176775	-0.232326	0.00714	-0.025977	-0.367406	-0.288656	-0.129919	0.133882	0.231596	0.115527	0.489813	0.258356	0.440912	0.543828	0.406634	0.710774	0.498881	0.36869
PPN004B07	0.172034	-0.269614	-0.049734	-0.336788	-0.327207	-0.282778	-0.253119	-0.354575	-0.362058	-0.247208	-0.159519	-0.294047	0.088102	0.123799	0.241346	0.219677	0.178022	0.072953	-0.528933	-0.256568	-0.280475	-0.062511	0.098545	-0.096039	0.063869	-0.09962	0.126454	0.134821	0.041276	0.080178	-0.073079	0.147006	-0.379521	-0.270108	-0.379238	-0.410326	-0.461137	-0.123688	-0.079691	0.343978	0.031742	0.028086	0.186037	0.167037	0.382557	-0.174862	-0.095836	0.368729	0.351348
PPN004C01	0.065195	-0.326846	-0.039964	-0.557318	-0.562706	-0.49423	-0.448669	-0.535336	-0.570389	-0.330658	-0.170917	-0.388908	0.017554	0.18097	0.201987	0.116352	0.146635	0.080045	-0.43057	0.083029	-0.315931	-0.007618	0.191265	-0.118943	0.147883	-0.228249	-0.076472	0.258932	0.306426	0.139464	0.137123	0.19979	-0.183974	0.043744	0.015381	-0.405475	-0.271258	0.12015	0.306839	0.643421	0.386944	0.320476	0.272836	0.405015	0.607566	0.378654	0.177605	0.491489	0.408742
PPN004C04	-0.160376	-0.387405	-0.117809	-0.60491	-0.604832	-0.490337	-0.44523	-0.607838	-0.631748	-0.469666	-0.51799	-0.784376	-0.178473	-0.075802	0.138465	0.085524	-0.140312	-0.295206	-0.498879	-0.361338	-0.564236	-0.411402	-0.394529	-0.487014	-0.441448	-0.846011	-0.662432	0.099653	0.072971	-0.007074	-0.019044	0.064092	-0.539748	-0.301795	-0.216192	-0.50567	-0.567459	-0.280562	0.359313	0.494503	0.278866	0.609458	0.817149	0.700308	0.486531	0.075245	-0.063418	0.717226	0.649428
PPN004C05	0.785704	0.577549	0.548524	0.263339	0.297092	0.442873	0.364656	0.361688	0.185093	0.536774	0.605233	0.331064	0.794606	0.693959	0.836173	0.840514	0.728508	0.740504	0.009367	0.512145	0.435515	0.042309	0.583138	0.500601	0.547562	0.223901	0.40781	-0.041572	-0.151178	0.157334	0.066262	-0.019926	-0.085069	-0.303961	-0.114882	0.016876	-0.102691	0.070678	-0.271538	-0.092234	-0.123307	-0.489834	-0.2997	-0.319923	-0.015939	-0.252175	-0.602834	-0.236208	-0.157911
PPN004C06	0.017122	-0.445315	-0.180373	-0.460801	-0.449354	-0.468639	-0.366489	-0.503704	-0.47603	-0.265409	-0.246147	-0.405057	-0.110014	-0.061921	0.07539	0.13403	-0.022613	-0.143936	-0.55875	-0.241678	-0.39063	-0.094119	-0.069916	-0.287826	-0.098951	-0.257126	-0.08698	0.048923	-0.061283	-0.067335	-0.216935	0.040719	-0.483074	-0.378965	-0.386031	-0.453735	-0.582076	-0.242783	-0.099419	0.267291	-0.064176	0.17504	0.30242	0.290526	0.495883	-0.10465	0.033149	0.460972	0.431937
PPN004D01	-0.124866	-0.50244	-0.215794	-0.636372	-0.630917	-0.54235	-0.500367	-0.6074	-0.64393	-0.458644	-0.328421	-0.545663	-0.168658	-0.030573	0.036881	-0.071565	-0.051523	-0.150188	-0.578608	-0.230404	-0.497997	-0.141938	-0.064196	-0.323033	-0.106742	-0.302331	-0.143767	0.211773	0.198288	0.064399	0.022773	0.177446	-0.386265	-0.087429	-0.241101	-0.606275	-0.442066	-0.040013	0.192109	0.591637	0.345529	0.380036	0.401649	0.456241	0.568114	0.163425	0.202154	0.598361	0.545071
PPN004D02	0.454574	0.173878	0.153703	0.127034	0.150433	0.325694	0.173159	0.115794	0.172466	-0.022423	0.132741	0.225159	0.395328	0.340645	0.336958	0.396119	0.499918	0.39278	-0.290321	0.019456	0.054916	0.435692	0.478075	0.397453	0.474003	0.295669	0.412337	0.247983	0.190759	0.302685	0.17592	0.289838	0.086248	-0.057347	-0.134402	-0.006809	0.047808	0.167996	-0.280155	0.03884	-0.141966	-0.461047	-0.351366	-0.371475	-0.139605	-0.312682	-0.368149	-0.242988	-0.193873
PPN004D05	0.475958	0.43104	0.385326	0.34859	0.368164	0.119937	0.40488	0.463632	0.30674	0.533754	0.71309	0.601898	0.520512	0.52299	0.393292	0.353197	0.412979	0.534012	0.508926	0.688211	0.696287	0.18216	0.581956	0.405061	0.584781	0.65264	0.57782	-0.124603	0.039043	-0.036133	0.048636	-0.15235	0.274388	0.090732	0.249465	0.132199	0.356514	0.201745	-0.21174	-0.189352	-0.040228	-0.420272	-0.606697	-0.396958	-0.082165	0.256252	-0.023271	-0.417627	-0.490333
PPN004D12	0.278981	0.235153	0.088172	0.428705	0.464355	0.235168	0.495557	0.399906	0.416929	0.118455	0.410918	0.568483	0.187613	0.198281	-0.012835	-0.038393	0.217594	0.278313	0.163491	0.377312	0.299587	0.189161	0.402549	0.384947	0.424222	0.462372	0.381908	0.073021	0.128089	0.152943	0.163684	0.094547	0.499364	0.422189	0.244886	0.470307	0.495704	0.434894	-0.27058	-0.182581	-0.192638	-0.421895	-0.564548	-0.483462	-0.345745	-0.072267	-0.09996	-0.534501	-0.560854
PPN004E03	-0.06079	-0.479311	-0.292067	-0.613664	-0.63412	-0.218047	-0.544811	-0.666428	-0.556872	-0.575448	-0.583138	-0.612675	-0.158341	0.022138	0.067184	0.080882	0.160207	-0.071574	-0.824236	-0.202144	-0.622387	0.14711	0.053863	-0.071674	0.015922	-0.467289	-0.226762	0.547586	0.413653	0.392567	0.290627	0.515868	-0.204039	0.046145	-0.150553	-0.377678	-0.356103	0.12996	0.397799	0.74527	0.416192	0.374916	0.496012	0.484325	0.528545	0.124831	0.03578	0.61463	0.637826
PPN004F12	0.243744	0.405531	0.183701	0.585927	0.625543	0.39715	0.488456	0.510321	0.468807	0.533821	0.657743	0.766927	0.182388	0.134224	-0.092672	-0.136591	0.056874	0.258215	0.494207	0.346903	0.607553	0.132444	0.363542	0.256537	0.40288	0.584456	0.34198	-0.41724	-0.37889	-0.33092	-0.312318	-0.389983	0.332431	0.129688	0.136784	0.419801	0.28628	0.180231	-0.656105	-0.690136	-0.591007	-0.453572	-0.690031	-0.538387	-0.339783	-0.131416	-0.006701	-0.685608	-0.696407
PPN004G04	0.559247	0.256667	0.353177	0.247147	0.236471	0.314441	0.25516	0.233923	0.212507	0.064692	0.168642	0.240264	0.457021	0.53947	0.406953	0.341762	0.619041	0.519343	-0.166827	0.086222	0.181785	0.321594	0.481029	0.407454	0.465758	0.137302	0.25684	0.340888	0.329891	0.413845	0.331272	0.350883	0.227697	0.11947	0.046649	0.095008	0.103431	0.381976	-0.09624	0.108807	0.003193	-0.288437	-0.187658	-0.188221	-0.129124	-0.157446	-0.44054	-0.194024	-0.244683
PPN004G05	-0.136588	-0.38689	-0.281401	-0.528223	-0.50838	-0.555981	-0.471221	-0.540075	-0.547708	-0.188635	-0.028858	-0.222768	-0.214609	-0.084438	-0.130206	-0.204493	-0.113983	-0.122502	-0.345202	0.172094	-0.246308	-0.024889	0.090002	-0.208778	0.072052	0.00139	0.017199	0.060041	0.0606	-0.103362	-0.094644	0.008151	-0.144245	0.092238	-0.047495	-0.316512	-0.25442	0.09867	0.069928	0.443401	0.165119	0.237174	0.059906	0.286483	0.54992	0.376132	0.441902	0.351109	0.281203
PPN004G10	-0.297421	-0.607206	-0.33456	-0.694944	-0.679617	-0.595328	-0.490679	-0.670591	-0.650165	-0.618195	-0.503084	-0.682176	-0.344703	-0.287186	-0.136531	-0.171552	-0.252785	-0.403385	-0.649184	-0.471425	-0.712397	-0.144134	-0.323782	-0.482576	-0.355197	-0.486001	-0.352618	0.168184	0.130313	0.021764	-0.052915	0.150789	-0.434698	-0.191232	-0.241938	-0.521047	-0.478779	-0.169688	0.133792	0.469816	0.180687	0.37151	0.484266	0.400424	0.409572	-0.040139	0.099797	0.578354	0.542356
PPN004G12	0.256248	0.433872	0.220511	0.621626	0.640843	0.430891	0.497219	0.572621	0.551675	0.51888	0.643256	0.812683	0.185288	0.15681	-0.128769	-0.191393	0.125455	0.31371	0.511681	0.45799	0.610661	0.237087	0.395093	0.380107	0.435038	0.675626	0.449561	-0.207429	-0.151771	-0.109201	-0.06175	-0.187614	0.562094	0.391095	0.319243	0.569625	0.504177	0.406627	-0.433569	-0.50187	-0.378931	-0.489368	-0.745627	-0.576082	-0.428187	-0.007799	0.033916	-0.725357	-0.754181
PPN004H04	0.315445	0.239415	0.139804	0.347116	0.391007	0.451717	0.416571	0.269157	0.298112	0.097905	0.313982	0.424259	0.236295	0.212559	0.051247	0.003235	0.234369	0.270614	-0.017914	0.083052	0.231469	0.242635	0.400458	0.258843	0.415531	0.364265	0.313151	-0.06349	-0.05653	0.010235	-0.075122	-0.017356	0.244643	0.140511	0.091396	0.23154	0.196669	0.218462	-0.528837	-0.291377	-0.364375	-0.414255	-0.476253	-0.459922	-0.286838	-0.354043	-0.269557	-0.457599	-0.465616
PPN004H06	0.612483	0.621546	0.393068	0.84891	0.863204	0.835125	0.75811	0.792419	0.817181	0.52533	0.60407	0.906634	0.50713	0.429761	0.211285	0.24578	0.518184	0.611169	0.365928	0.392948	0.660489	0.43809	0.62049	0.71486	0.65052	0.741259	0.679833	0.003314	0.003575	0.178199	0.144006	0.067783	0.599211	0.294589	0.176793	0.627666	0.522297	0.465266	-0.487047	-0.54498	-0.442966	-0.759594	-0.800157	-0.795755	-0.580116	-0.34262	-0.368573	-0.808391	-0.773791
PPN004H09	0.060237	-0.21168	0.01223	-0.364561	-0.325459	-0.418481	-0.217089	-0.431446	-0.484022	-0.227652	-0.073342	-0.380201	0.032159	0.103687	0.184996	0.081099	-0.038426	-0.071191	-0.355791	-0.210012	-0.252768	-0.377685	-0.08195	-0.400473	-0.116449	-0.436996	-0.353749	-0.196658	-0.173977	-0.252562	-0.315498	-0.206665	-0.500384	-0.357116	-0.277123	-0.440875	-0.546339	-0.29096	-0.190713	0.162278	-0.108309	0.30863	0.382187	0.394336	0.430248	-0.095658	-0.108722	0.402607	0.269009
PPN004H11	-0.42063	-0.607321	-0.660984	-0.458809	-0.447492	-0.36938	-0.48587	-0.561048	-0.397827	-0.396416	-0.340629	-0.218229	-0.58221	-0.440983	-0.596795	-0.574009	-0.29675	-0.40124	-0.561176	-0.233451	-0.472898	0.227943	-0.095578	-0.156151	-0.081411	0.026398	-0.002367	0.22016	0.052647	0.020012	-0.077449	0.2149	-0.033958	0.171929	-0.220717	-0.146976	-0.230941	0.175689	-0.051286	0.280964	-0.051543	0.118568	-0.018069	0.133954	0.233882	0.005899	0.478878	0.226357	0.243043
PPN005A01	-0.024181	-0.357606	-0.301223	-0.234475	-0.204422	-0.268094	-0.11937	-0.297953	-0.217717	-0.120815	-0.10405	-0.089475	-0.209527	-0.055106	-0.168734	-0.068858	-0.035265	-0.139692	-0.360859	0.088679	-0.200319	0.164574	0.065355	-0.060669	0.064312	-0.063786	-0.057275	0.094495	0.021298	-0.047957	-0.097799	0.074905	-0.13371	-0.0848	-0.218979	-0.207151	-0.279723	0.07269	-0.179219	0.046498	-0.154271	0.083247	0.014797	0.112304	0.268671	-0.019035	0.19346	0.155306	0.131635
PPN005A03	-0.071925	-0.395591	-0.184378	-0.51882	-0.497393	-0.446896	-0.410958	-0.499957	-0.530918	-0.397755	-0.235336	-0.417614	-0.044345	0.052169	0.096646	0.007342	0.051248	-0.047383	-0.514151	-0.233412	-0.38137	-0.0036	0.061028	-0.211526	0.030084	-0.186386	-0.061575	0.1502	0.122916	0.047658	-0.022266	0.130373	-0.337112	-0.151322	-0.204287	-0.493113	-0.387851	-0.067675	0.001095	0.42788	0.16125	0.204993	0.245518	0.280493	0.44032	0.050068	0.07215	0.417777	0.412971
PPN005A06	0.372553	0.078041	0.131401	-0.103556	-0.067044	0.06507	-0.000764	-0.112515	-0.189174	-0.168552	0.111516	-0.02357	0.348679	0.361623	0.419952	0.295942	0.372502	0.326003	-0.325698	-0.141367	-0.057772	0.002218	0.358202	0.123825	0.328486	-0.028771	0.123895	0.056451	0.051113	0.094597	0.025139	0.072183	-0.129896	-0.106949	-0.145885	-0.160459	-0.194074	0.073824	-0.174628	0.193219	-0.094575	-0.140035	-0.038503	-0.029486	0.135282	-0.166834	-0.313566	0.044283	0.015497
PPN005A07	-0.018473	-0.432382	-0.264846	-0.435885	-0.395468	-0.430363	-0.251993	-0.483732	-0.46068	-0.356288	-0.188102	-0.332932	-0.122109	-0.07747	0.01289	0.062418	-0.068356	-0.163351	-0.521326	-0.179348	-0.405428	-0.10729	-0.01844	-0.256362	-0.044155	-0.226449	-0.113319	0.004952	-0.026349	-0.108492	-0.214856	-0.003213	-0.384606	-0.27095	-0.301517	-0.401258	-0.467669	-0.178574	-0.170274	0.20348	-0.135325	0.144201	0.196203	0.213455	0.414537	-0.108477	0.050931	0.355456	0.317202
PPN005A08	0.509839	0.149034	0.276865	0.357174	0.352076	0.196551	0.319381	0.292629	0.431894	0.06066	0.181228	0.411161	0.37476	0.345478	0.278857	0.374407	0.500128	0.421931	-0.022393	0.338352	0.210502	0.504761	0.531306	0.522789	0.537506	0.403842	0.486483	0.357633	0.382754	0.436391	0.406754	0.392922	0.439496	0.289689	0.18102	0.334234	0.443433	0.375463	-0.038365	0.106849	0.003771	-0.421221	-0.396655	-0.388418	-0.210257	-0.085033	-0.250065	-0.345558	-0.355843
PPN005A09	0.70363	0.497534	0.535278	0.372722	0.401426	0.450415	0.540951	0.386689	0.288767	0.34445	0.493468	0.394989	0.566089	0.549087	0.552353	0.571885	0.452927	0.495526	0.188979	0.341031	0.419427	-0.031118	0.424567	0.300301	0.409761	0.117076	0.185472	-0.129013	-0.059816	-0.001147	-0.038522	-0.121471	0.035102	-0.160505	0.04562	0.133998	0.057053	0.058575	-0.28186	-0.233965	-0.237417	-0.339767	-0.297955	-0.262984	-0.135886	-0.169853	-0.453886	-0.338327	-0.433891
PPN005A10	0.688441	0.514431	0.536319	0.193927	0.193056	0.426336	0.236519	0.224715	0.085379	0.316153	0.505802	0.367529	0.601224	0.690088	0.608306	0.502352	0.599846	0.687781	0.137078	0.568416	0.417904	0.103977	0.680442	0.409435	0.650918	0.222744	0.309058	0.07205	0.178055	0.146381	0.189138	0.034457	0.231574	0.178133	0.278049	0.124963	0.147898	0.388243	0.017734	0.13326	0.08952	-0.18747	-0.2757	-0.116002	0.194546	0.294652	-0.200969	-0.164061	-0.255766
PPN005B01	0.304124	0.140007	0.040203	0.23168	0.248917	0.167065	0.311483	0.247191	0.233625	0.306481	0.43029	0.487464	0.117925	0.170431	-0.010002	0.064135	0.185881	0.204497	0.161379	0.482238	0.331457	0.302249	0.381067	0.297117	0.395251	0.49913	0.427712	0.027966	0.060717	0.022791	0.02756	0.008799	0.31399	0.171685	0.149167	0.230443	0.246756	0.304622	-0.243162	-0.177045	-0.205068	-0.35854	-0.534416	-0.346271	-0.093749	0.083094	0.094042	-0.347776	-0.424453
PPN005B04	0.590281	0.30424	0.267898	0.37039	0.399289	0.371252	0.401784	0.284119	0.293856	0.217142	0.441975	0.518632	0.345863	0.31152	0.231769	0.21516	0.389935	0.420861	-0.059376	0.207484	0.256863	0.160817	0.472258	0.411007	0.476947	0.246421	0.280009	0.007933	-0.059948	0.108309	0.019274	0.039908	0.315154	0.173952	0.093331	0.461684	0.16705	0.382764	-0.329305	-0.173728	-0.40253	-0.488833	-0.490416	-0.423197	-0.263308	-0.247567	-0.363278	-0.482937	-0.54063
PPN005B08	-0.072432	-0.509	-0.376417	-0.46744	-0.451371	-0.387908	-0.38801	-0.513468	-0.412366	-0.472212	-0.340753	-0.339622	-0.23909	-0.11785	-0.100794	-0.129091	0.061446	-0.150288	-0.720741	-0.329761	-0.473493	0.195851	0.043691	-0.05381	0.03513	-0.235042	-0.100307	0.354777	0.122926	0.23548	0.096078	0.357032	-0.138644	0.016186	-0.21269	-0.125743	-0.287241	0.191625	0.022089	0.424184	-0.026035	0.031855	0.147728	0.134169	0.214297	-0.112306	-0.011465	0.281517	0.299101
PPN005B11	0.61931	0.330009	0.28178	0.40373	0.410613	0.470871	0.467143	0.394979	0.415307	0.253788	0.434469	0.570612	0.428818	0.442611	0.295529	0.369941	0.533053	0.513473	0.046729	0.458867	0.371526	0.42781	0.637426	0.570802	0.642012	0.53803	0.596428	0.233625	0.236686	0.321603	0.253111	0.244349	0.434539	0.245012	0.207822	0.368143	0.389964	0.415027	-0.19832	-0.048978	-0.120511	-0.545328	-0.600093	-0.484857	-0.220065	-0.07874	-0.244143	-0.465135	-0.506986
PPN005B12	0.437762	0.082624	0.21127	-0.031325	-0.006168	0.03014	0.152113	-0.040137	-0.10257	0.057545	0.149722	-0.025267	0.288394	0.289904	0.400658	0.442762	0.256122	0.214541	-0.206989	0.138406	-0.001118	-0.193733	0.145605	0.022669	0.113093	-0.179639	-0.023876	-0.028709	-0.028275	-0.011873	-0.082101	-0.036036	-0.204411	-0.23663	-0.138109	-0.10976	-0.278299	-0.047445	-0.106412	0.052764	-0.136938	-0.052517	0.07972	0.058998	0.194584	-0.112166	-0.291305	0.102467	0.016219
PPN005C02	-0.090369	-0.400813	-0.300514	-0.364297	-0.35238	-0.367401	-0.261954	-0.404255	-0.236566	-0.336562	-0.371182	-0.310221	-0.249019	-0.17523	-0.162199	-0.022652	-0.02325	-0.242271	-0.577029	-0.124039	-0.470253	0.289628	-0.104158	-0.09742	-0.106421	-0.251616	-0.176113	0.329966	0.230269	0.192573	0.13268	0.328169	-0.136481	-0.088287	-0.255763	-0.234986	-0.244932	0.061723	0.044457	0.27017	0.032337	0.103557	0.184577	0.138553	0.158663	-0.110143	0.039629	0.242744	0.24335
PPN005C05	0.678559	0.302621	0.358847	0.139177	0.157647	0.235413	0.210493	0.128783	0.024112	-0.130724	0.207989	0.184576	0.638729	0.624838	0.673922	0.49781	0.720726	0.662232	-0.227465	-0.084999	0.099092	0.153204	0.613572	0.440757	0.584463	0.065781	0.216126	0.244592	0.211922	0.359886	0.282204	0.264012	0.172323	0.173888	0.079905	0.107948	0.085748	0.387628	-0.102553	0.202346	0.002403	-0.268545	-0.185282	-0.177828	-0.042469	-0.135993	-0.561313	-0.173441	-0.169958
PPN005C07	0.184739	-0.151687	0.090325	-0.41482	-0.408683	-0.291483	-0.323191	-0.445917	-0.476694	-0.117766	-0.094776	-0.352128	-0.003938	0.049407	0.222752	0.179491	0.01294	-0.016043	-0.397093	0.1024	-0.335441	-0.289831	-0.05633	-0.235347	-0.098199	-0.498465	-0.348583	0.042246	0.003643	-0.043429	-0.033534	0.002465	-0.272203	-0.076503	-0.091694	-0.226734	-0.406679	0.024078	0.240795	0.432381	0.164847	0.345258	0.405537	0.439764	0.525092	0.236557	0.016977	0.427154	0.346942
PPN005C09	0.082372	0.018091	0.032199	-0.081776	-0.075539	0.019669	-0.031773	-0.133482	-0.171623	0.035547	0.128444	0.020879	-0.032614	-0.03448	0.009935	-0.099814	-0.042915	0.026151	-0.068044	0.006195	-0.026084	-0.151301	0.042196	-0.067942	0.035295	-0.234723	-0.263146	-0.187238	-0.1645	-0.204449	-0.152874	-0.20131	0.071432	0.102538	0.108771	0.181325	-0.107864	0.182844	-0.002114	-0.075363	-0.215199	0.076642	0.032969	0.018499	0.093419	0.04474	-0.089809	0.009248	-0.089981
PPN005C10	0.746174	0.441355	0.618493	0.183654	0.180201	0.370914	0.287281	0.236439	0.138393	0.092707	0.160482	0.047436	0.746582	0.729724	0.845497	0.795757	0.739159	0.663746	-0.158107	0.089763	0.171168	0.059417	0.461401	0.378311	0.419448	-0.126812	0.125543	0.230695	0.243314	0.374159	0.303796	0.244598	-0.05229	-0.161869	-0.022696	-0.075895	-0.043092	0.095872	0.04584	0.189495	0.15953	-0.211084	0.044138	-0.070464	-0.015504	-0.178876	-0.702121	-0.047014	-0.052176
PPN005C11	0.444276	0.347335	0.278109	0.261664	0.297806	0.247143	0.405247	0.277647	0.159314	0.423265	0.555499	0.433752	0.274372	0.260856	0.222333	0.2366	0.138405	0.277508	0.252154	0.407945	0.391299	-0.110522	0.298057	0.130135	0.291859	0.324983	0.307492	-0.311516	-0.248699	-0.264789	-0.271612	-0.316214	0.02424	-0.089031	0.027447	0.114858	-0.027277	0.064942	-0.38345	-0.336901	-0.352067	-0.292719	-0.392429	-0.281353	0.035953	-0.037441	-0.047131	-0.264709	-0.3598
PPN005D01	-0.146726	-0.095304	-0.18484	-0.136779	-0.127404	-0.145595	-0.033283	-0.065975	-0.14208	0.125845	0.251861	0.152851	-0.287037	-0.191276	-0.355008	-0.386502	-0.285759	-0.204928	0.179259	0.376917	0.051567	-0.012583	-0.03358	-0.159555	-0.02761	0.336837	0.205166	-0.066546	0.041742	-0.168304	-0.072625	-0.125618	0.171397	0.261626	0.203601	0.000222	0.132941	0.194926	0.000618	0.067324	0.072869	0.046837	-0.2501	0.00544	0.164968	0.392074	0.540922	-0.006682	-0.143506
PPN005D02	-0.384442	-0.787374	-0.522218	-0.78267	-0.785961	-0.689726	-0.694651	-0.801786	-0.710528	-0.659063	-0.635961	-0.73511	-0.433684	-0.315654	-0.211853	-0.166659	-0.218341	-0.428864	-0.754107	-0.428259	-0.75272	-0.041782	-0.291931	-0.394257	-0.319504	-0.467458	-0.310223	0.326668	0.210274	0.129726	0.020755	0.296315	-0.442872	-0.180108	-0.333081	-0.558773	-0.517638	-0.175777	0.27568	0.629447	0.277955	0.432467	0.5246	0.540493	0.521279	0.080092	0.266003	0.685064	0.688874
PPN005D03	-0.067909	-0.203837	-0.202062	-0.204966	-0.182419	-0.301042	-0.063121	-0.243275	-0.232581	-0.059301	0.074762	0.001394	-0.157989	-0.031508	-0.165446	-0.126988	-0.120227	-0.103435	-0.045357	0.277846	-0.024992	0.058109	0.13537	-0.124843	0.131185	0.084889	0.010321	-0.081872	0.047786	-0.202737	-0.164415	-0.128605	-0.001314	0.048384	0.089998	-0.164169	-0.078552	0.046279	-0.118663	0.01261	-0.083823	0.146173	-0.077553	0.09648	0.326905	0.221629	0.321296	0.122735	0.007552
PPN005D04	0.559927	0.606233	0.559164	0.229253	0.226319	0.403782	0.283836	0.308376	0.137682	0.37098	0.545178	0.387005	0.581706	0.689071	0.536832	0.373124	0.531154	0.64946	0.352753	0.693643	0.545249	0.120046	0.654212	0.378207	0.631908	0.321861	0.32047	0.051011	0.241454	0.129138	0.241851	-0.001157	0.325861	0.29934	0.460835	0.097821	0.341447	0.38753	0.072231	0.133428	0.265227	-0.127246	-0.309247	-0.110788	0.119593	0.43918	-0.101096	-0.212476	-0.310387
PPN005D05	0.747544	0.826693	0.779572	0.626429	0.622158	0.696348	0.706781	0.708433	0.534406	0.574938	0.667458	0.605384	0.702982	0.665944	0.584197	0.450635	0.607624	0.715719	0.497524	0.473754	0.661126	0.053089	0.477133	0.521946	0.467677	0.287393	0.30511	-0.015502	0.10992	0.221031	0.299532	-0.011796	0.423848	0.226847	0.362614	0.419224	0.41782	0.41705	-0.024911	-0.211671	0.032016	-0.415017	-0.416352	-0.395822	-0.390524	0.003196	-0.507276	-0.538553	-0.644877
PPN005D06	0.509181	0.538744	0.421059	0.29181	0.325784	0.275523	0.490795	0.355842	0.17174	0.418969	0.658344	0.464844	0.419885	0.387443	0.350515	0.3323	0.210235	0.387597	0.373067	0.505123	0.448507	-0.161404	0.367402	0.160954	0.356054	0.254388	0.208814	-0.329265	-0.155426	-0.233712	-0.192009	-0.357842	0.117211	-0.03579	0.231017	0.174278	0.12222	0.084157	-0.28361	-0.326497	-0.253972	-0.272396	-0.415403	-0.285429	-0.027136	0.082842	-0.166226	-0.352816	-0.483634
PPN005D08	0.25412	-0.084713	0.044527	-0.134119	-0.106249	-0.068218	0.046352	-0.171498	-0.178354	-0.032173	0.155856	0.036522	0.062851	0.088669	0.106011	0.077145	0.086054	0.098894	-0.228235	0.238669	-0.04839	-0.032161	0.240459	-0.002092	0.221089	0.049714	0.116526	0.002274	0.007779	-0.041371	-0.095174	-0.009374	0.020852	0.114101	0.109647	0.005708	-0.075777	0.174798	-0.127595	0.146944	-0.081055	-0.062459	-0.113588	-0.051212	0.24439	0.043546	-0.008937	0.051264	-0.033738
PPN005D10	-0.127836	-0.456531	-0.405218	-0.330361	-0.327514	-0.310963	-0.283386	-0.432902	-0.295396	-0.27969	-0.243646	-0.176609	-0.383684	-0.207818	-0.32374	-0.256786	-0.125843	-0.241406	-0.45904	-0.020884	-0.343535	0.10048	-0.040244	-0.07968	-0.042803	-0.107754	-0.045813	0.241338	0.129038	0.086647	0.020486	0.222513	-0.012293	0.14061	-0.126545	-0.0359	-0.20806	0.208939	0.098103	0.320655	-0.018266	0.151291	0.085886	0.209879	0.275719	0.061704	0.318527	0.261109	0.18417
PPN005D11	0.082698	-0.372166	-0.087228	-0.492864	-0.504437	-0.377576	-0.367988	-0.495735	-0.487017	-0.305778	-0.253645	-0.399053	-0.10139	0.018995	0.095877	0.108441	0.059728	-0.059696	-0.514579	-0.037482	-0.427368	-0.045094	-0.003571	-0.151284	-0.040762	-0.382569	-0.216013	0.277283	0.225622	0.157784	0.099556	0.231008	-0.208089	-0.040477	-0.091463	-0.286336	-0.348981	0.091649	0.281811	0.512943	0.229859	0.273226	0.325335	0.381544	0.463232	0.190048	0.066395	0.447038	0.37076
PPN005E05	0.669637	0.49583	0.427449	0.506126	0.562175	0.400633	0.599478	0.495908	0.367205	0.547923	0.736835	0.659206	0.548625	0.43374	0.402977	0.419606	0.361996	0.509988	0.246027	0.461518	0.519023	-0.048662	0.48999	0.337349	0.491636	0.397354	0.353565	-0.32954	-0.306303	-0.199312	-0.256575	-0.309178	0.101905	-0.118045	-0.024527	0.220198	0.074134	0.067924	-0.6179	-0.50652	-0.484164	-0.527795	-0.587105	-0.481665	-0.191638	-0.218105	-0.36037	-0.573056	-0.582618
PPN005E06	0.718487	0.429174	0.452068	0.157989	0.167459	0.32725	0.221802	0.178847	0.073503	0.266262	0.405856	0.292797	0.587466	0.592416	0.608982	0.525325	0.633603	0.64617	-0.139208	0.343168	0.258964	0.1528	0.603562	0.428963	0.574677	0.133993	0.28296	0.126955	0.093609	0.208571	0.165917	0.121092	0.162603	0.086792	0.118158	0.152028	0.009822	0.381022	-0.083473	0.102351	-0.049086	-0.323879	-0.254521	-0.219973	0.074581	0.010161	-0.418976	-0.177358	-0.206322
PPN005E07	-0.233775	-0.421224	-0.243378	-0.570884	-0.555145	-0.565051	-0.430986	-0.574474	-0.628323	-0.172807	-0.084915	-0.389443	-0.366157	-0.33888	-0.192073	-0.269185	-0.406237	-0.355407	-0.312519	-0.052165	-0.379155	-0.425135	-0.283515	-0.509261	-0.306193	-0.347446	-0.322024	-0.212984	-0.240583	-0.3551	-0.357435	-0.257723	-0.333209	-0.082813	-0.082217	-0.241471	-0.441833	-0.120067	0.086014	0.253893	0.010235	0.366801	0.295671	0.358566	0.527215	0.232629	0.316638	0.44492	0.34193
PPN005E08	-0.111651	-0.437973	-0.226647	-0.616658	-0.617416	-0.401805	-0.474849	-0.617201	-0.624566	-0.312677	-0.313438	-0.544035	-0.256349	-0.192736	-0.006566	0.010107	-0.183753	-0.282177	-0.536083	-0.149402	-0.510895	-0.279903	-0.246091	-0.406462	-0.28324	-0.461017	-0.306578	0.076341	0.024207	-0.08128	-0.129028	0.033376	-0.454306	-0.232327	-0.301154	-0.428307	-0.567211	-0.164481	0.249267	0.485485	0.183142	0.407125	0.476287	0.487653	0.616137	0.332775	0.205646	0.610205	0.535366
PPN005E10	-0.600225	-0.76364	-0.73654	-0.602957	-0.609737	-0.652404	-0.532748	-0.663177	-0.526019	-0.483767	-0.45405	-0.405921	-0.708137	-0.495491	-0.64032	-0.557106	-0.45868	-0.559059	-0.395385	-0.051377	-0.50261	0.114029	-0.209844	-0.33599	-0.206844	-0.077621	-0.118179	0.208538	0.194945	-0.04605	-0.050795	0.152692	-0.062344	0.18478	-0.01255	-0.262021	-0.175638	0.052682	0.204606	0.374108	0.15971	0.419641	0.205961	0.37097	0.483264	0.321441	0.707994	0.489069	0.435019
PPN005E11	-0.157187	-0.567642	-0.34421	-0.482447	-0.472631	-0.321856	-0.435939	-0.572708	-0.428723	-0.54165	-0.415151	-0.383785	-0.292424	-0.117777	-0.183865	-0.206573	-0.003485	-0.18758	-0.680849	-0.21829	-0.541023	0.232355	0.02011	-0.143385	0.009805	-0.322946	-0.239719	0.373971	0.273739	0.221485	0.161375	0.359444	-0.068488	0.122218	-0.102403	-0.178759	-0.237587	0.235095	0.104982	0.467106	0.085829	0.245269	0.262141	0.2669	0.326754	0.040228	0.116167	0.343343	0.319614
PPN005E12	0.078786	-0.267805	0.035796	-0.508091	-0.522859	-0.230979	-0.361178	-0.489972	-0.51744	-0.33627	-0.348322	-0.565404	-0.011385	0.142556	0.246375	0.206092	0.103552	-0.047528	-0.460972	-0.129985	-0.397121	-0.146393	-0.083707	-0.248955	-0.131741	-0.554448	-0.355504	0.25719	0.252079	0.156635	0.123135	0.210178	-0.360806	-0.176246	-0.119038	-0.466698	-0.427163	-0.060338	0.340449	0.558449	0.355056	0.427893	0.556066	0.547177	0.495474	0.167911	-0.043985	0.58369	0.490914
PPN005F03	-0.164535	-0.29033	-0.353039	-0.245966	-0.232133	-0.329679	-0.224192	-0.259336	-0.244467	0.022712	0.136637	0.120516	-0.31357	-0.23228	-0.371631	-0.354249	-0.216237	-0.156414	-0.071136	0.279737	-0.049142	0.108518	0.102908	-0.044856	0.109344	0.353109	0.263916	-0.016623	-0.015661	-0.161197	-0.15028	-0.054228	0.109683	0.226946	0.042273	-0.032889	-0.034123	0.221138	-0.075516	0.099305	-0.071163	-0.023319	-0.288656	-0.032404	0.283686	0.301061	0.564065	0.055213	-0.0001
PPN005F04	0.119444	-0.25484	0.049378	-0.439154	-0.450706	-0.251542	-0.273559	-0.399448	-0.440614	-0.350041	-0.313422	-0.499121	0.007107	0.048903	0.244809	0.247641	0.074476	-0.06098	-0.484933	-0.299341	-0.464466	-0.145527	-0.127855	-0.240642	-0.172228	-0.512801	-0.300487	0.20044	0.164414	0.143188	0.061367	0.175546	-0.363784	-0.26171	-0.173432	-0.369088	-0.430279	-0.107291	0.220178	0.397093	0.175672	0.252138	0.453224	0.356688	0.353466	-0.02273	-0.182847	0.461621	0.40291
PPN005F07	0.358009	0.443169	0.307985	0.427883	0.453271	0.394687	0.455057	0.406256	0.369155	0.46817	0.649438	0.684808	0.205218	0.264164	0.005846	-0.08506	0.15224	0.341157	0.442147	0.620436	0.553921	0.167447	0.458878	0.330575	0.482269	0.483724	0.311868	-0.193465	-0.080492	-0.132518	-0.02387	-0.201553	0.494337	0.40558	0.376885	0.473764	0.436526	0.470447	-0.252907	-0.297521	-0.211683	-0.326025	-0.633131	-0.423296	-0.217853	0.159624	0.074525	-0.56773	-0.679796
PPN005F09	0.474858	0.621144	0.391692	0.673289	0.701756	0.649952	0.634239	0.640373	0.590563	0.564359	0.740324	0.854938	0.402139	0.346279	0.119318	0.075858	0.28054	0.479486	0.545825	0.581473	0.69658	0.224422	0.556999	0.463161	0.583577	0.71774	0.551193	-0.230175	-0.112948	-0.098019	-0.050383	-0.207442	0.525299	0.320795	0.337658	0.503579	0.517004	0.356791	-0.467835	-0.492479	-0.353591	-0.55087	-0.782145	-0.623166	-0.375033	-0.030431	-0.095023	-0.734296	-0.776563
PPN005F10	0.19199	-0.189168	0.132583	-0.441643	-0.43997	-0.232304	-0.303362	-0.436207	-0.491588	-0.278138	-0.254785	-0.512844	0.125151	0.203461	0.394035	0.335484	0.166765	0.049297	-0.477746	-0.194062	-0.370518	-0.228984	-0.041048	-0.226121	-0.090085	-0.638047	-0.432868	0.119203	0.090641	0.06351	0.021768	0.090216	-0.43698	-0.302159	-0.219717	-0.436294	-0.509232	-0.129517	0.204934	0.414966	0.193118	0.354313	0.541469	0.473482	0.451206	0.038472	-0.237574	0.495025	0.439449
PPN005F11	-0.052772	-0.296157	-0.050485	-0.588092	-0.605511	-0.182239	-0.451805	-0.596025	-0.596856	-0.433108	-0.466949	-0.681606	-0.152241	0.005989	0.123382	0.047704	-0.031185	-0.177898	-0.522859	-0.190546	-0.533957	-0.230672	-0.22243	-0.34746	-0.271463	-0.689045	-0.493034	0.267237	0.263307	0.145311	0.149366	0.219833	-0.332348	-0.061753	-0.071821	-0.430135	-0.424381	-0.026906	0.469603	0.659149	0.433509	0.571175	0.690812	0.660216	0.522236	0.208485	0.02846	0.677865	0.575233
PPN005F12	0.122969	-0.246917	0.007891	-0.423305	-0.437419	-0.102491	-0.307438	-0.455501	-0.400173	-0.336177	-0.333618	-0.448839	-0.06777	0.072803	0.150477	0.157193	0.100063	-0.049845	-0.524514	-0.008301	-0.449826	-0.053751	-0.055236	-0.147541	-0.094008	-0.519611	-0.320758	0.34745	0.31245	0.249711	0.234498	0.310417	-0.156113	0.027122	-0.035425	-0.21018	-0.281217	0.136484	0.395579	0.587438	0.320284	0.3617	0.467877	0.450619	0.422544	0.171076	-0.021822	0.473943	0.381644
PPN005G01	0.454955	0.165381	0.313525	0.056193	0.07405	0.052269	0.192314	0.054776	-0.05916	0.270373	0.382545	0.208661	0.272043	0.375203	0.291049	0.164886	0.244611	0.321455	0.041525	0.293853	0.269153	-0.073865	0.357215	0.110233	0.33671	0.097725	0.135946	-0.130176	-0.081729	-0.120317	-0.118633	-0.150041	-0.007645	0.016525	0.031545	-0.062026	-0.101451	0.171625	-0.162205	0.017074	-0.042002	-0.071343	-0.185298	-0.015595	0.160894	0.052197	-0.077927	-0.071502	-0.205004
PPN005G04	0.129989	-0.242984	-0.126537	-0.116471	-0.132652	-0.053209	-0.069375	-0.165563	0.004859	-0.224849	-0.243154	-0.091524	-0.08233	-0.019497	-0.0068	0.159557	0.143132	-0.025311	-0.366404	0.076709	-0.25375	0.273399	0.078918	0.152716	0.071014	0.011285	0.17556	0.430064	0.362187	0.364547	0.308061	0.43789	0.092469	0.118401	-0.086211	0.030237	0.021993	0.197683	0.220208	0.357974	0.140099	-0.040415	0.046799	0.023677	0.119058	-0.024191	0.048733	0.166911	0.139666
PPN005G05	-0.078712	-0.376016	-0.103811	-0.623932	-0.623098	-0.552198	-0.547701	-0.610172	-0.666601	-0.194152	-0.242956	-0.547762	-0.196149	-0.154759	0.065188	0.025329	-0.183544	-0.217398	-0.497198	-0.200547	-0.475602	-0.341915	-0.267423	-0.433764	-0.307558	-0.527106	-0.374519	-0.042809	-0.146099	-0.173364	-0.210165	-0.084087	-0.52638	-0.301533	-0.281147	-0.401141	-0.673186	-0.172272	0.246785	0.444829	0.144034	0.418708	0.503876	0.508706	0.639866	0.3857	0.181323	0.594095	0.549377
PPN005G06	0.064562	-0.17561	0.083067	-0.514575	-0.5214	-0.323727	-0.34474	-0.471143	-0.556279	-0.319714	-0.259266	-0.568841	0.030866	0.147521	0.29196	0.206021	0.047832	-0.040626	-0.350064	-0.044491	-0.37204	-0.330216	-0.138972	-0.312501	-0.195088	-0.568179	-0.372883	0.15968	0.239617	0.08405	0.116231	0.102706	-0.33374	-0.115979	-0.003006	-0.418013	-0.378125	-0.069763	0.428048	0.598781	0.39677	0.48193	0.592543	0.585242	0.530011	0.284826	-0.008307	0.612828	0.479408
PPN005G08	0.123627	-0.146699	0.041122	-0.483412	-0.464968	-0.313161	-0.413704	-0.471365	-0.580258	-0.113575	-0.058965	-0.407772	0.063864	0.11063	0.290304	0.193308	0.027785	0.009873	-0.404735	-0.138885	-0.273961	-0.369224	-0.072523	-0.32119	-0.119359	-0.348628	-0.166531	-0.095316	-0.145125	-0.169953	-0.220102	-0.120248	-0.542141	-0.36063	-0.348601	-0.499515	-0.643422	-0.212726	0.03847	0.376327	0.073473	0.277713	0.386559	0.431742	0.585857	0.090731	0.035904	0.511314	0.444686
PPN005G09	-0.243502	-0.478957	-0.365571	-0.652921	-0.644934	-0.276626	-0.574857	-0.724144	-0.651881	-0.501101	-0.460618	-0.584647	-0.421221	-0.315445	-0.221785	-0.229427	-0.287441	-0.38622	-0.691597	-0.377628	-0.689698	-0.201028	-0.284103	-0.441961	-0.31208	-0.446564	-0.299958	0.127733	0.002359	-0.045536	-0.149939	0.113669	-0.442172	-0.148274	-0.362893	-0.449179	-0.57926	-0.126913	0.120366	0.497053	0.125911	0.410292	0.451689	0.488726	0.543796	0.004239	0.277637	0.587018	0.555413
PPN005H01	-0.12254	-0.287391	-0.096523	-0.434181	-0.397329	-0.452175	-0.233317	-0.487226	-0.56021	-0.188384	-0.106941	-0.414762	-0.203964	-0.072502	-0.001887	-0.082554	-0.311038	-0.24852	-0.133371	0.019775	-0.275741	-0.504183	-0.210196	-0.480866	-0.24637	-0.550474	-0.549164	-0.300352	-0.211862	-0.420852	-0.343212	-0.345139	-0.423469	-0.186363	-0.099014	-0.382905	-0.489067	-0.196588	0.025026	0.111971	-0.033964	0.563482	0.483425	0.552696	0.585855	0.212886	0.224373	0.522744	0.379128
PPN005H05	0.713531	0.479964	0.588267	0.417028	0.41917	0.555733	0.516799	0.391655	0.326328	0.30616	0.353176	0.330927	0.557043	0.542733	0.548979	0.49304	0.520734	0.539737	0.092639	0.191514	0.365141	0.013318	0.400417	0.356283	0.381877	-0.00043	0.110138	-0.009996	0.015664	0.129685	0.087745	0.014212	0.156495	0.002934	0.116176	0.249831	0.078757	0.228326	-0.15265	-0.167328	-0.175005	-0.297178	-0.171378	-0.247362	-0.201978	-0.251269	-0.592875	-0.287702	-0.375779
PPN005H06	0.760915	0.530162	0.461617	0.443444	0.458331	0.633709	0.451207	0.461788	0.39444	0.319674	0.483284	0.537582	0.671359	0.639651	0.604801	0.559178	0.726794	0.737669	0.022693	0.338454	0.428313	0.288444	0.687164	0.623656	0.674115	0.436657	0.570489	0.164677	0.14843	0.298481	0.261665	0.199478	0.306283	0.134248	0.034651	0.284927	0.200915	0.442162	-0.233454	-0.087154	-0.179853	-0.568137	-0.461808	-0.494389	-0.15716	-0.164725	-0.465648	-0.380652	-0.367703
PPN005H07	-0.055742	-0.352975	-0.067209	-0.57602	-0.581924	-0.326407	-0.382954	-0.553082	-0.554749	-0.458978	-0.435756	-0.65733	-0.10863	-0.030109	0.150481	0.152479	-0.048341	-0.210811	-0.465896	-0.235583	-0.515612	-0.225246	-0.249594	-0.351697	-0.295231	-0.625869	-0.442445	0.211705	0.237917	0.111472	0.079988	0.17244	-0.398297	-0.214923	-0.108063	-0.465588	-0.413839	-0.178973	0.370839	0.546891	0.31774	0.439878	0.598378	0.543203	0.418435	0.112508	-0.040331	0.603606	0.505575
PPN005H08	0.138143	-0.090142	-0.132012	-0.127768	-0.079886	-0.160835	-0.142581	-0.153798	-0.153182	0.118064	0.340127	0.244869	0.012409	0.033717	-0.003252	-0.025523	0.063865	0.110872	-0.157668	0.181532	0.083657	0.051318	0.248037	0.092209	0.256082	0.255179	0.240993	-0.135091	-0.229352	-0.181597	-0.205279	-0.132629	-0.041443	-0.037643	-0.213636	0.075897	-0.179186	0.176523	-0.271417	-0.005234	-0.345304	-0.256275	-0.356328	-0.185745	0.156505	0.048987	0.182201	-0.119726	-0.157174
PPN005H09	-0.089045	-0.402384	-0.199902	-0.503565	-0.485771	-0.461057	-0.337723	-0.556007	-0.557062	-0.283476	-0.240972	-0.45825	-0.258894	-0.158388	-0.035647	-0.035171	-0.228288	-0.268734	-0.41792	-0.134666	-0.424021	-0.354822	-0.219478	-0.390622	-0.251307	-0.517135	-0.4032	-0.076504	-0.119956	-0.20529	-0.238179	-0.10925	-0.406255	-0.200771	-0.196188	-0.304336	-0.52352	-0.150325	0.116133	0.282115	-0.006836	0.404602	0.435061	0.457172	0.512975	0.083603	0.155328	0.503586	0.410247
PPN005H10	0.269546	-0.027715	0.061726	0.03284	0.047899	-0.062341	0.007722	-0.076802	-0.022591	0.042448	0.077704	0.070466	0.035331	0.035232	0.068492	0.081978	0.097503	0.073612	-0.260428	-0.011238	-0.080425	-0.086572	0.021555	0.03655	0.013598	-0.146541	-0.050387	-0.00408	-0.121652	0.001711	-0.061788	0.016009	-0.00538	-0.00637	-0.115254	0.220691	-0.204736	0.166521	-0.078931	0.038432	-0.289422	-0.089581	0.014879	-0.001286	0.042282	-0.159445	-0.141531	-0.012608	-0.084539
PPN006A03	0.115241	-0.242607	0.023621	-0.444233	-0.44219	-0.254939	-0.316206	-0.458988	-0.462385	-0.450416	-0.333416	-0.501178	0.062943	0.136258	0.273297	0.210539	0.158873	0.018734	-0.562998	-0.260048	-0.458443	-0.116756	-0.01056	-0.189746	-0.057124	-0.471756	-0.250504	0.257877	0.248842	0.198499	0.127993	0.243765	-0.300913	-0.128514	-0.134321	-0.370398	-0.382199	-0.018016	0.204846	0.523176	0.216016	0.277276	0.46039	0.37778	0.401734	-0.003178	-0.17481	0.484358	0.426759
PPN006A06	0.665689	0.450682	0.619913	0.148332	0.149462	0.309007	0.230469	0.181899	0.038726	0.221008	0.391501	0.211185	0.62668	0.728971	0.665137	0.486395	0.609182	0.667664	0.080141	0.476873	0.337699	0.011478	0.581216	0.332896	0.544764	-0.024555	0.069891	0.111987	0.241341	0.195918	0.260222	0.077147	0.180915	0.188431	0.290452	0.04235	0.122255	0.376639	0.10539	0.222975	0.222608	-0.05112	-0.084758	0.008429	0.147384	0.256684	-0.343129	-0.098649	-0.199418
PPN006A10	0.707879	0.483653	0.520952	0.279129	0.286578	0.381284	0.430687	0.311727	0.201806	0.175499	0.390741	0.31248	0.680176	0.745512	0.674068	0.572866	0.688303	0.700048	0.087702	0.43255	0.41374	0.142119	0.688186	0.483425	0.656769	0.22044	0.357293	0.166141	0.299979	0.281373	0.286485	0.156766	0.259954	0.182897	0.297867	0.114072	0.24865	0.339839	-0.012332	0.127777	0.115907	-0.267234	-0.252914	-0.207811	-0.000942	0.050928	-0.429433	-0.188691	-0.275108
PPN006A11	0.664606	0.369301	0.399595	0.165965	0.188891	0.335155	0.314915	0.198978	0.119333	0.19025	0.436033	0.340947	0.511012	0.535112	0.500189	0.439036	0.533576	0.555772	-0.090619	0.381806	0.248294	0.145143	0.585382	0.388887	0.564472	0.250552	0.375074	0.118422	0.140576	0.197204	0.158475	0.117221	0.181955	0.122336	0.110111	0.136681	0.120434	0.344906	-0.133626	0.115291	-0.011514	-0.35565	-0.366823	-0.281968	0.015964	-0.016873	-0.315149	-0.244445	-0.311296
PPN006B02	-0.097808	-0.526812	-0.242163	-0.610403	-0.63234	-0.472344	-0.533059	-0.636566	-0.614981	-0.498161	-0.454936	-0.616822	-0.183557	-0.111096	0.067705	0.058689	-0.046557	-0.187164	-0.652577	-0.257808	-0.569154	-0.182005	-0.120446	-0.318613	-0.16486	-0.446367	-0.221691	0.272434	0.191344	0.121453	0.021865	0.232341	-0.31254	-0.089027	-0.08894	-0.339129	-0.429135	-0.080876	0.319604	0.613815	0.227773	0.378692	0.534929	0.46253	0.583732	0.122867	0.055306	0.670846	0.629065
PPN006B03	0.29524	-0.156907	0.064448	-0.314383	-0.324842	-0.081842	-0.237598	-0.343963	-0.282791	-0.26697	-0.200967	-0.266641	0.152064	0.264409	0.318134	0.301809	0.366644	0.199947	-0.556674	0.032659	-0.264282	0.179165	0.274828	0.101025	0.240852	-0.19764	0.032437	0.423612	0.341327	0.363704	0.277902	0.4098	-0.079336	0.044206	-0.063606	-0.196282	-0.177612	0.198645	0.218701	0.576192	0.285008	0.086798	0.20464	0.20739	0.357092	0.067651	-0.148259	0.319398	0.286035
PPN006B06	0.005989	-0.370521	-0.11596	-0.589095	-0.591869	-0.408853	-0.433178	-0.55862	-0.584955	-0.347885	-0.325553	-0.569837	-0.07512	0.062098	0.191403	0.173055	0.045945	-0.092298	-0.536314	-0.127093	-0.433071	-0.191651	-0.106235	-0.25845	-0.153017	-0.455241	-0.228288	0.220347	0.172956	0.102285	0.054263	0.177965	-0.410739	-0.201125	-0.206496	-0.455843	-0.496863	-0.080026	0.318768	0.583338	0.29602	0.37041	0.50186	0.499557	0.563502	0.162082	0.065712	0.631903	0.555605
PPN006B10	0.449989	0.158493	0.240553	-0.005139	0.007502	0.127413	0.090096	-0.042967	-0.077585	-0.027419	0.132115	0.03693	0.374591	0.40714	0.397738	0.349908	0.413343	0.393171	-0.283159	0.125807	0.00742	0.000881	0.352974	0.181417	0.319314	-0.015102	0.147484	0.127132	0.172476	0.156316	0.087372	0.127639	0.003293	0.016043	-0.003919	-0.062359	-0.140105	0.183294	-0.056389	0.202818	-0.01101	-0.100222	-0.025257	-0.017102	0.17898	-0.079688	-0.286264	0.056255	-0.021278
PPN006B11	0.082591	-0.31987	-0.159212	-0.362204	-0.361276	-0.204133	-0.253002	-0.37758	-0.347606	-0.328964	-0.173441	-0.212585	-0.043093	0.018472	0.036724	0.011197	0.13473	0.054492	-0.547684	-0.133434	-0.34578	0.130031	0.185023	0.017028	0.157839	-0.006533	0.161217	0.277309	0.208634	0.195049	0.074657	0.272342	-0.054275	0.091078	-0.057535	-0.163399	-0.22182	0.208802	0.049665	0.397089	0.075478	-0.018081	0.027502	0.036434	0.312681	-0.026368	0.025086	0.269613	0.24766
PPN006C05	0.100006	-0.2447	-0.057967	-0.396613	-0.394472	-0.342863	-0.270104	-0.37044	-0.402608	-0.189879	-0.154151	-0.325458	0.056321	0.170396	0.193605	0.179201	0.166996	0.033081	-0.36285	-0.043208	-0.170316	0.01635	0.10462	-0.086264	0.071953	-0.136182	0.002044	0.197287	0.166244	0.10858	0.009565	0.164039	-0.303299	-0.195658	-0.150787	-0.465483	-0.335251	-0.092162	0.071917	0.406281	0.207443	0.138409	0.191482	0.294779	0.360777	0.082141	0.015963	0.367165	0.312077
PPN006C07	0.544247	0.264974	0.400856	0.121785	0.111831	0.125112	0.118853	0.147191	0.106316	0.071837	0.267087	0.241511	0.591003	0.643315	0.57559	0.519546	0.669824	0.662328	0.003406	0.513852	0.28556	0.351846	0.721791	0.503313	0.696136	0.280154	0.394281	0.336705	0.441505	0.407918	0.431421	0.309088	0.354339	0.313739	0.419101	0.137565	0.341395	0.415628	0.169673	0.341418	0.274138	-0.208966	-0.240957	-0.148183	0.133908	0.317827	-0.220475	-0.118587	-0.132527
PPN006C10	0.260185	0.034789	0.069693	-0.003579	0.063269	-0.070274	0.131865	-0.052643	-0.092683	0.050797	0.262282	0.118864	0.193587	0.141676	0.192405	0.210553	0.068187	0.105429	-0.08664	0.083437	0.048525	-0.103897	0.172952	-0.064025	0.160783	0.059538	0.065729	-0.28366	-0.226989	-0.282545	-0.318797	-0.268147	-0.215424	-0.270436	-0.177061	-0.154012	-0.260059	-0.134739	-0.462819	-0.201145	-0.42098	-0.145511	-0.144465	-0.108747	0.14047	-0.18275	-0.107949	-0.065378	-0.117655
PPN006D02	0.609611	0.312436	0.401475	0.116078	0.119844	0.326128	0.247101	0.155084	0.051962	0.171917	0.391291	0.291284	0.453683	0.481872	0.45209	0.361545	0.497986	0.527961	-0.077913	0.331489	0.210876	0.141875	0.547976	0.338569	0.524125	0.162267	0.257966	0.129676	0.166625	0.188646	0.155965	0.112259	0.223869	0.172317	0.202486	0.149994	0.10524	0.404973	-0.069116	0.09696	-0.008413	-0.285246	-0.302778	-0.23909	0.049255	0.059902	-0.316503	-0.195362	-0.277269
PPN006D05	-0.200004	-0.575014	-0.37275	-0.586827	-0.582573	-0.538209	-0.461712	-0.612478	-0.579122	-0.42607	-0.381997	-0.531803	-0.318376	-0.184313	-0.11557	-0.085902	-0.176268	-0.315205	-0.539272	-0.222574	-0.503178	-0.17807	-0.222828	-0.363183	-0.25453	-0.314204	-0.152046	0.160026	0.110247	-0.002885	-0.07484	0.129062	-0.392872	-0.17565	-0.283427	-0.443529	-0.494562	-0.142361	0.171664	0.477939	0.136613	0.362601	0.426592	0.464734	0.540864	0.085078	0.271775	0.618388	0.53201
PPN006D07	0.289531	-0.078719	0.030516	-0.235652	-0.237606	-0.070372	-0.150454	-0.216182	-0.241422	-0.034771	0.134226	0.026793	0.113705	0.220069	0.173758	0.114427	0.274538	0.250237	-0.328668	0.287931	-0.060544	0.149054	0.38154	0.175853	0.357813	0.141287	0.273001	0.264852	0.21563	0.210436	0.166379	0.229398	0.119639	0.238665	0.116668	0.007484	-0.023615	0.374314	0.140117	0.444052	0.193254	-0.076019	-0.148946	0.008376	0.318293	0.247548	0.085276	0.110922	0.0449
PPN006D08	0.868814	0.604629	0.704844	0.504539	0.515491	0.618378	0.545989	0.466714	0.403021	0.352026	0.498958	0.489366	0.734526	0.69735	0.665775	0.594335	0.685659	0.733564	0.096654	0.393554	0.428855	0.123101	0.617392	0.50912	0.598855	0.140036	0.241651	0.06233	0.118449	0.234962	0.213158	0.084493	0.3064	0.140895	0.214764	0.330767	0.237942	0.35779	-0.171971	-0.083012	-0.110327	-0.3924	-0.324186	-0.325822	-0.207468	-0.147332	-0.620718	-0.434056	-0.496663
PPN006D10	-0.043811	-0.177112	-0.086179	-0.145084	-0.106837	0.042354	0.098313	-0.245742	-0.186259	-0.250607	-0.192259	-0.24972	-0.186473	-0.153728	-0.104015	-0.074663	-0.236027	-0.28412	-0.211437	-0.235484	-0.26367	-0.2425	-0.215325	-0.317127	-0.222953	-0.47881	-0.490172	-0.196172	-0.154555	-0.251832	-0.295559	-0.18413	-0.279193	-0.226825	-0.16005	-0.197379	-0.297427	-0.228691	-0.212843	-0.145757	-0.245927	0.230029	0.257716	0.181605	0.049362	-0.302893	-0.149164	0.132051	0.040164
PPN006D11	0.085518	0.098832	-0.018655	0.402874	0.454693	-0.061112	0.436858	0.381098	0.348226	0.351673	0.520773	0.566623	0.072239	-0.007629	-0.142238	-0.056439	-0.086567	0.027659	0.442219	0.263995	0.455462	0.030235	0.143199	0.068581	0.175991	0.560019	0.359616	-0.409038	-0.303751	-0.363318	-0.365379	-0.389366	0.11046	-0.119095	-0.02088	0.18141	0.163291	-0.104897	-0.634838	-0.636194	-0.594714	-0.408663	-0.57179	-0.456621	-0.263586	-0.169942	0.081007	-0.485299	-0.541665
PPN006E01	0.372393	0.045103	0.238785	-0.252397	-0.257492	-0.061954	-0.084741	-0.188257	-0.266214	-0.232725	-0.015949	-0.185231	0.346811	0.508848	0.496626	0.364621	0.483425	0.385972	-0.317663	0.164253	-0.06732	0.126266	0.455578	0.169114	0.41358	-0.118195	0.077146	0.383898	0.418065	0.380326	0.352464	0.341699	0.00953	0.136289	0.192088	-0.194627	0.014777	0.258743	0.255508	0.579186	0.434691	0.080835	0.110516	0.174087	0.319254	0.241004	-0.200366	0.222223	0.165372
PPN006E03	0.34671	0.094059	0.212665	-0.135289	-0.120507	-0.122826	-0.005328	-0.088824	-0.193918	0.038672	0.270224	0.08184	0.328339	0.446851	0.38104	0.323912	0.34282	0.377437	-0.023655	0.497971	0.14594	0.092007	0.509251	0.151552	0.479502	0.125521	0.173402	0.093896	0.225057	0.067111	0.10783	0.033688	0.060038	0.10963	0.24127	-0.149372	0.042572	0.20779	0.037193	0.263155	0.188394	0.024191	-0.122948	0.062457	0.395512	0.405111	0.048756	0.069288	0.000517
PPN006E04	-0.223805	-0.369246	-0.12308	-0.594319	-0.580002	-0.512515	-0.347249	-0.579168	-0.64299	-0.476159	-0.384288	-0.704876	-0.201619	-0.020264	0.069891	-0.047185	-0.219424	-0.3089	-0.290544	-0.183681	-0.41462	-0.446892	-0.306511	-0.551981	-0.352746	-0.637607	-0.517746	0.001035	0.125748	-0.118272	-0.065904	-0.052421	-0.465126	-0.178617	-0.033897	-0.548888	-0.4199	-0.261383	0.30425	0.499826	0.336985	0.661697	0.704812	0.689567	0.557663	0.226505	0.143598	0.706935	0.549627
PPN006E06	-0.576767	-0.875825	-0.692527	-0.797713	-0.812953	-0.732657	-0.722444	-0.847519	-0.703537	-0.648806	-0.742479	-0.786851	-0.654805	-0.460017	-0.417608	-0.351809	-0.371278	-0.599519	-0.70822	-0.376976	-0.745417	-0.060361	-0.42962	-0.461637	-0.446883	-0.528237	-0.409578	0.32551	0.197591	0.07542	0.014846	0.285559	-0.389404	-0.089476	-0.303688	-0.482901	-0.498897	-0.136035	0.379522	0.598584	0.290657	0.581823	0.634877	0.632202	0.558567	0.151654	0.430975	0.78449	0.761127
PPN006E07	0.0858	-0.284683	-0.118027	-0.410037	-0.395723	-0.382254	-0.263671	-0.415533	-0.448617	-0.206132	-0.01314	-0.19787	0.043582	0.230031	0.161176	0.114303	0.160248	0.116207	-0.293755	0.266296	-0.096509	0.039826	0.337125	-0.028213	0.30581	-0.010412	0.079746	0.148595	0.205352	0.032999	0.015762	0.089405	-0.114495	0.054955	0.079501	-0.321505	-0.171483	0.094483	0.093799	0.441432	0.219311	0.204807	0.074009	0.270784	0.558745	0.351273	0.221423	0.345745	0.265799
PPN006E08	0.425246	0.163373	0.231137	0.207482	0.212126	0.257999	0.217704	0.098968	0.150884	0.209677	0.191585	0.203353	0.188491	0.183423	0.183413	0.252567	0.198004	0.194796	-0.05431	0.240347	0.127195	-0.06883	0.132654	0.153625	0.123526	-0.044421	0.036624	-0.01206	-0.037343	0.023959	-0.019751	-0.000611	0.081228	0.014293	-0.009283	0.225017	-0.050496	0.126416	-0.055873	-0.022684	-0.194634	-0.11936	-0.067235	-0.031578	-0.011752	-0.110877	-0.190759	-0.106615	-0.211826
PPN006F05	-0.253577	-0.423137	-0.408969	-0.428609	-0.410891	-0.527439	-0.421216	-0.472612	-0.447739	-0.149273	0.00691	-0.070592	-0.362655	-0.192514	-0.354399	-0.416849	-0.220546	-0.177884	-0.231541	0.256877	-0.179763	0.04834	0.115365	-0.150439	0.112526	0.175	0.113552	0.043035	0.040336	-0.142571	-0.11159	-0.008465	0.030128	0.27923	0.045106	-0.152072	-0.122341	0.240683	0.024096	0.324536	0.081611	0.202109	-0.08447	0.189457	0.503749	0.432486	0.638147	0.250908	0.195674
PPN006F06	0.062353	-0.267143	-0.141897	-0.252785	-0.204113	-0.378988	-0.023706	-0.311282	-0.319761	-0.161596	0.095705	-0.06701	-0.051998	0.061328	0.002332	-0.004542	-0.053491	-0.039456	-0.202179	0.221175	-0.090188	-0.105971	0.195486	-0.147134	0.179685	-0.051993	-0.048055	-0.119078	-0.039598	-0.206667	-0.224761	-0.152804	-0.120497	-0.01113	0.053373	-0.166049	-0.161581	-0.01086	-0.18479	0.103521	-0.114406	0.131964	-0.026119	0.124134	0.367385	0.114935	0.152053	0.140924	0.032414
PPN006F12	-0.045046	-0.504091	-0.294801	-0.567131	-0.564656	-0.480054	-0.473963	-0.583455	-0.542735	-0.481271	-0.302905	-0.416563	-0.091944	0.026564	0.072575	0.067292	0.118045	-0.035357	-0.62407	-0.085797	-0.438543	0.116017	0.160574	-0.095802	0.128064	-0.147613	0.032579	0.348618	0.294447	0.220208	0.130503	0.312764	-0.168257	0.021013	-0.050298	-0.315546	-0.262295	0.074781	0.194408	0.611718	0.229148	0.193609	0.230857	0.292344	0.525947	0.190996	0.136517	0.477661	0.454675
PPN006G04	-0.261009	-0.548905	-0.329618	-0.721206	-0.732683	-0.63672	-0.550268	-0.665317	-0.6667	-0.572281	-0.48672	-0.661581	-0.200662	-0.01198	0.02286	-0.028851	-0.015719	-0.17942	-0.518951	-0.093186	-0.51096	-0.006129	-0.029306	-0.239088	-0.070095	-0.355252	-0.207896	0.386436	0.439027	0.213952	0.222566	0.322081	-0.258929	0.031136	-0.037147	-0.58696	-0.263669	-0.020108	0.45463	0.740921	0.578505	0.496738	0.485113	0.550678	0.591898	0.363656	0.258311	0.687166	0.65076
PPN006G05	0.315728	-0.075099	0.086016	-0.320204	-0.298195	-0.272387	-0.15063	-0.336738	-0.380171	-0.139616	0.035619	-0.208022	0.20663	0.275978	0.405482	0.4011	0.238992	0.184104	-0.331446	0.289395	-0.150452	-0.140425	0.25641	-0.019891	0.2151	-0.303414	-0.145391	0.094761	0.11747	0.04401	0.044136	0.047568	-0.154881	-0.047934	0.054796	-0.157329	-0.215629	0.053501	0.159205	0.394744	0.12045	0.183568	0.21603	0.281074	0.491924	0.266229	-0.089627	0.305892	0.231601
PPN006G06	-0.108354	-0.456935	-0.304003	-0.531719	-0.515284	-0.502437	-0.435806	-0.533856	-0.477769	-0.407865	-0.272644	-0.361276	-0.168193	-0.11382	-0.049844	-0.03041	-0.005267	-0.157297	-0.562959	-0.164141	-0.442559	0.133977	0.023155	-0.164908	0.00505	-0.141969	-0.052466	0.246569	0.177132	0.107495	0.01506	0.228242	-0.243209	-0.101769	-0.217579	-0.395732	-0.313467	-0.010114	0.014182	0.410233	0.093534	0.112196	0.146356	0.193664	0.361447	0.053886	0.125876	0.346464	0.348349
PPN006G07	0.047893	-0.22068	-0.054054	-0.373223	-0.334894	-0.402192	-0.256921	-0.360988	-0.393761	-0.311408	-0.039754	-0.212961	0.082885	0.10749	0.179666	0.115665	0.088643	0.040471	-0.308545	-0.061979	-0.237272	0.030021	0.186655	-0.114293	0.165257	-0.141769	-0.101108	0.037915	0.081723	-0.017521	-0.035339	0.018443	-0.21071	-0.118885	-0.067255	-0.329026	-0.194817	-0.046892	-0.079345	0.264461	0.030377	0.085545	0.064724	0.132938	0.299734	0.103412	-0.012087	0.173297	0.164456
PPN006G08	0.605902	0.296199	0.38592	0.122192	0.143892	0.186775	0.298347	0.150206	0.023394	0.079289	0.300541	0.155011	0.591117	0.644538	0.629913	0.552595	0.595973	0.570663	-0.104843	0.250061	0.247547	0.070883	0.579986	0.297611	0.546643	0.072575	0.210726	0.091819	0.15232	0.169264	0.101622	0.078978	0.020032	-0.051452	0.116562	-0.06293	-0.004505	0.150041	-0.183442	0.062203	-0.019888	-0.204449	-0.137121	-0.12512	0.116977	-0.046858	-0.458216	-0.082912	-0.128034
PPN006G10	-0.178293	-0.395343	-0.149798	-0.563564	-0.552085	-0.539923	-0.400259	-0.520848	-0.544312	-0.43751	-0.324387	-0.529855	-0.184608	-0.10822	-0.011046	-0.047707	-0.15681	-0.276225	-0.375428	-0.271787	-0.464957	-0.124646	-0.20204	-0.408161	-0.229342	-0.404469	-0.344015	0.104978	0.144206	-0.01201	-0.044512	0.068698	-0.413291	-0.243688	-0.191961	-0.573109	-0.363348	-0.236458	0.109956	0.398853	0.241508	0.361044	0.384159	0.426897	0.36234	0.103822	0.104034	0.441933	0.382229
PPN006G11	-0.295457	-0.459785	-0.313212	-0.607475	-0.625123	-0.379357	-0.4017	-0.541693	-0.538156	-0.408025	-0.390689	-0.533989	-0.404511	-0.304863	-0.230517	-0.194381	-0.293478	-0.408647	-0.368394	-0.220705	-0.500076	-0.127236	-0.325523	-0.393334	-0.351011	-0.309788	-0.223191	0.184789	0.196724	0.022672	-0.025449	0.136321	-0.291308	-0.098622	-0.101283	-0.422856	-0.330884	-0.105151	0.292638	0.420748	0.266629	0.34078	0.348177	0.376264	0.373762	0.159702	0.289959	0.529907	0.425355
PPN006H03	0.353396	0.035313	0.141934	-0.110063	-0.111197	-0.111478	-0.035353	-0.042107	-0.083825	0.009917	0.215395	0.149976	0.312224	0.391746	0.327611	0.297257	0.43793	0.407665	-0.121602	0.500318	0.101722	0.356739	0.58992	0.356338	0.571943	0.271712	0.338994	0.340401	0.384783	0.324598	0.347707	0.29208	0.271094	0.30091	0.298197	0.010619	0.261515	0.387098	0.167397	0.402093	0.325734	-0.143671	-0.271633	-0.087045	0.218177	0.396709	0.018975	-0.051532	-0.055109
PPN006H04	0.307988	0.008752	0.124337	-0.116139	-0.107611	-0.138	-0.006819	-0.072455	-0.114878	0.009313	0.230427	0.134607	0.269999	0.347155	0.294846	0.259901	0.347007	0.342044	-0.063638	0.516741	0.120899	0.262597	0.550716	0.266058	0.53404	0.207146	0.235325	0.214725	0.296351	0.187656	0.228385	0.164463	0.223592	0.262137	0.308874	-0.011309	0.23065	0.308061	0.100808	0.310593	0.247544	-0.074309	-0.233348	-0.052699	0.254244	0.396368	0.036984	-0.036206	-0.061836
PPN006H05	0.358418	0.040602	0.172223	-0.05959	-0.064103	-0.082821	-0.006159	-0.020545	-0.032696	0.015783	0.227224	0.201033	0.301187	0.381259	0.3101	0.254874	0.44622	0.435226	-0.110631	0.570471	0.117341	0.374329	0.626788	0.38877	0.614821	0.215285	0.254189	0.350578	0.39708	0.334304	0.38773	0.304105	0.39634	0.437583	0.379295	0.153975	0.348113	0.52452	0.189676	0.37438	0.310414	-0.122945	-0.265331	-0.124327	0.195129	0.42664	-0.02308	-0.10194	-0.102372
PPN006H07	0.412823	0.117321	0.154515	0.10164	0.138171	0.162301	0.170677	-0.005663	0.014911	0.191356	0.289235	0.200139	0.173689	0.176557	0.163083	0.213842	0.155727	0.163912	-0.200429	0.197414	0.080712	-0.097509	0.177503	0.03097	0.171502	-0.018883	0.039324	-0.146248	-0.215453	-0.130764	-0.234	-0.136982	-0.087985	-0.152176	-0.142262	0.104036	-0.218769	0.015916	-0.336666	-0.101315	-0.357034	-0.160852	-0.148038	-0.069103	0.084836	-0.193442	-0.187388	-0.135962	-0.231332
PPN006H09	0.351424	0.101315	0.171289	-0.038853	-0.014387	-0.025003	-0.002009	-0.007474	-0.085085	0.205213	0.238357	0.078629	0.301381	0.273719	0.314659	0.303565	0.302291	0.24018	-0.165697	0.013793	0.11645	0.058101	0.22312	0.077564	0.206428	0.140875	0.205365	-0.040233	-0.124469	-0.035553	-0.190356	-0.027513	-0.288189	-0.356454	-0.410244	-0.354212	-0.330821	-0.133316	-0.402989	-0.003675	-0.13769	-0.225147	-0.154316	-0.057473	0.086355	-0.17048	-0.185072	-0.032287	-0.032289
PPN006H11	0.110195	-0.207376	0.031428	-0.465928	-0.488409	-0.106775	-0.314603	-0.445383	-0.444862	-0.52923	-0.480251	-0.603491	0.110092	0.265626	0.368164	0.300796	0.302655	0.102151	-0.596971	-0.260533	-0.45817	0.008941	0.075098	-0.065881	0.023607	-0.553544	-0.27922	0.459288	0.445496	0.401539	0.346081	0.431312	-0.23421	-0.052418	-0.042356	-0.383984	-0.288858	0.06152	0.425239	0.656708	0.453331	0.358647	0.569362	0.447171	0.407536	0.063598	-0.244858	0.570039	0.540931
PPN007A01	-0.320457	-0.715286	-0.517463	-0.581179	-0.581455	-0.493273	-0.371491	-0.638434	-0.487546	-0.71329	-0.655804	-0.601613	-0.404403	-0.194038	-0.252485	-0.192061	-0.105616	-0.332495	-0.699509	-0.271302	-0.656389	0.161779	-0.099932	-0.179233	-0.120667	-0.429927	-0.299379	0.44959	0.411446	0.268626	0.200304	0.421595	-0.122755	0.108394	-0.039855	-0.318072	-0.229217	0.095595	0.289368	0.525028	0.269473	0.394406	0.422739	0.38565	0.350592	0.016037	0.15723	0.533729	0.512046
PPN007A02	0.741981	0.713597	0.678395	0.799044	0.821009	0.848509	0.875142	0.784494	0.735087	0.408051	0.534177	0.676095	0.725997	0.634583	0.521817	0.479124	0.607652	0.680819	0.387528	0.26705	0.631784	0.246321	0.581809	0.591733	0.589104	0.3793	0.372332	-0.058854	0.045938	0.178516	0.153772	0.00071	0.419323	0.125026	0.281253	0.442792	0.47111	0.266264	-0.414559	-0.481279	-0.289768	-0.601559	-0.544342	-0.637688	-0.609398	-0.423371	-0.711602	-0.721827	-0.734517
PPN007A04	0.869181	0.665329	0.702146	0.701095	0.717943	0.784554	0.720204	0.669896	0.607664	0.412513	0.551845	0.639942	0.80894	0.732391	0.654975	0.58486	0.749956	0.799387	0.192483	0.282891	0.579347	0.257606	0.701904	0.634242	0.69824	0.352676	0.420381	0.024589	0.050285	0.248613	0.179364	0.077136	0.360646	0.103666	0.192172	0.393288	0.344819	0.31677	-0.387532	-0.307002	-0.244386	-0.601153	-0.509366	-0.559087	-0.438555	-0.366203	-0.742351	-0.634157	-0.631557
PPN007A06	0.681295	0.524672	0.502414	0.420832	0.437145	0.478935	0.388307	0.377743	0.297459	0.502582	0.589116	0.548195	0.50916	0.525169	0.406561	0.29638	0.474217	0.588487	0.143197	0.399501	0.491016	0.044999	0.512992	0.400204	0.506352	0.32405	0.361214	-0.104366	-0.106424	0.00217	-0.009709	-0.085967	0.215045	0.115143	0.024837	0.254698	0.073848	0.337474	-0.278792	-0.145729	-0.201148	-0.370367	-0.422357	-0.295139	-0.098445	-0.08952	-0.272088	-0.387578	-0.466932
PPN007A08	0.035589	-0.393464	-0.0953	-0.563004	-0.574546	-0.360933	-0.439964	-0.551814	-0.551978	-0.38955	-0.356039	-0.522879	-0.082524	0.099573	0.1571	0.038974	0.14329	-0.012214	-0.626023	-0.13137	-0.451863	-0.026362	0.02632	-0.134037	-0.015394	-0.460549	-0.254744	0.376939	0.289431	0.252028	0.22023	0.339664	-0.213074	0.055073	-0.111747	-0.352554	-0.358395	0.192725	0.366638	0.67144	0.399196	0.356584	0.452396	0.447238	0.485268	0.178532	0.005401	0.551754	0.502064
PPN007A09	0.256461	-0.049	0.146705	-0.26215	-0.268446	-0.023439	-0.153281	-0.274186	-0.28736	-0.180778	-0.08294	-0.251523	0.106877	0.151063	0.275734	0.221168	0.168564	0.11595	-0.396759	0.060076	-0.273811	-0.197105	0.039531	-0.067853	0.00075	-0.345506	-0.14357	0.199166	0.187463	0.175323	0.154037	0.178943	-0.088068	0.062677	-0.006355	-0.061193	-0.199511	0.153748	0.282633	0.467345	0.22167	0.176466	0.289162	0.249989	0.332213	0.111284	-0.142054	0.311919	0.216502
PPN007A12	0.757149	0.572359	0.56488	0.49006	0.490718	0.554829	0.503687	0.534523	0.474098	0.522578	0.631005	0.66302	0.649685	0.616468	0.51476	0.497934	0.647782	0.708302	0.279816	0.649797	0.611858	0.363072	0.719533	0.644871	0.719743	0.558566	0.582186	0.122863	0.169782	0.257348	0.264612	0.126309	0.452193	0.252699	0.28909	0.350853	0.449221	0.429707	-0.133335	-0.075694	0.007719	-0.556947	-0.632013	-0.496738	-0.244719	0.065051	-0.322366	-0.543405	-0.574789
PPN007B01	-0.698351	-0.880871	-0.780197	-0.874969	-0.89585	-0.848312	-0.806878	-0.897485	-0.773116	-0.726473	-0.790206	-0.832761	-0.705641	-0.504841	-0.475838	-0.410431	-0.425784	-0.632258	-0.670365	-0.367882	-0.792524	-0.032681	-0.421299	-0.469677	-0.440079	-0.488761	-0.392677	0.351592	0.266845	0.086125	0.055253	0.295132	-0.347769	-0.020399	-0.203837	-0.514542	-0.435432	-0.132264	0.47479	0.655433	0.387394	0.641047	0.635923	0.668244	0.614276	0.28726	0.554598	0.831629	0.831464
PPN007B02	-0.668063	-0.848901	-0.69585	-0.828087	-0.85922	-0.812872	-0.818571	-0.871965	-0.705392	-0.724956	-0.814446	-0.813307	-0.670703	-0.491073	-0.447846	-0.373434	-0.394512	-0.603555	-0.612708	-0.318567	-0.76678	0.031366	-0.400086	-0.435609	-0.418135	-0.456767	-0.358143	0.403824	0.346372	0.14942	0.139593	0.354151	-0.276558	0.047708	-0.129275	-0.470132	-0.340532	-0.101273	0.547234	0.714862	0.44948	0.643398	0.646122	0.665657	0.601333	0.336113	0.562045	0.823144	0.818978
PPN007B04	0.363733	0.18867	0.293215	0.135911	0.129751	0.441861	0.215005	0.070681	0.084718	-0.1229	0.037688	0.115582	0.211583	0.335966	0.174827	-0.038964	0.359317	0.342071	-0.200523	-0.041957	0.02099	0.207928	0.387585	0.260048	0.374988	-0.061808	0.005892	0.252033	0.266518	0.300273	0.277657	0.269473	0.337993	0.417395	0.269013	0.21674	0.191409	0.528853	0.011903	0.181336	0.089675	-0.080597	-0.094259	-0.120604	-0.1361	-0.138727	-0.342556	-0.15415	-0.233687
PPN007B10	-0.389171	-0.445573	-0.498194	-0.239204	-0.204319	-0.406769	-0.187674	-0.303833	-0.271789	-0.045584	0.09157	0.072057	-0.541715	-0.448863	-0.595242	-0.61363	-0.493159	-0.429617	-0.013705	0.027781	-0.086892	-0.020069	-0.112112	-0.302529	-0.084695	0.143347	-0.067435	-0.284745	-0.294129	-0.444978	-0.418854	-0.310392	-0.01689	0.073296	-0.065538	-0.017683	-0.122962	0.0312	-0.313266	-0.205349	-0.354677	0.093927	-0.200908	-0.000466	0.177493	0.122174	0.538576	-0.001115	-0.081418
PPN007B11	0.516149	0.190114	0.269823	0.206878	0.214845	0.262465	0.277001	0.217592	0.188128	0.256419	0.366002	0.381071	0.364049	0.394547	0.274668	0.215489	0.445596	0.452183	-0.055687	0.322543	0.28393	0.279957	0.513905	0.402007	0.506643	0.410801	0.473123	0.148955	0.155242	0.187724	0.14505	0.160116	0.247829	0.189934	0.036612	0.083524	0.141607	0.37103	-0.181371	0.04785	-0.004467	-0.376658	-0.432662	-0.323663	-0.072752	-0.080918	-0.182816	-0.262969	-0.316081
PPN007C02	-0.671447	-0.882767	-0.740369	-0.881579	-0.903838	-0.855853	-0.80843	-0.904185	-0.779796	-0.745926	-0.799938	-0.853226	-0.679698	-0.487857	-0.444077	-0.387485	-0.406946	-0.617104	-0.694764	-0.395379	-0.809359	-0.045084	-0.421172	-0.478226	-0.442494	-0.51002	-0.397297	0.364484	0.278737	0.108163	0.062987	0.310939	-0.362931	-0.029972	-0.201437	-0.525297	-0.442091	-0.143413	0.48086	0.687071	0.40839	0.63759	0.650867	0.672808	0.609556	0.26514	0.513228	0.836802	0.832141
PPN007C03	-0.390801	-0.753302	-0.591243	-0.775024	-0.770271	-0.70743	-0.652307	-0.767457	-0.717928	-0.517123	-0.429244	-0.572766	-0.47479	-0.319352	-0.271142	-0.235188	-0.244227	-0.420045	-0.642398	-0.225351	-0.607999	0.010906	-0.18665	-0.381408	-0.203597	-0.338134	-0.265887	0.220076	0.132465	-0.008348	-0.061876	0.16429	-0.353353	-0.140149	-0.281339	-0.47457	-0.464533	-0.077323	0.175136	0.479264	0.146826	0.384922	0.36014	0.441728	0.573819	0.219712	0.374949	0.596843	0.559594
PPN007C04	0.332759	0.095836	0.142232	-0.065457	-0.021812	0.11903	0.029355	-0.162727	-0.195917	0.056932	0.184747	0.016927	0.134542	0.15403	0.227463	0.155631	0.073132	0.140114	-0.206899	0.091971	-0.028283	-0.285042	0.144584	-0.056221	0.119422	-0.174789	-0.077856	-0.215188	-0.25453	-0.222297	-0.252231	-0.204708	-0.185266	-0.085618	-0.133883	-0.022702	-0.325342	0.036538	-0.189917	0.039382	-0.242644	0.031025	0.048314	0.09372	0.275635	-0.08261	-0.089604	0.086139	0.012958
PPN007C05	0.538257	0.353775	0.384728	0.157863	0.171742	0.126958	0.300084	0.231251	0.086401	0.336444	0.513916	0.331283	0.464615	0.535565	0.478575	0.456283	0.404494	0.480592	0.263837	0.726111	0.432612	-0.012558	0.501255	0.289402	0.475799	0.285261	0.337217	0.010552	0.157223	0.058334	0.134982	-0.04198	0.198383	0.151856	0.334117	0.108958	0.211356	0.251517	0.048787	0.107985	0.111904	-0.150373	-0.264931	-0.087939	0.19555	0.383903	-0.029659	-0.113996	-0.229871
PPN007C09	-0.261261	-0.728205	-0.489499	-0.611219	-0.611974	-0.5207	-0.549151	-0.688172	-0.552493	-0.472951	-0.491787	-0.504587	-0.446745	-0.342703	-0.309202	-0.248188	-0.202413	-0.354282	-0.776172	-0.287163	-0.665462	0.00653	-0.205546	-0.26282	-0.223184	-0.311785	-0.171468	0.293068	0.111711	0.101723	-0.041098	0.281925	-0.283716	-0.029184	-0.329447	-0.341373	-0.47582	0.015594	0.138764	0.493986	0.127928	0.272228	0.316604	0.350399	0.438173	-0.02819	0.268057	0.50559	0.513884
PPN007C11	0.262817	-0.027292	0.004315	-0.058084	-0.040949	-0.012364	0.122917	-0.029245	-0.050095	0.033847	0.260996	0.210298	0.057059	0.096779	0.034124	0.081226	0.110801	0.124861	-0.077563	0.327312	0.040894	0.122713	0.295314	0.151651	0.287272	0.272466	0.305413	0.0856	0.123233	0.058357	0.024355	0.059101	0.16688	0.160528	0.152052	0.102443	0.104664	0.248975	-0.053835	0.117767	-0.04485	-0.218271	-0.350615	-0.181527	0.087708	0.119653	0.10136	-0.11365	-0.215957
PPN007C12	0.624248	0.539575	0.50713	0.617889	0.650427	0.646593	0.68364	0.54914	0.543211	0.443059	0.437313	0.489243	0.439953	0.268378	0.324945	0.398499	0.263969	0.324253	0.17166	0.066619	0.364523	-0.079833	0.146525	0.241579	0.155174	0.103279	0.131365	-0.279269	-0.32378	-0.098317	-0.203102	-0.208495	0.045302	-0.226865	-0.111583	0.347969	0.03242	-0.056668	-0.512838	-0.55693	-0.532812	-0.490754	-0.336799	-0.455416	-0.476668	-0.597887	-0.617348	-0.546774	-0.578638
PPN007D01	-0.577003	-0.852501	-0.693802	-0.873617	-0.892525	-0.832243	-0.781877	-0.888339	-0.776627	-0.735904	-0.733874	-0.800646	-0.593752	-0.390405	-0.361595	-0.323192	-0.301952	-0.513414	-0.729486	-0.330737	-0.773295	0.021458	-0.28767	-0.406139	-0.311748	-0.447097	-0.317899	0.403687	0.321788	0.154584	0.103087	0.347486	-0.319618	0.005919	-0.168346	-0.512301	-0.408842	-0.069994	0.451369	0.720055	0.417962	0.578803	0.579923	0.617619	0.634241	0.2831	0.469585	0.801087	0.794636
PPN007D10	-0.358568	-0.658981	-0.38727	-0.754081	-0.77239	-0.727182	-0.6412	-0.761532	-0.736707	-0.53383	-0.449574	-0.637923	-0.403127	-0.173772	-0.18909	-0.242565	-0.226907	-0.312864	-0.488232	0.00744	-0.552477	-0.16353	-0.152158	-0.39662	-0.189837	-0.375988	-0.262317	0.280754	0.335921	0.068607	0.096429	0.201615	-0.216675	0.148933	0.040667	-0.445707	-0.306034	0.042401	0.494652	0.755433	0.510163	0.629616	0.522604	0.651344	0.74676	0.510271	0.507406	0.751304	0.643684
PPN007D11	-0.185175	-0.382718	-0.327733	-0.306843	-0.297827	-0.258411	-0.236153	-0.353129	-0.292803	-0.138517	-0.094669	-0.115408	-0.402487	-0.257251	-0.370467	-0.319105	-0.275014	-0.321726	-0.19428	0.029899	-0.224944	-0.003561	-0.147476	-0.233698	-0.146513	-0.026384	-0.061274	0.029628	0.01812	-0.125579	-0.136735	-0.002858	-0.09517	0.016467	-0.131557	-0.158764	-0.222972	0.062136	-0.011631	0.146245	-0.071664	0.172215	0.029459	0.203005	0.265602	0.136202	0.430555	0.213302	0.090166
PPN007E01	0.200665	-0.283779	0.006368	-0.418877	-0.424694	-0.254499	-0.295526	-0.418469	-0.395979	-0.372688	-0.321518	-0.430815	0.125299	0.25465	0.327251	0.26972	0.32748	0.146293	-0.635655	-0.157817	-0.377789	0.098895	0.17544	0.015543	0.13327	-0.338814	-0.087005	0.406134	0.337353	0.335677	0.258115	0.393696	-0.220264	-0.056854	-0.182353	-0.380557	-0.318517	0.108339	0.239613	0.595892	0.340709	0.19229	0.349667	0.308016	0.384028	-0.007657	-0.182747	0.441357	0.425275
PPN007E02	-0.066546	-0.281449	-0.066005	-0.552112	-0.566512	-0.233211	-0.406698	-0.510096	-0.595009	-0.314228	-0.216377	-0.471598	-0.141406	0.025172	0.045129	-0.109074	-0.058869	-0.079062	-0.40038	-0.102216	-0.38148	-0.241523	-0.069734	-0.300529	-0.114045	-0.328062	-0.17707	0.14675	0.184408	0.033785	0.032802	0.092844	-0.237904	0.050648	-0.016471	-0.387137	-0.352798	0.074532	0.330267	0.577856	0.394526	0.418865	0.388502	0.46137	0.549385	0.274143	0.199783	0.554056	0.432699
PPN007E03	0.260427	0.225959	0.058426	0.223907	0.223683	0.246313	0.179001	0.223952	0.200815	0.390735	0.485745	0.548807	0.108729	0.191076	-0.038277	-0.035175	0.181326	0.290831	0.262184	0.66992	0.419296	0.284831	0.489172	0.36486	0.501777	0.643448	0.554874	0.043481	0.084911	0.023976	0.079035	0.011292	0.437553	0.403445	0.277223	0.281111	0.351762	0.435203	-0.089939	-0.026499	-0.011021	-0.28019	-0.572395	-0.282084	0.057578	0.349896	0.324787	-0.305975	-0.355371
PPN007E05	0.438308	0.046878	0.25551	-0.156845	-0.155069	-0.106336	-0.03871	-0.146727	-0.178333	-0.017296	0.058836	-0.116443	0.318347	0.358003	0.483612	0.494446	0.369109	0.297857	-0.270165	0.217846	-0.048248	-0.084817	0.223745	0.115372	0.185742	-0.24819	-0.048003	0.175102	0.164468	0.179387	0.150013	0.151606	-0.109809	-0.081388	-0.019533	-0.071175	-0.187371	0.113207	0.201876	0.34555	0.124543	0.024317	0.158811	0.15347	0.280745	0.112049	-0.24731	0.200731	0.122027
PPN007E06	0.093869	-0.365614	-0.079771	-0.532962	-0.515286	-0.450781	-0.311737	-0.518361	-0.50878	-0.503694	-0.299875	-0.486582	0.06178	0.150727	0.282043	0.272459	0.172581	0.014777	-0.569525	-0.126735	-0.448056	-0.027122	0.103907	-0.113001	0.06242	-0.442171	-0.245707	0.278818	0.286033	0.202381	0.145917	0.24832	-0.278144	-0.124796	-0.076681	-0.374358	-0.293663	-0.026416	0.232485	0.553726	0.249719	0.238407	0.346529	0.334674	0.401103	0.084822	-0.129063	0.431565	0.386388
PPN007E07	0.015421	-0.323179	-0.14058	-0.590352	-0.580908	-0.507425	-0.41275	-0.572294	-0.62441	-0.380638	-0.209869	-0.479702	-0.023756	0.135949	0.22693	0.191301	0.074225	-0.024725	-0.39824	0.108938	-0.34045	-0.191831	0.066178	-0.194421	0.017881	-0.416517	-0.257143	0.192374	0.246514	0.067918	0.089579	0.121127	-0.260161	-0.041479	0.031672	-0.366975	-0.322698	0.013023	0.362776	0.601812	0.294688	0.410013	0.422647	0.517764	0.63226	0.411927	0.150229	0.580031	0.478441
PPN007E08	-0.500628	-0.649414	-0.596439	-0.740416	-0.727943	-0.778111	-0.544225	-0.67718	-0.700788	-0.414931	-0.355584	-0.582654	-0.494626	-0.38357	-0.292814	-0.216489	-0.417907	-0.515905	-0.377114	-0.163432	-0.481008	-0.213373	-0.339407	-0.528593	-0.361616	-0.206675	-0.154187	-0.006825	0.00286	-0.226569	-0.258255	-0.067172	-0.486845	-0.286918	-0.253462	-0.578082	-0.510801	-0.314262	0.109469	0.308224	0.088485	0.405307	0.374037	0.427971	0.630468	0.244412	0.512627	0.675615	0.613577
PPN007E09	-0.672943	-0.555898	-0.656602	-0.471165	-0.445761	-0.611022	-0.375047	-0.499896	-0.448772	-0.224016	-0.208235	-0.279603	-0.747202	-0.634249	-0.699332	-0.641984	-0.726538	-0.703955	-0.01661	-0.017853	-0.306021	-0.232001	-0.472499	-0.529561	-0.457896	-0.123458	-0.296279	-0.236885	-0.194865	-0.454159	-0.371631	-0.283724	-0.199411	-0.008488	-0.086221	-0.212401	-0.244594	-0.161142	0.014297	-0.012922	-0.125698	0.402967	0.166836	0.314522	0.333121	0.279786	0.74113	0.344161	0.253965
PPN007E10	0.051871	-0.165945	0.040608	-0.429541	-0.427476	-0.197415	-0.313292	-0.458234	-0.5263	-0.188298	-0.160389	-0.451858	-0.040723	0.067158	0.176683	0.080184	-0.066358	-0.077632	-0.300085	-0.045078	-0.284112	-0.447852	-0.154159	-0.352602	-0.202236	-0.468054	-0.307804	-0.040704	0.005643	-0.123823	-0.118727	-0.07924	-0.383675	-0.146832	-0.128439	-0.390049	-0.474874	-0.136352	0.239198	0.440477	0.217326	0.457966	0.505052	0.553269	0.556015	0.185568	0.093587	0.559966	0.4194
PPN007E12	0.390707	0.017506	0.23218	-0.085907	-0.083541	0.065523	0.035441	-0.094235	-0.075188	-0.243802	-0.111163	-0.155965	0.312919	0.340874	0.443869	0.450043	0.393665	0.23586	-0.312964	-0.147232	-0.116573	0.100759	0.235302	0.104879	0.206198	-0.17648	0.023161	0.264796	0.257082	0.296431	0.189913	0.279317	-0.155536	-0.179849	-0.123744	-0.19992	-0.122304	-0.020064	0.014274	0.286461	0.080754	-0.067375	0.12934	0.060078	0.079866	-0.182947	-0.39296	0.125511	0.078306
PPN007F02	0.176923	-0.191969	0.080757	-0.416202	-0.407186	-0.331305	-0.211502	-0.368813	-0.426019	-0.149642	-0.074612	-0.359586	0.059708	0.070043	0.281405	0.274158	0.050969	-0.004218	-0.360537	0.11448	-0.293577	-0.248368	-0.043897	-0.210882	-0.087681	-0.354831	-0.173603	0.079289	0.085855	0.016072	0.005179	0.041784	-0.266242	-0.119406	-0.028086	-0.249598	-0.320057	-0.031067	0.228388	0.416338	0.197027	0.217266	0.32659	0.289457	0.454288	0.179922	-0.051135	0.417404	0.331359
PPN007F03	-0.190123	-0.526556	-0.407421	-0.422692	-0.430523	-0.250661	-0.369221	-0.486426	-0.364951	-0.468185	-0.485668	-0.399055	-0.340222	-0.187323	-0.249764	-0.212693	-0.094287	-0.23368	-0.681011	-0.414456	-0.532836	0.090879	-0.115742	-0.134367	-0.131212	-0.173415	-0.00609	0.340479	0.169122	0.178943	0.020133	0.351969	-0.220435	-0.035026	-0.332863	-0.28843	-0.398154	0.056813	0.076541	0.398553	0.070486	0.162462	0.231931	0.219732	0.275767	-0.208039	0.176454	0.414875	0.4133
PPN007F04	0.338489	-0.056114	-0.026329	0.025322	0.050459	0.053957	0.082022	-0.063172	0.013641	0.064639	0.059703	0.093714	0.124076	0.197353	0.166575	0.270114	0.261287	0.158909	-0.328224	0.047002	0.007922	0.114391	0.212893	0.184517	0.207513	-0.011792	0.109254	0.069613	-0.057589	0.041214	-0.063875	0.091565	-0.137844	-0.2071	-0.367792	-0.05226	-0.286115	0.04972	-0.224509	-0.017243	-0.265955	-0.165467	-0.081589	-0.043698	0.084907	-0.27259	-0.155554	-0.004366	-0.033609
PPN007F06	0.477663	0.255562	0.230857	0.541058	0.531672	0.399197	0.439589	0.506831	0.635126	0.228721	0.363932	0.717769	0.352345	0.245346	0.102677	0.21818	0.474464	0.495312	0.114005	0.284439	0.366589	0.659556	0.629137	0.742535	0.660388	0.730727	0.729587	0.280264	0.213409	0.413164	0.312873	0.335449	0.63867	0.390657	0.266775	0.629614	0.60857	0.504615	-0.198986	-0.173453	-0.2037	-0.778114	-0.827971	-0.777311	-0.53007	-0.216056	-0.239825	-0.71424	-0.642856
PPN007F07	-0.138074	-0.482174	-0.280589	-0.570289	-0.566415	-0.566641	-0.467774	-0.573545	-0.548406	-0.366004	-0.237508	-0.398992	-0.297252	-0.19813	-0.144137	-0.132757	-0.169931	-0.278975	-0.513143	-0.216331	-0.469805	-0.092742	-0.157396	-0.342572	-0.177379	-0.233815	-0.128088	0.137369	0.062502	-0.00403	-0.105435	0.104374	-0.337828	-0.167927	-0.257535	-0.363326	-0.41683	-0.09321	0.083096	0.437594	0.092762	0.224348	0.224414	0.331656	0.427446	0.091905	0.242205	0.416915	0.323503
PPN007F10	-0.291797	-0.641883	-0.450472	-0.635067	-0.61441	-0.615486	-0.469981	-0.71026	-0.613915	-0.571815	-0.465376	-0.548351	-0.427086	-0.255794	-0.268081	-0.274312	-0.235717	-0.388528	-0.638644	-0.257542	-0.617254	-0.011827	-0.160755	-0.363413	-0.179717	-0.458495	-0.396612	0.188628	0.138423	-0.003598	-0.056828	0.156164	-0.275559	-0.026175	-0.151914	-0.389394	-0.395253	-0.014531	0.103004	0.436175	0.105041	0.423008	0.389141	0.444782	0.4448	0.065397	0.23837	0.496391	0.438329
PPN007F11	0.223762	-0.145844	0.131814	-0.277967	-0.299833	-0.077129	-0.160765	-0.297893	-0.288307	-0.271741	-0.30264	-0.401426	0.088457	0.219204	0.282845	0.229382	0.23292	0.094763	-0.465086	-0.173929	-0.317775	-0.104876	-0.008663	-0.050466	-0.051146	-0.485994	-0.249304	0.311468	0.27957	0.273232	0.218375	0.298508	-0.194759	-0.052855	-0.134882	-0.251737	-0.315131	0.089731	0.32233	0.483177	0.298749	0.268862	0.445173	0.374788	0.275662	-0.042394	-0.227753	0.414873	0.32615
PPN007G03	0.071867	-0.344983	-0.089603	-0.550489	-0.561531	-0.450163	-0.377503	-0.497001	-0.521207	-0.391889	-0.242161	-0.415568	0.018101	0.240183	0.235688	0.204295	0.224814	0.09186	-0.425972	0.168718	-0.312815	0.090008	0.231409	-0.013996	0.187482	-0.276865	-0.101	0.417427	0.459711	0.294362	0.31055	0.342089	-0.090837	0.111264	0.133216	-0.322376	-0.154263	0.211152	0.453902	0.697738	0.468856	0.328329	0.305616	0.414658	0.566991	0.450437	0.148255	0.506937	0.430211
PPN007G04	0.17756	-0.178471	-0.060071	-0.30358	-0.296461	-0.150627	-0.226361	-0.404339	-0.360457	-0.234845	-0.102717	-0.222316	0.0173	0.191847	0.1451	0.079314	0.201894	0.077523	-0.451534	0.046433	-0.190067	-0.010211	0.212285	-0.037308	0.18778	-0.29757	-0.183548	0.183467	0.125824	0.106378	0.042476	0.154267	-0.077057	0.052873	0.015646	-0.082673	-0.227736	0.161467	0.083521	0.40563	0.027672	0.191701	0.211376	0.301719	0.362984	0.105401	-0.065459	0.281908	0.161481
PPN007G05	-0.085806	-0.528553	-0.268196	-0.637733	-0.651467	-0.487724	-0.481811	-0.639516	-0.600415	-0.596217	-0.477661	-0.596535	-0.117219	0.125759	0.14107	0.080161	0.131459	-0.067165	-0.569421	-0.218736	-0.471651	0.027328	0.12124	-0.108035	0.08133	-0.455776	-0.281924	0.381399	0.355828	0.211834	0.197669	0.33343	-0.260019	-0.033557	-0.114013	-0.468372	-0.32372	0.054637	0.378639	0.666361	0.337776	0.406456	0.455875	0.486784	0.519292	0.17761	0.075337	0.62903	0.567737
PPN007G06	-0.261709	-0.669503	-0.380193	-0.708653	-0.710565	-0.5313	-0.559179	-0.731494	-0.643848	-0.645439	-0.645472	-0.766555	-0.329274	-0.203658	-0.057077	-0.04087	-0.128754	-0.355018	-0.760289	-0.460012	-0.723401	-0.122913	-0.304087	-0.369145	-0.337794	-0.648582	-0.441108	0.311665	0.208056	0.152007	0.067723	0.293572	-0.460165	-0.213827	-0.350128	-0.506517	-0.537756	-0.157309	0.321119	0.599183	0.272676	0.461793	0.640068	0.549236	0.460082	-0.033255	0.051149	0.693887	0.667743
PPN007G07	-0.065805	-0.431389	-0.092926	-0.638061	-0.643687	-0.422035	-0.479011	-0.638478	-0.653485	-0.460797	-0.416125	-0.66889	-0.154625	-0.040653	0.129912	0.029812	-0.05004	-0.172108	-0.597601	-0.237077	-0.560685	-0.269538	-0.184246	-0.366895	-0.231366	-0.657844	-0.459008	0.20375	0.153886	0.085449	0.051247	0.164871	-0.369966	-0.083496	-0.102357	-0.398656	-0.461808	-0.036241	0.365003	0.619527	0.339006	0.490003	0.621019	0.560353	0.542276	0.15914	-0.008875	0.647023	0.57567
PPN007G08	0.569557	0.213338	0.343095	0.139499	0.146996	0.210123	0.144468	0.058454	0.057171	0.22011	0.243599	0.196005	0.370022	0.417733	0.418167	0.40756	0.424342	0.406332	-0.135531	0.249408	0.189621	0.093231	0.403545	0.221901	0.383571	0.016548	0.131142	0.027226	-0.005226	0.048239	0.001691	0.033438	0.000227	-0.062807	-0.075478	0.029259	-0.150927	0.182659	-0.170533	0.015755	-0.16872	-0.137028	-0.077615	-0.04699	0.179541	-0.065687	-0.262362	-0.042864	-0.10987
PPN007G10	-0.535735	-0.778737	-0.541945	-0.749182	-0.760329	-0.667244	-0.715042	-0.821995	-0.688444	-0.622954	-0.755515	-0.848213	-0.586228	-0.47477	-0.316497	-0.254151	-0.426205	-0.62666	-0.632257	-0.496805	-0.761212	-0.221885	-0.568213	-0.589433	-0.591858	-0.667977	-0.533816	0.171386	0.073502	-0.038147	-0.083969	0.149617	-0.528564	-0.253728	-0.362945	-0.524965	-0.600292	-0.322222	0.34404	0.523257	0.207652	0.638421	0.779438	0.698789	0.552175	0.063119	0.326234	0.820055	0.788815
PPN007G11	-0.089756	-0.40876	-0.212855	-0.594166	-0.593707	-0.520035	-0.45836	-0.599828	-0.591255	-0.372957	-0.415379	-0.653414	-0.100917	-0.015401	0.177431	0.203665	-0.014455	-0.186893	-0.535259	-0.179102	-0.436627	-0.253136	-0.197112	-0.335164	-0.242281	-0.485751	-0.263083	0.155248	0.120077	0.025995	-0.033582	0.12435	-0.514053	-0.320301	-0.300275	-0.557404	-0.55469	-0.285465	0.264977	0.527661	0.250644	0.425178	0.608035	0.557258	0.588064	0.088086	0.045791	0.717559	0.660109
PPN007G12	0.435609	0.377619	0.219172	0.429864	0.449174	0.406559	0.260399	0.337482	0.353407	0.574842	0.612064	0.699973	0.284569	0.260062	0.100932	0.0723	0.297717	0.447637	0.21347	0.577501	0.533716	0.217767	0.519772	0.430109	0.539049	0.604536	0.522075	-0.14911	-0.187329	-0.112493	-0.092037	-0.126399	0.364319	0.260009	0.03909	0.388361	0.180909	0.412713	-0.376241	-0.286233	-0.356745	-0.442456	-0.606381	-0.444694	-0.047992	0.044921	0.052997	-0.453219	-0.459171
PPN007H03	-0.275174	-0.596199	-0.406365	-0.693813	-0.687123	-0.605087	-0.5408	-0.678752	-0.647663	-0.484	-0.496165	-0.661602	-0.365273	-0.235816	-0.097491	-0.044998	-0.217683	-0.377234	-0.583269	-0.323572	-0.605261	-0.177189	-0.317435	-0.389427	-0.350291	-0.490943	-0.318605	0.166455	0.072013	-0.008458	-0.062529	0.134438	-0.497662	-0.275766	-0.344629	-0.498229	-0.586355	-0.181618	0.258067	0.469774	0.153605	0.413527	0.533828	0.506959	0.537505	0.080014	0.24838	0.682543	0.649284
PPN007H04	-0.062496	-0.437973	-0.132292	-0.671218	-0.692928	-0.52173	-0.562181	-0.622957	-0.643768	-0.490739	-0.413011	-0.605552	-0.080334	0.138888	0.168528	0.082096	0.13045	-0.017222	-0.541943	-0.07105	-0.466314	0.007924	0.058263	-0.162054	0.009183	-0.38496	-0.175522	0.436024	0.434842	0.295772	0.287394	0.37129	-0.232989	0.052491	0.005779	-0.474888	-0.305142	0.117043	0.509937	0.818149	0.569108	0.451902	0.485951	0.559233	0.625601	0.396605	0.188627	0.666967	0.610721
PPN007H06	0.355426	0.002539	0.189793	-0.26355	-0.286096	0.109003	-0.151708	-0.240426	-0.260947	-0.240943	-0.205177	-0.298119	0.290039	0.42698	0.452708	0.368145	0.474044	0.334933	-0.461217	-0.033775	-0.189433	0.130245	0.310938	0.186527	0.263709	-0.226461	0.039779	0.442198	0.417914	0.426701	0.364577	0.423504	-0.062289	0.064891	0.014064	-0.252002	-0.157944	0.222806	0.338826	0.601309	0.427021	0.11125	0.249187	0.241427	0.288866	0.056037	-0.249459	0.339541	0.299822
PPN007H08	0.292795	-0.103312	0.164497	-0.352155	-0.357176	-0.133489	-0.240307	-0.375741	-0.392201	-0.300126	-0.233347	-0.413308	0.224183	0.351195	0.433362	0.365818	0.340743	0.212195	-0.519936	-0.013588	-0.312796	-0.087786	0.159853	-0.030433	0.108696	-0.479631	-0.238937	0.315936	0.308066	0.27541	0.229417	0.285477	-0.216116	-0.051233	-0.053493	-0.31559	-0.311263	0.079345	0.295108	0.585292	0.343292	0.297484	0.442044	0.426385	0.438396	0.113084	-0.229628	0.439147	0.380832
PPN007H10	0.025325	-0.369731	-0.242699	-0.497391	-0.487685	-0.332789	-0.48095	-0.552486	-0.51092	-0.138493	-0.143227	-0.302847	-0.161814	-0.082721	0.013083	0.048755	-0.031682	-0.093718	-0.533937	0.084176	-0.358027	-0.106647	-0.000792	-0.146928	-0.02888	-0.1917	-0.035272	0.112584	-0.020762	-0.033076	-0.084102	0.083404	-0.282702	-0.079851	-0.277234	-0.27635	-0.460638	0.015271	0.155506	0.472478	0.105216	0.222533	0.228274	0.358016	0.585367	0.200804	0.280211	0.454399	0.42988
PPN007H11	0.144365	-0.299492	-0.034739	-0.332748	-0.339944	-0.090108	-0.198689	-0.352947	-0.255279	-0.474598	-0.390163	-0.371167	0.091369	0.200575	0.225836	0.189086	0.338355	0.136548	-0.663587	-0.294628	-0.397364	0.229215	0.18205	0.116141	0.155168	-0.327271	-0.104242	0.46873	0.395019	0.423811	0.314921	0.482227	-0.099449	0.01331	-0.164391	-0.240708	-0.195348	0.184975	0.200941	0.496475	0.259968	0.067106	0.239839	0.127333	0.138465	-0.196113	-0.305109	0.282521	0.280722
PPN007H12	-0.172209	-0.478346	-0.361782	-0.493048	-0.477774	-0.478572	-0.412798	-0.565721	-0.464887	-0.287579	-0.311155	-0.39502	-0.376089	-0.26244	-0.188267	-0.114831	-0.216588	-0.329132	-0.505378	-0.094278	-0.462015	-0.106183	-0.228438	-0.280268	-0.242402	-0.424021	-0.333804	0.081703	-0.040614	-0.083187	-0.104796	0.058911	-0.278694	-0.111297	-0.252461	-0.178567	-0.451776	0.003662	0.144788	0.293684	-0.057663	0.311756	0.355268	0.36138	0.429327	0.081406	0.243279	0.445514	0.392108
PPN008A03	0.048657	-0.145565	-0.182282	-0.065204	-0.052121	-0.029681	0.021053	-0.076293	-0.017876	-0.124704	0.134225	0.213957	-0.12312	-0.017099	-0.197706	-0.189977	0.033134	0.036654	-0.120206	0.387853	-0.059483	0.244348	0.283651	0.177031	0.287474	0.355536	0.344293	0.264225	0.315033	0.197326	0.233517	0.238673	0.395622	0.495017	0.26026	0.225653	0.311384	0.477481	0.077767	0.276371	0.102593	-0.119947	-0.333257	-0.154125	0.101199	0.269322	0.322534	-0.090197	-0.163749
PPN008A04	-0.521778	-0.781597	-0.616571	-0.717194	-0.69008	-0.759505	-0.564152	-0.778266	-0.701969	-0.532535	-0.492433	-0.633298	-0.612365	-0.452325	-0.439039	-0.411435	-0.487846	-0.615917	-0.547007	-0.334173	-0.629059	-0.218967	-0.423729	-0.584171	-0.437189	-0.468358	-0.452359	0.000652	-0.047232	-0.231437	-0.277922	-0.035084	-0.485311	-0.220375	-0.340203	-0.537939	-0.574451	-0.2563	0.037798	0.320564	0.01475	0.520892	0.476908	0.545302	0.516279	0.065271	0.437295	0.615325	0.544451
PPN008A06	-0.059043	-0.408121	-0.256955	-0.41115	-0.40286	-0.355411	-0.346138	-0.452805	-0.36915	-0.24271	-0.246009	-0.293742	-0.212319	-0.101346	-0.106736	-0.104287	-0.028607	-0.15155	-0.49482	-0.058	-0.34318	0.067697	-0.038697	-0.128172	-0.05682	-0.1024	0.01225	0.225899	0.147976	0.081303	0.031741	0.218647	-0.180455	0.003441	-0.250095	-0.312725	-0.328384	0.095633	0.082576	0.411734	0.123426	0.159446	0.181319	0.234498	0.360987	0.029876	0.216692	0.380196	0.332854
PPN008A09	0.231537	-0.064899	0.094808	-0.276627	-0.264269	-0.176205	-0.09243	-0.252099	-0.302026	-0.17001	-0.042295	-0.270039	0.21256	0.340404	0.36463	0.310853	0.293534	0.164371	-0.321298	0.144871	-0.072405	-0.058725	0.186158	-0.047182	0.150548	-0.22837	-0.066365	0.202986	0.215658	0.171694	0.118774	0.162924	-0.16958	-0.079495	0.0733	-0.230857	-0.172814	0.017681	0.121605	0.419683	0.215784	0.146868	0.237598	0.257371	0.329606	0.136195	-0.175411	0.301664	0.204034
PPN008A12	0.110154	-0.289757	-0.146122	-0.298393	-0.277806	-0.33323	-0.150557	-0.346561	-0.331215	-0.093706	-0.015679	-0.131047	-0.081557	0.040996	0.020791	0.099153	0.002289	-0.041879	-0.32498	0.138402	-0.185954	-0.023381	0.116709	-0.104328	0.097842	-0.139072	-0.072747	0.003134	-0.009596	-0.111635	-0.160059	-0.033299	-0.215715	-0.151612	-0.173053	-0.253836	-0.337558	-0.025598	-0.072482	0.14791	-0.069906	0.147838	0.068954	0.210177	0.418907	0.084898	0.153129	0.237415	0.15999
PPN008B01	-0.007393	-0.446627	-0.227361	-0.499143	-0.485992	-0.480723	-0.427967	-0.525944	-0.51674	-0.23689	-0.258175	-0.427254	-0.182155	-0.061277	0.026625	0.042296	-0.023053	-0.173698	-0.590642	-0.248722	-0.409698	-0.096773	-0.136013	-0.264688	-0.162423	-0.384975	-0.224682	0.110953	-0.075488	-0.018737	-0.132696	0.089641	-0.450283	-0.316741	-0.384129	-0.36686	-0.610425	-0.099038	0.014202	0.331025	-0.042559	0.222997	0.356756	0.379381	0.446398	-0.032106	0.066492	0.462082	0.428595
PPN008B03	-0.749032	-0.888284	-0.737892	-0.80815	-0.823622	-0.779073	-0.739343	-0.851043	-0.73139	-0.643368	-0.724069	-0.781364	-0.824103	-0.62653	-0.61954	-0.57034	-0.616827	-0.765638	-0.532652	-0.387758	-0.761579	-0.176238	-0.591778	-0.624819	-0.603768	-0.508667	-0.471698	0.180907	0.121947	-0.084362	-0.091579	0.129832	-0.374209	-0.040367	-0.210513	-0.46176	-0.466803	-0.176516	0.387783	0.515472	0.265647	0.682915	0.637167	0.676643	0.565697	0.24989	0.641319	0.785587	0.725038
PPN008B05	0.492269	0.08714	0.136605	0.203417	0.193933	0.260694	0.20083	0.156047	0.241121	0.201397	0.233649	0.364934	0.261912	0.32067	0.203263	0.309235	0.4555	0.378943	-0.142769	0.417848	0.216449	0.404894	0.501188	0.471682	0.502208	0.372583	0.471552	0.316362	0.23911	0.327353	0.244492	0.318588	0.303352	0.197811	0.05428	0.2355	0.192241	0.371525	-0.045121	0.130123	-0.014565	-0.361266	-0.385826	-0.260676	-0.024359	-0.005138	-0.10448	-0.220999	-0.254686
PPN008B06	0.142178	-0.155811	0.008971	-0.369678	-0.364116	-0.316009	-0.1854	-0.282899	-0.37904	-0.212239	-0.026551	-0.229798	0.187766	0.321267	0.305354	0.256009	0.263919	0.186278	-0.206802	0.188654	-0.068155	0.0669	0.311147	0.026319	0.272507	0.009285	0.125361	0.238156	0.332204	0.171483	0.149844	0.179677	-0.127743	-0.013306	0.108934	-0.40563	-0.09953	0.041933	0.164442	0.462761	0.344959	0.120744	0.076935	0.221313	0.409349	0.315483	0.068113	0.312142	0.253872
PPN008B07	0.019806	-0.133502	0.039721	-0.194697	-0.21256	-0.241054	-0.126263	-0.204858	-0.138479	-0.427485	-0.265102	-0.261108	0.102626	0.186027	0.195186	0.171243	0.183741	0.091933	-0.130152	0.162886	-0.174915	0.107891	0.185067	0.032793	0.154497	-0.025827	0.112645	0.397613	0.58797	0.369781	0.433149	0.375925	0.151513	0.308373	0.324036	-0.124901	0.244267	0.142432	0.420911	0.594061	0.493875	0.235049	0.246521	0.222216	0.2951	0.313989	0.07475	0.338736	0.271129
PPN008B10	-0.190564	-0.529398	-0.389555	-0.645156	-0.657232	-0.600407	-0.589554	-0.677597	-0.588353	-0.609554	-0.540566	-0.612871	-0.208919	-0.02394	0.033986	0.060236	0.073331	-0.166751	-0.677011	-0.282589	-0.544012	0.087614	-0.030518	-0.185956	-0.061473	-0.416555	-0.216641	0.412682	0.342899	0.252151	0.186538	0.377345	-0.302455	-0.120643	-0.229493	-0.417243	-0.402318	-0.017747	0.330608	0.633107	0.248989	0.37703	0.503815	0.484143	0.546331	0.150269	0.124234	0.655649	0.621123
PPN008C04	0.076231	-0.285439	-0.168531	-0.454942	-0.449833	-0.466429	-0.336473	-0.416778	-0.469344	-0.151069	0.006098	-0.16826	0.013954	0.223881	0.123955	0.073468	0.206371	0.144839	-0.364632	0.280595	-0.116472	0.157661	0.367791	0.037278	0.340306	0.041305	0.126623	0.240727	0.233941	0.103874	0.082748	0.170341	-0.072284	0.08643	0.035278	-0.31186	-0.188533	0.215394	0.124051	0.463926	0.255523	0.149902	0.008664	0.226811	0.557095	0.400598	0.257743	0.323546	0.275657
PPN008C05	0.164094	-0.043212	0.141021	-0.211391	-0.217598	0.01655	-0.11094	-0.21435	-0.253211	-0.028967	-0.001514	-0.172136	0.059632	0.162109	0.140569	0.014714	0.099603	0.082257	-0.187979	0.111551	-0.070951	-0.11495	0.05158	-0.100827	0.02089	-0.131995	-0.031999	0.08975	0.160601	0.038682	0.061878	0.064899	-0.058524	0.095574	0.034729	-0.204158	-0.166646	0.141889	0.165811	0.361553	0.242164	0.195965	0.180432	0.238767	0.286304	0.134953	0.023593	0.273273	0.126517
PPN008C08	-0.150022	-0.197973	-0.06772	-0.391349	-0.395975	-0.41045	-0.2783	-0.321007	-0.407604	-0.28823	-0.148197	-0.339763	-0.028567	0.112815	0.072102	-0.049817	-0.008932	-0.032661	-0.061785	0.140785	-0.147802	-0.067379	0.052142	-0.209257	0.016527	-0.028681	0.020589	0.163699	0.363922	0.06924	0.162222	0.102975	-0.06707	0.149563	0.222073	-0.404273	-0.027801	0.035437	0.28945	0.491068	0.451574	0.369225	0.273305	0.362919	0.473637	0.4513	0.300734	0.457375	0.363695
PPN008C09	-0.322071	-0.488844	-0.472289	-0.36976	-0.375657	-0.360879	-0.376438	-0.414548	-0.336855	-0.091613	-0.197772	-0.198743	-0.510908	-0.378423	-0.439015	-0.329359	-0.357981	-0.401202	-0.236741	-0.005777	-0.268953	-0.071698	-0.266433	-0.250976	-0.26321	-0.048501	-0.05316	0.01977	-0.082732	-0.163558	-0.193168	-0.011888	-0.198805	-0.062881	-0.27951	-0.191136	-0.346988	-0.036465	0.078841	0.147995	-0.040502	0.228736	0.124855	0.275198	0.361746	0.160342	0.547354	0.341754	0.288872
PPN008C10	0.634285	0.270286	0.404199	0.089343	0.10272	0.35329	0.196553	0.091122	0.056716	0.04449	0.220419	0.152911	0.532533	0.552557	0.561396	0.490214	0.61142	0.55644	-0.273358	0.315292	0.086048	0.174465	0.545214	0.380435	0.516942	-0.001471	0.151924	0.292787	0.28372	0.356383	0.30675	0.291536	0.164413	0.159033	0.107824	0.055458	0.091693	0.359687	-0.006123	0.270859	0.143535	-0.215072	-0.13749	-0.128685	0.048373	-0.00564	-0.453963	-0.129572	-0.139207
PPN008C12	-0.30456	-0.723685	-0.554749	-0.680465	-0.664801	-0.644421	-0.579261	-0.745934	-0.645665	-0.463851	-0.439157	-0.52302	-0.490504	-0.355619	-0.295423	-0.242136	-0.270953	-0.407795	-0.711898	-0.251395	-0.637873	-0.04611	-0.20728	-0.339489	-0.225077	-0.369531	-0.256888	0.157891	-0.004295	-0.056297	-0.139434	0.132503	-0.354839	-0.108946	-0.331113	-0.352433	-0.543949	-0.025974	0.104419	0.414753	0.010905	0.341434	0.356228	0.397761	0.548348	0.060304	0.347406	0.561314	0.550129
PPN008D01	0.269744	0.098463	0.141284	-0.036569	-0.011836	0.005841	0.026195	-0.051134	-0.088081	0.025493	0.259909	0.183436	0.213832	0.378593	0.192168	0.035257	0.307948	0.345253	-0.058404	0.452622	0.18094	0.172042	0.520126	0.219504	0.508197	0.203502	0.199961	0.143895	0.196731	0.115944	0.159525	0.112827	0.229803	0.357837	0.269349	0.034382	0.167572	0.428113	-0.032499	0.266087	0.152788	-0.034012	-0.219824	-0.032869	0.222805	0.311306	0.085363	-0.06615	-0.116232
PPN008D02	-0.73826	-0.926385	-0.694791	-0.863542	-0.880419	-0.774624	-0.772958	-0.879561	-0.745888	-0.77974	-0.816638	-0.861352	-0.761088	-0.621799	-0.547472	-0.507841	-0.549176	-0.735112	-0.657764	-0.537604	-0.875843	-0.058213	-0.549563	-0.608666	-0.56348	-0.530813	-0.461999	0.276589	0.199756	0.032663	-0.017274	0.239798	-0.389047	-0.063381	-0.196197	-0.513175	-0.432054	-0.196385	0.374766	0.577145	0.32856	0.615471	0.635484	0.594813	0.505462	0.152642	0.489362	0.765929	0.759482
PPN008D05	0.569718	0.396571	0.399004	0.396712	0.449913	0.276986	0.441745	0.369721	0.30015	0.398332	0.649833	0.593356	0.385539	0.242959	0.261455	0.230747	0.218265	0.3639	0.172628	0.280997	0.342488	0.024753	0.369995	0.209896	0.376169	0.379973	0.34275	-0.313193	-0.288365	-0.19649	-0.21024	-0.275782	0.162851	-0.014134	0.027679	0.3324	0.099856	0.176162	-0.539329	-0.391026	-0.522883	-0.509851	-0.55376	-0.509521	-0.192901	-0.218542	-0.26091	-0.526859	-0.584591
PPN008D06	0.206314	-0.138342	-0.0058	-0.282797	-0.270568	-0.245204	-0.157077	-0.307915	-0.317889	-0.1546	0.030929	-0.140424	0.062184	0.186527	0.204895	0.192017	0.151364	0.10277	-0.271058	0.238323	-0.124232	-0.078484	0.184253	-0.02537	0.153267	-0.151679	-0.010421	0.127823	0.162353	0.06869	0.082944	0.084999	-0.034157	0.072523	0.106853	-0.020398	-0.141953	0.173121	0.200667	0.40557	0.077966	0.145341	0.135538	0.225587	0.416259	0.265261	0.07678	0.282939	0.142996
PPN008D09	0.715224	0.455936	0.514708	0.267895	0.270911	0.543664	0.363647	0.262436	0.198945	0.195349	0.314367	0.298933	0.601654	0.691322	0.566916	0.448007	0.670716	0.667936	-0.06376	0.308764	0.303655	0.196446	0.624338	0.504966	0.598622	0.113245	0.242228	0.222271	0.27235	0.318696	0.298071	0.226856	0.238205	0.193824	0.122317	0.071186	0.142878	0.408677	-0.020821	0.154531	0.142705	-0.246962	-0.24353	-0.160081	-0.083375	-0.073498	-0.444152	-0.233697	-0.296341
PPN008E01	-0.109586	-0.110241	-0.061878	-0.021291	0.009443	-0.22416	0.049777	-0.056604	-0.078734	-0.073319	0.135367	0.112827	-0.196946	-0.011605	-0.268282	-0.48285	-0.137123	-0.088287	0.070257	0.056682	0.060263	0.014315	0.056698	-0.126018	0.068338	0.041904	-0.106798	-0.075618	0.007359	-0.132179	-0.039659	-0.089979	0.182182	0.31189	0.171907	0.079126	0.098833	0.336436	-0.164325	-0.02306	-0.096908	0.101915	-0.111373	0.000491	-0.012304	0.106652	0.205393	-0.094008	-0.227334
PPN008E02	-0.459498	-0.678553	-0.502865	-0.647633	-0.619673	-0.659794	-0.583865	-0.702587	-0.628869	-0.570665	-0.488495	-0.591199	-0.498757	-0.421716	-0.354851	-0.365689	-0.398239	-0.522331	-0.603701	-0.520225	-0.681619	-0.11007	-0.378062	-0.542965	-0.388735	-0.426269	-0.396214	0.025673	-0.057928	-0.152309	-0.22336	0.017516	-0.469525	-0.250554	-0.379223	-0.497698	-0.548621	-0.240629	-0.060263	0.285744	-0.04319	0.392532	0.425948	0.413224	0.407052	-0.066315	0.276023	0.502504	0.499157
PPN008E06	0.095149	-0.206484	0.010803	-0.465468	-0.450326	-0.132121	-0.369543	-0.532626	-0.526903	-0.320068	-0.281036	-0.506739	-0.007868	0.118642	0.231073	0.123017	0.077553	-0.029702	-0.561837	-0.182483	-0.391961	-0.238211	-0.049268	-0.268041	-0.090214	-0.592457	-0.408305	0.104496	0.024234	0.018307	-0.033995	0.087869	-0.398653	-0.167389	-0.212277	-0.369643	-0.509899	-0.053561	0.142386	0.477905	0.156858	0.393268	0.526095	0.498879	0.488146	0.028229	-0.1034	0.506066	0.445729
PPN008E07	0.287433	-0.077533	0.036095	-0.086121	-0.078598	0.03386	-0.025647	-0.176705	-0.128361	-0.069265	-0.001343	-0.038074	0.079735	0.220241	0.160702	0.139357	0.239206	0.158058	-0.335174	0.131767	-0.069329	-0.029718	0.179294	0.102707	0.15988	-0.190388	-0.056129	0.185357	0.120423	0.148252	0.100576	0.175988	0.007412	0.08782	-0.063218	0.050411	-0.164955	0.246398	0.079621	0.279366	-0.007632	0.055	0.099078	0.156556	0.196956	0.004225	-0.097557	0.135808	0.032343
PPN008E08	-0.57763	-0.777404	-0.737301	-0.672043	-0.678706	-0.667682	-0.63091	-0.73182	-0.573344	-0.523043	-0.539711	-0.510826	-0.695552	-0.50594	-0.578041	-0.496968	-0.41501	-0.572177	-0.545851	-0.192336	-0.599875	0.064628	-0.317039	-0.353443	-0.318644	-0.209646	-0.183865	0.26838	0.188735	0.014412	-0.012287	0.228925	-0.179128	0.078666	-0.207859	-0.318536	-0.326466	0.026252	0.261735	0.468837	0.160131	0.413947	0.323	0.425336	0.468408	0.216826	0.613479	0.573982	0.524459
PPN008E09	0.236389	-0.117439	0.124201	-0.233937	-0.213326	-0.110098	-0.066553	-0.26648	-0.244354	-0.293436	-0.233715	-0.348286	0.142948	0.185751	0.312695	0.29209	0.190385	0.0362	-0.446788	-0.252038	-0.312438	-0.063163	-0.001529	-0.121896	-0.033477	-0.469347	-0.301794	0.139538	0.125623	0.117253	0.053728	0.151518	-0.325605	-0.269299	-0.270563	-0.355288	-0.353848	-0.110181	-0.010163	0.251085	0.050359	0.158856	0.353956	0.246868	0.169601	-0.235989	-0.348897	0.267606	0.218736
PPN008E10	-0.535677	-0.572414	-0.4317	-0.717884	-0.735697	-0.418872	-0.574353	-0.737426	-0.663983	-0.552712	-0.695817	-0.82759	-0.585979	-0.37114	-0.35007	-0.406498	-0.412962	-0.588386	-0.504214	-0.354842	-0.662339	-0.223856	-0.547294	-0.576241	-0.571748	-0.74003	-0.679106	0.207213	0.209615	-0.011776	0.031829	0.158693	-0.3786	-0.04987	-0.18484	-0.546162	-0.459354	-0.128069	0.449558	0.537475	0.421804	0.756603	0.782103	0.741602	0.464655	0.175397	0.312651	0.769009	0.668907
PPN008E11	0.473552	0.092299	0.279508	0.079794	0.087108	0.128355	0.051611	-0.030251	0.083091	-0.064117	0.039831	0.101898	0.272868	0.286827	0.314183	0.34108	0.362731	0.295862	-0.258801	0.217451	-0.064369	0.178109	0.325438	0.232281	0.308461	-0.035571	0.107811	0.265002	0.250174	0.288757	0.268226	0.285952	0.141424	0.158756	0.020216	0.122971	0.064556	0.27284	0.0545	0.306696	0.047435	-0.090148	-0.019983	-0.00764	0.106178	-0.010265	-0.195143	-0.034077	-0.074196
PPN008F02	-0.322837	-0.634657	-0.338429	-0.681315	-0.697184	-0.621859	-0.567133	-0.692348	-0.640073	-0.50111	-0.450256	-0.576645	-0.439669	-0.165994	-0.270259	-0.377751	-0.190777	-0.330191	-0.502003	-0.067008	-0.527418	-0.013901	-0.168593	-0.329395	-0.192377	-0.455971	-0.400041	0.362663	0.357237	0.16129	0.193236	0.291362	-0.105162	0.234799	0.071846	-0.339201	-0.219615	0.203201	0.470821	0.720791	0.493865	0.568058	0.455429	0.599032	0.485153	0.407945	0.389543	0.5728	0.451373
PPN008F05	0.76399	0.640147	0.524844	0.513666	0.557811	0.55006	0.590901	0.557916	0.411182	0.522509	0.700637	0.633398	0.670587	0.544694	0.56925	0.543612	0.530342	0.646574	0.227629	0.321325	0.55523	0.04668	0.545685	0.483909	0.539307	0.446247	0.507256	-0.208298	-0.236825	-0.027762	-0.093172	-0.16952	0.143952	-0.095148	0.032515	0.326845	0.1021	0.191358	-0.469675	-0.393783	-0.444349	-0.667825	-0.590651	-0.584116	-0.283229	-0.279443	-0.485182	-0.548376	-0.546787
PPN008F06	0.403244	0.233106	0.298419	-0.010915	-0.006679	0.159453	0.055816	-0.026539	-0.078907	0.031031	0.15307	0.044953	0.295958	0.420716	0.334913	0.161836	0.387234	0.365232	-0.156732	0.189966	0.098744	0.011128	0.321356	0.188132	0.295153	-0.103854	-0.005322	0.179119	0.201684	0.197841	0.210477	0.164197	0.123558	0.210727	0.131717	0.034129	-0.010543	0.376961	0.109267	0.303089	0.145836	-0.002175	0.008425	0.073654	0.09249	0.093967	-0.215625	0.019513	-0.09202
PPN008F07	0.350463	0.022073	0.1844	-0.219125	-0.220043	0.017999	-0.041908	-0.188382	-0.217176	-0.171703	-0.101195	-0.233706	0.210673	0.313641	0.358275	0.286771	0.334247	0.202251	-0.409002	-0.052797	-0.189699	-0.00839	0.141857	0.079764	0.105376	-0.311656	-0.103974	0.300459	0.267249	0.293337	0.242363	0.28838	-0.116807	-0.028305	-0.095705	-0.195244	-0.195196	0.161317	0.217121	0.444053	0.263174	0.065887	0.200751	0.195056	0.135581	-0.055117	-0.29063	0.214156	0.127618
PPN008F11	0.003912	-0.438807	-0.251823	-0.377578	-0.363314	-0.285991	-0.340747	-0.452584	-0.354926	-0.333444	-0.212501	-0.224173	-0.218237	-0.104871	-0.088578	-0.093867	-0.008481	-0.117797	-0.58313	-0.156227	-0.397004	0.067221	0.05487	-0.116165	0.041884	-0.093273	0.048012	0.223108	0.061087	0.100912	-0.009583	0.229833	-0.183722	0.000516	-0.292675	-0.17616	-0.321197	0.12956	-0.036735	0.383261	-0.012611	0.076363	0.112626	0.149999	0.379332	-0.038231	0.167434	0.300025	0.285738
PPN008F12	-0.161798	-0.532491	-0.475891	-0.389447	-0.371801	-0.397573	-0.286078	-0.437873	-0.319519	-0.341493	-0.267343	-0.222452	-0.363939	-0.241195	-0.305325	-0.219696	-0.117793	-0.279308	-0.565185	-0.135268	-0.420422	0.18133	-0.049826	-0.12355	-0.05178	-0.002753	0.074744	0.260904	0.131664	0.101112	-0.005049	0.254991	-0.124576	-0.000465	-0.27339	-0.208249	-0.265902	0.094619	-0.061982	0.287105	-0.040937	0.049494	0.038545	0.107245	0.259368	-0.073329	0.263415	0.265688	0.240418
PPN008G01	0.476179	0.093103	0.217889	0.122386	0.143043	0.116802	0.139696	0.056711	0.085686	0.22644	0.249975	0.230281	0.206102	0.152014	0.21156	0.289554	0.226709	0.208256	-0.208181	0.131507	0.041157	0.041114	0.17705	0.133166	0.170803	0.029689	0.111199	-0.030916	-0.141128	-0.013891	-0.112655	-0.007438	-0.059895	-0.161708	-0.243199	0.085499	-0.214562	0.100233	-0.281247	-0.102768	-0.330307	-0.272326	-0.185019	-0.166941	0.016516	-0.226517	-0.230704	-0.160538	-0.200969
PPN008G03	-0.166457	-0.369575	-0.221035	-0.528349	-0.55205	-0.22463	-0.440911	-0.521663	-0.490502	-0.278461	-0.27355	-0.399608	-0.341021	-0.145505	-0.185371	-0.268173	-0.12655	-0.221194	-0.404767	0.045456	-0.38001	-0.04455	-0.134172	-0.218752	-0.155986	-0.31635	-0.231623	0.301114	0.258375	0.144144	0.171632	0.242098	-0.021605	0.249113	0.083717	-0.141348	-0.17285	0.268515	0.453136	0.608909	0.389211	0.386263	0.32263	0.422025	0.40966	0.366437	0.313473	0.46108	0.336381
PPN008G07	0.34272	-0.155011	-0.045529	-0.134398	-0.108972	-0.070957	-0.050542	-0.252422	-0.184399	-0.204226	-0.061094	-0.063578	0.144823	0.204132	0.224221	0.235813	0.314268	0.192769	-0.571387	-0.100513	-0.210274	0.105745	0.303669	0.136025	0.282797	-0.163277	0.004029	0.176605	0.055475	0.142076	0.000144	0.194471	-0.102364	-0.07349	-0.233517	-0.070984	-0.290612	0.139254	-0.174583	0.186648	-0.193051	-0.084863	0.025824	0.026914	0.195262	-0.248906	-0.271892	0.097396	0.077595
PPN008G08	0.693154	0.235037	0.340186	0.223631	0.240338	0.327288	0.287711	0.160735	0.188542	0.058925	0.119821	0.156181	0.535321	0.471668	0.582816	0.646078	0.609323	0.499691	-0.382489	-0.066248	0.04734	0.147123	0.41815	0.40271	0.397856	-0.07331	0.158642	0.172115	0.023637	0.282037	0.103977	0.223607	-0.060359	-0.218402	-0.250611	0.087153	-0.158224	0.084169	-0.23089	-0.012271	-0.232645	-0.385362	-0.11507	-0.231811	-0.120553	-0.477654	-0.683795	-0.179441	-0.139833
PPN008G11	-0.610022	-0.790738	-0.737921	-0.693016	-0.697406	-0.702257	-0.616523	-0.71865	-0.589603	-0.532096	-0.594075	-0.589327	-0.69093	-0.549693	-0.556071	-0.479998	-0.452465	-0.615279	-0.582495	-0.367544	-0.639608	0.006291	-0.403309	-0.424033	-0.408502	-0.196976	-0.141104	0.217016	0.106167	-0.02863	-0.105829	0.195822	-0.336674	-0.07683	-0.354626	-0.473109	-0.446099	-0.127004	0.15876	0.402963	0.144652	0.375991	0.359225	0.390512	0.446002	0.051337	0.545237	0.620762	0.612668
PPN008H02	0.182168	-0.09437	0.053549	-0.254708	-0.255355	-0.305532	-0.056003	-0.147918	-0.236407	-0.012221	0.157567	-0.029041	0.088672	0.177749	0.179467	0.190613	0.125927	0.123193	-0.027011	0.451841	0.002729	0.062539	0.248401	0.032668	0.219999	0.142156	0.216156	0.158667	0.278384	0.096734	0.155821	0.090265	0.086983	0.156316	0.289707	-0.08928	0.076965	0.205714	0.235476	0.35293	0.265592	0.042564	-0.073236	0.069464	0.36663	0.446895	0.211479	0.185746	0.07212
PPN008H05	0.048039	-0.298131	-0.141397	-0.562808	-0.560911	-0.252353	-0.443572	-0.568283	-0.562351	-0.256323	-0.200792	-0.414322	-0.096213	0.040327	0.129574	0.066531	0.06957	-0.034401	-0.542646	0.057179	-0.340264	-0.067604	0.081189	-0.140774	0.045945	-0.304998	-0.1301	0.227539	0.118197	0.096087	0.04811	0.184854	-0.231822	0.017725	-0.070185	-0.284856	-0.343133	0.101757	0.269735	0.605143	0.28914	0.27774	0.303252	0.383775	0.553948	0.257898	0.13237	0.490139	0.441756
PPN008H06	0.439841	0.123259	0.203666	0.203509	0.221511	0.07901	0.206986	0.117002	0.144115	0.290237	0.330689	0.307238	0.204775	0.187365	0.174384	0.244747	0.205403	0.201877	-0.027157	0.230917	0.219926	0.021162	0.209587	0.136862	0.210639	0.118997	0.153649	-0.105849	-0.160922	-0.074871	-0.150768	-0.093769	0.015724	-0.119588	-0.099171	0.176629	-0.09285	0.059947	-0.278541	-0.149395	-0.353224	-0.254497	-0.235939	-0.151215	-0.022157	-0.149895	-0.16937	-0.208356	-0.309571
PPN008H07	0.392978	0.001105	0.117831	0.100502	0.125572	0.03086	0.091218	-0.007254	0.05855	0.182874	0.17007	0.183197	0.119467	0.136262	0.135234	0.214545	0.186914	0.149221	-0.245849	0.086689	0.0252	0.061067	0.152549	0.107148	0.150686	-0.02676	0.049019	-0.040846	-0.177503	-0.048243	-0.137975	-0.016093	-0.093196	-0.173603	-0.283949	0.08043	-0.273059	0.092469	-0.288304	-0.106794	-0.370484	-0.185028	-0.113072	-0.083782	0.059927	-0.240574	-0.156664	-0.102511	-0.143701
PPN008H08	0.368945	-0.044777	0.02342	-0.234768	-0.201834	-0.055091	-0.086315	-0.198386	-0.229951	-0.13569	-0.000905	-0.114787	0.325874	0.2579	0.44447	0.464614	0.392539	0.303307	-0.515085	-0.088662	-0.185827	0.118451	0.34172	0.227184	0.309348	-0.029771	0.190517	0.161332	0.035838	0.165684	0.03665	0.181373	-0.213226	-0.203798	-0.250497	-0.220929	-0.296955	0.033186	-0.09614	0.2284	-0.043692	-0.243972	-0.059806	-0.111504	0.177661	-0.209611	-0.323027	0.108949	0.197352
PPN008H10	0.336189	0.03994	0.08075	-0.015183	0.039149	-0.068972	0.103204	-0.023009	-0.031847	0.046052	0.232635	0.135521	0.239624	0.160677	0.239824	0.278667	0.193573	0.151457	-0.189278	0.043902	0.029015	0.059228	0.221246	0.078458	0.214156	0.143324	0.198399	-0.078877	-0.110757	-0.061464	-0.147853	-0.052742	-0.170694	-0.250135	-0.250779	-0.142602	-0.170042	-0.08279	-0.374961	-0.044813	-0.272826	-0.299038	-0.243374	-0.19009	-0.003213	-0.23858	-0.193758	-0.139266	-0.156425
PPN008H12	0.05925	-0.300552	-0.140317	-0.365796	-0.369363	-0.406747	-0.402767	-0.380145	-0.338875	-0.001101	0.031466	-0.066413	-0.121007	-0.02466	-0.032099	-0.011031	0.053914	0.004706	-0.332442	0.194609	-0.150168	0.168394	0.135065	-0.02431	0.126143	0.021724	0.077006	0.139508	0.04703	0.011128	0.001142	0.101187	-0.050846	0.026566	-0.098674	-0.080757	-0.245778	0.225474	0.098164	0.315729	0.004668	0.043089	-0.022521	0.119914	0.417021	0.284865	0.28164	0.219893	0.157429
PPN009A02	0.365096	0.444465	0.193974	0.61833	0.663556	0.543712	0.568953	0.544769	0.538687	0.600286	0.692224	0.81016	0.209494	0.118214	-0.057093	-0.040127	0.102139	0.270117	0.3933	0.352611	0.596182	0.113195	0.320244	0.326135	0.359221	0.611298	0.438847	-0.386293	-0.406053	-0.287285	-0.309858	-0.337987	0.305982	0.069336	-0.007494	0.479588	0.222283	0.196348	-0.666032	-0.683561	-0.661439	-0.599473	-0.751722	-0.638994	-0.426652	-0.297255	-0.095879	-0.718145	-0.750938
PPN009A07	0.409723	0.17745	0.239964	0.001938	0.049003	-0.064057	0.1939	-0.00547	-0.149271	0.19129	0.410166	0.156266	0.243625	0.273762	0.289622	0.246113	0.102867	0.211787	-0.010395	0.244663	0.124584	-0.325194	0.20703	-0.066714	0.182346	-0.053803	-0.021131	-0.306481	-0.243276	-0.293735	-0.31873	-0.328602	-0.207408	-0.209096	-0.112927	-0.114685	-0.278917	-0.048585	-0.309912	-0.123817	-0.257206	-0.040343	-0.114652	0.021624	0.242084	-0.006664	-0.098103	-0.046376	-0.165789
PPN009A09	-0.421156	-0.755185	-0.52214	-0.789243	-0.784153	-0.78808	-0.728561	-0.860119	-0.778239	-0.568466	-0.503063	-0.661538	-0.541451	-0.364797	-0.317645	-0.355134	-0.349279	-0.470682	-0.673626	-0.295883	-0.682006	-0.170896	-0.295095	-0.508053	-0.31867	-0.483798	-0.385569	0.146973	0.053033	-0.078171	-0.12121	0.104993	-0.392215	-0.060214	-0.247205	-0.431061	-0.541984	-0.068656	0.234745	0.580704	0.169637	0.546134	0.525185	0.593389	0.662151	0.219449	0.434928	0.698602	0.630492
PPN009B01	0.227632	0.1812	0.085703	0.098497	0.126267	-0.046433	0.199648	0.156946	0.05599	0.242771	0.488639	0.401349	0.226995	0.295761	0.137443	0.125911	0.182995	0.293023	0.294274	0.56956	0.392787	0.173627	0.489442	0.211107	0.488681	0.533924	0.4501	-0.110757	0.066221	-0.119523	-0.03847	-0.151972	0.212101	0.142688	0.242664	0.028087	0.223614	0.197478	-0.201831	-0.100965	-0.079269	-0.209359	-0.468532	-0.242871	0.160285	0.317071	0.224042	-0.199215	-0.278423
PPN009B03	0.545295	0.585265	0.395722	0.796703	0.823642	0.689802	0.688878	0.716571	0.704893	0.60696	0.746892	0.920495	0.427956	0.300852	0.136764	0.145338	0.318102	0.485614	0.482284	0.435472	0.704315	0.218244	0.507469	0.50061	0.542081	0.685043	0.549651	-0.26262	-0.248961	-0.087662	-0.113714	-0.212832	0.512842	0.214589	0.247671	0.686402	0.465847	0.309441	-0.579251	-0.634343	-0.593854	-0.695082	-0.801702	-0.730342	-0.512383	-0.243069	-0.279385	-0.830891	-0.851883
PPN009B08	0.926264	0.684824	0.693664	0.586616	0.604997	0.646792	0.574803	0.569309	0.473691	0.581781	0.669838	0.640562	0.788895	0.67458	0.701788	0.692831	0.689165	0.780384	0.149451	0.390813	0.568476	0.110263	0.642992	0.548365	0.633446	0.342128	0.443321	-0.113054	-0.153648	0.078697	-0.005692	-0.074577	0.173326	-0.089907	0.003207	0.330976	0.101617	0.208449	-0.406719	-0.318803	-0.341005	-0.599167	-0.499442	-0.498346	-0.216681	-0.272548	-0.620247	-0.535818	-0.537604
PPN009B09	-0.224198	-0.647227	-0.413634	-0.652137	-0.650927	-0.510376	-0.539358	-0.703405	-0.607867	-0.507909	-0.521088	-0.622468	-0.335333	-0.196143	-0.119877	-0.081298	-0.125293	-0.315016	-0.710385	-0.279624	-0.606935	-0.094822	-0.211702	-0.311407	-0.241293	-0.444686	-0.268584	0.276167	0.165977	0.093464	-0.008218	0.254124	-0.410207	-0.160305	-0.359587	-0.495396	-0.529161	-0.113425	0.218222	0.556537	0.2171	0.393226	0.489458	0.498143	0.517644	0.023353	0.190277	0.640333	0.60792
PPN009B11	0.326698	-0.12631	0.04949	-0.279065	-0.26699	-0.189774	-0.218437	-0.331146	-0.305136	-0.179113	-0.075846	-0.184381	0.21393	0.324091	0.373812	0.361983	0.3624	0.250689	-0.473966	0.041797	-0.161131	0.04086	0.303816	0.101894	0.269559	-0.188421	0.01263	0.223518	0.164534	0.165224	0.090698	0.215231	-0.220157	-0.128167	-0.258188	-0.284497	-0.341025	0.085626	0.055689	0.406565	0.083942	0.066277	0.159475	0.213822	0.406493	0.023345	-0.118669	0.29411	0.257936
PPN009C01	-0.011665	-0.118241	-0.212805	-0.059385	-0.00451	-0.211146	0.055475	-0.097964	-0.129536	0.18914	0.207532	0.06624	-0.156739	-0.188538	-0.119709	-0.06477	-0.223342	-0.225589	-0.055708	-0.050879	0.036965	-0.235137	-0.179456	-0.237339	-0.167905	-0.110291	-0.18911	-0.426317	-0.49923	-0.486448	-0.508851	-0.419914	-0.317698	-0.409202	-0.40531	-0.086018	-0.416138	-0.240027	-0.459592	-0.42555	-0.588665	-0.05939	-0.048977	-0.036726	0.046654	-0.242774	-0.00132	-0.028915	-0.097439
PPN009C07	0.645692	0.819135	0.637111	0.852758	0.886105	0.806743	0.844449	0.829191	0.723422	0.718589	0.805629	0.839638	0.614641	0.416327	0.371314	0.353274	0.32336	0.535832	0.65852	0.4043	0.802773	-0.026053	0.406229	0.402935	0.425887	0.531455	0.417075	-0.461681	-0.3576	-0.227635	-0.224237	-0.408318	0.320196	-0.011836	0.220992	0.518836	0.37563	0.05589	-0.592255	-0.75121	-0.550873	-0.632849	-0.665085	-0.671258	-0.549295	-0.329223	-0.479895	-0.795172	-0.835564
PPN009C08	0.677851	0.421597	0.42864	0.350235	0.379142	0.480402	0.415346	0.294988	0.279617	0.259655	0.377731	0.353122	0.5443	0.526085	0.506475	0.478541	0.563217	0.523835	-0.112901	0.170364	0.312777	0.114917	0.447265	0.364278	0.440523	0.047067	0.1454	0.008793	-0.045951	0.127979	0.037404	0.042921	0.090706	-0.091423	-0.058962	0.227396	-0.007314	0.200026	-0.333266	-0.164726	-0.317492	-0.39512	-0.256576	-0.305965	-0.202829	-0.34083	-0.608208	-0.344943	-0.399586
PPN009C10	0.003314	-0.190768	-0.206836	-0.299348	-0.258265	-0.135992	-0.198916	-0.37693	-0.372455	-0.064779	-0.027874	-0.178129	-0.20075	-0.088362	-0.080325	-0.143065	-0.123503	-0.161666	-0.38759	-0.139463	-0.210938	-0.228402	-0.107657	-0.233066	-0.117661	-0.322292	-0.28454	-0.158355	-0.278753	-0.270267	-0.306774	-0.15931	-0.338119	-0.208969	-0.415284	-0.21893	-0.533343	-0.01559	-0.195089	0.033861	-0.262951	0.16704	0.176452	0.227239	0.285808	-0.13217	0.06902	0.233729	0.157121
PPN009C11	0.180245	0.139675	0.06805	0.142881	0.162502	0.22095	0.160965	0.106709	0.11242	0.255894	0.306985	0.303572	-0.056583	-0.124782	-0.117434	-0.107213	-0.100206	0.005797	0.01719	0.117332	0.080182	-0.111709	-0.014391	0.016353	-0.004292	0.171875	0.149336	-0.203709	-0.274112	-0.193673	-0.224146	-0.178695	0.073779	0.048152	-0.099647	0.2703	-0.067135	0.166846	-0.242645	-0.2242	-0.353613	-0.252415	-0.290666	-0.267659	-0.082061	-0.147914	0.037761	-0.223167	-0.284103
PPN009C12	0.162655	-0.302442	-0.175392	-0.464042	-0.482943	-0.075215	-0.416171	-0.521831	-0.436452	-0.356597	-0.414294	-0.458271	0.047164	0.200595	0.254079	0.288804	0.342417	0.112902	-0.750797	-0.219697	-0.414043	0.133576	0.218811	0.09858	0.185041	-0.375231	-0.135286	0.402075	0.201783	0.299498	0.132448	0.390372	-0.301006	-0.168251	-0.322159	-0.399053	-0.443875	0.003716	0.180425	0.535576	0.200583	0.178319	0.346611	0.370407	0.432257	-0.060823	-0.160241	0.47579	0.546739
PPN009D05	0.096712	-0.305784	-0.131805	-0.445853	-0.445854	-0.419763	-0.343898	-0.46247	-0.447996	-0.225463	-0.162349	-0.324687	-0.072224	0.082145	0.111955	0.148638	0.095697	-0.018768	-0.47696	0.133399	-0.330708	-0.068822	0.03063	-0.101784	-0.003052	-0.328398	-0.162004	0.252679	0.20081	0.136814	0.112138	0.198563	-0.167349	-0.018015	-0.070086	-0.184417	-0.323731	0.125562	0.294258	0.513489	0.184601	0.265307	0.297752	0.390266	0.49693	0.267575	0.129126	0.430952	0.33663
PPN009D07	-0.599016	-0.80676	-0.763635	-0.713377	-0.715223	-0.740563	-0.650306	-0.729055	-0.622707	-0.501679	-0.553348	-0.587444	-0.659386	-0.544663	-0.500313	-0.378798	-0.446358	-0.603368	-0.579339	-0.344418	-0.63192	-0.042448	-0.404638	-0.444225	-0.41233	-0.190529	-0.119509	0.161216	0.042832	-0.08337	-0.16972	0.133254	-0.411006	-0.191386	-0.409981	-0.487717	-0.519966	-0.213906	0.12916	0.356891	0.065719	0.360497	0.369463	0.396308	0.525864	0.080155	0.552807	0.654414	0.657407
PPN009D08	-0.09876	-0.338763	-0.099521	-0.597263	-0.592677	-0.492286	-0.421144	-0.559743	-0.645067	-0.329233	-0.272318	-0.594347	-0.184767	-0.106043	0.08942	-0.022215	-0.17309	-0.222212	-0.451918	-0.220321	-0.480519	-0.458083	-0.288126	-0.437198	-0.332458	-0.600768	-0.433781	0.017642	-0.030535	-0.082648	-0.099028	-0.023185	-0.433615	-0.15823	-0.155844	-0.368992	-0.506007	-0.122139	0.298223	0.483264	0.243672	0.452542	0.557699	0.524102	0.51106	0.161095	0.061442	0.596155	0.513334
PPN009D10	-0.04073	-0.309644	-0.068762	-0.543023	-0.533676	-0.35289	-0.369569	-0.484224	-0.505958	-0.351733	-0.247775	-0.507308	-0.105741	-0.017414	0.161416	0.117161	-0.063965	-0.186711	-0.374222	-0.177238	-0.370364	-0.282868	-0.20169	-0.327406	-0.233065	-0.515922	-0.371512	0.094285	0.078284	-0.009373	-0.002376	0.060467	-0.415615	-0.254291	-0.229626	-0.374324	-0.397853	-0.139716	0.270981	0.465267	0.187461	0.309729	0.44232	0.398674	0.361849	0.111914	0.003881	0.481846	0.382252
PPN009D12	-0.382926	-0.626832	-0.496291	-0.764788	-0.753923	-0.527922	-0.713473	-0.839964	-0.734679	-0.477844	-0.501514	-0.642919	-0.535207	-0.421313	-0.311817	-0.302788	-0.380912	-0.480772	-0.668663	-0.216069	-0.710524	-0.189945	-0.348345	-0.45786	-0.372346	-0.518438	-0.417219	0.123436	0.004118	-0.09954	-0.115464	0.091355	-0.388066	-0.0506	-0.284849	-0.406004	-0.55374	-0.064342	0.285438	0.563796	0.183418	0.525893	0.520809	0.579145	0.623903	0.207345	0.441401	0.669029	0.644918
PPN009E02	0.31623	0.155396	0.079095	0.175613	0.2309	0.075182	0.252576	0.102465	0.064576	0.259304	0.41047	0.362887	0.170368	0.180555	0.113567	0.144905	0.080833	0.190705	0.097579	0.269883	0.244357	-0.04769	0.29617	0.097637	0.295474	0.2326	0.183712	-0.331816	-0.275012	-0.3364	-0.330663	-0.320837	-0.058567	-0.142925	-0.175249	-0.011883	-0.163332	0.016169	-0.483709	-0.354591	-0.473643	-0.196352	-0.3204	-0.191007	0.114366	-0.112003	0.033575	-0.199769	-0.255002
PPN009E04	0.386061	0.210164	0.083175	0.311512	0.336676	0.27787	0.304365	0.217103	0.252579	0.36268	0.40638	0.478912	0.128189	0.129466	0.022106	0.090115	0.161024	0.212179	0.042652	0.340328	0.290901	0.053595	0.267039	0.274021	0.279211	0.299183	0.283077	-0.107863	-0.180977	-0.08619	-0.138117	-0.088664	0.178449	0.070125	-0.087211	0.309504	0.023524	0.224535	-0.317881	-0.24563	-0.393036	-0.344702	-0.416501	-0.283096	-0.11	-0.143365	-0.037573	-0.334737	-0.395781
PPN009E05	0.11281	-0.389564	-0.163238	-0.486721	-0.491972	-0.279149	-0.396621	-0.528807	-0.46497	-0.38047	-0.319007	-0.402018	-0.044977	0.129226	0.151702	0.129218	0.227845	0.04402	-0.688375	-0.066903	-0.411183	0.115911	0.164035	-0.008787	0.129831	-0.312873	-0.093389	0.418739	0.290689	0.297473	0.204897	0.391199	-0.163136	0.033388	-0.138568	-0.265386	-0.324256	0.191534	0.24876	0.623409	0.260159	0.215385	0.305413	0.341222	0.46635	0.105836	-0.000181	0.456828	0.426103
PPN009E07	-0.203271	-0.57435	-0.328952	-0.671505	-0.665209	-0.602532	-0.589393	-0.695426	-0.670519	-0.372955	-0.338417	-0.551643	-0.320249	-0.175637	-0.086925	-0.114841	-0.172725	-0.273231	-0.573092	-0.199214	-0.502225	-0.21924	-0.210633	-0.379182	-0.240749	-0.422146	-0.280582	0.099814	-0.00195	-0.073249	-0.121592	0.065056	-0.433268	-0.171702	-0.314573	-0.442365	-0.586192	-0.06434	0.198077	0.493513	0.110644	0.405127	0.453861	0.495747	0.638193	0.162205	0.28714	0.646503	0.574174
PPN009E08	-0.49546	-0.247533	-0.490591	-0.3478	-0.327592	-0.402573	-0.20201	-0.362457	-0.347351	-0.161052	-0.127931	-0.25447	-0.3997	-0.395762	-0.371727	-0.252818	-0.475395	-0.453508	0.040032	0.113765	-0.153173	-0.268752	-0.305594	-0.377931	-0.313621	-0.03711	-0.108481	-0.210504	-0.033099	-0.350223	-0.299017	-0.246146	-0.203861	-0.131974	-0.031798	-0.329523	-0.204753	-0.304611	0.027614	-0.012964	-0.091337	0.266688	0.165405	0.222839	0.324441	0.18476	0.479507	0.370097	0.263375
PPN009E09	-0.21855	-0.54433	-0.347889	-0.556171	-0.5193	-0.499065	-0.395737	-0.628536	-0.563667	-0.469991	-0.316831	-0.465127	-0.246113	-0.166717	-0.097322	-0.102984	-0.175856	-0.26486	-0.507552	-0.157449	-0.45782	-0.134711	-0.092825	-0.346061	-0.116927	-0.341409	-0.276601	0.017881	0.036352	-0.138569	-0.182263	0.001108	-0.346178	-0.133866	-0.187709	-0.424667	-0.428054	-0.131522	-0.028548	0.307829	-0.021057	0.327866	0.333831	0.334206	0.490018	0.039566	0.17245	0.47711	0.427128
PPN009E10	0.34491	0.066663	0.123642	0.166205	0.187539	0.200173	0.199236	0.042752	0.110222	0.13812	0.076146	0.116813	0.109772	0.137875	0.144802	0.232386	0.14292	0.111416	-0.167292	-0.006036	0.039097	-0.068776	0.06463	0.093386	0.061337	-0.183901	-0.103058	-0.095755	-0.20351	-0.079705	-0.16185	-0.064129	-0.131783	-0.213895	-0.279846	0.08729	-0.272329	-0.006239	-0.23305	-0.191634	-0.364072	-0.095208	0.008644	-0.019474	-0.018531	-0.330611	-0.243846	-0.075842	-0.11763
PPN009E12	0.258071	-0.154495	0.077998	-0.366739	-0.364629	-0.135953	-0.269636	-0.400784	-0.419156	-0.312537	-0.270506	-0.436664	0.146381	0.253023	0.38517	0.320369	0.275722	0.136017	-0.603379	-0.235192	-0.381932	-0.142179	0.063707	-0.075314	0.016904	-0.550641	-0.294873	0.236055	0.135459	0.193949	0.110231	0.225368	-0.338443	-0.192466	-0.258488	-0.315832	-0.475191	0.014014	0.186249	0.466378	0.160862	0.252041	0.4649	0.398418	0.395222	-0.063424	-0.275921	0.441516	0.412823
PPN009F04	0.466892	0.148214	0.372529	-0.214344	-0.209848	-0.027231	-0.039565	-0.12979	-0.285216	0.047471	0.132778	-0.185356	0.392097	0.391613	0.584126	0.525859	0.336086	0.304611	-0.225076	0.07517	-0.039424	-0.221175	0.165507	-0.031016	0.116953	-0.281008	-0.0823	0.023743	0.027229	0.048074	-0.007706	-0.006931	-0.307735	-0.286164	-0.093483	-0.281872	-0.341627	-0.066151	0.080185	0.264003	0.125758	0.035627	0.191773	0.179955	0.314805	0.058147	-0.329707	0.231087	0.154761
PPN009F10	0.49118	0.124941	0.303832	-0.062367	-0.044111	0.078745	0.065555	-0.11791	-0.137443	-0.044736	0.028621	-0.111667	0.386212	0.468187	0.520802	0.481882	0.430195	0.344509	-0.31708	0.086525	-0.031459	-0.057844	0.287858	0.110504	0.252323	-0.3724	-0.208057	0.100237	0.110413	0.114963	0.078331	0.094041	-0.175261	-0.168086	-0.137276	-0.188021	-0.267517	0.051372	-0.008051	0.19771	0.021932	0.083489	0.208615	0.191548	0.216136	-0.091201	-0.414406	0.135892	0.066229
PPN009F12	0.730288	0.450551	0.500823	0.371873	0.391234	0.464608	0.460641	0.340647	0.333534	0.276412	0.322841	0.315564	0.569123	0.492588	0.560996	0.575356	0.551194	0.504601	-0.086605	0.137104	0.269238	0.072719	0.366157	0.384354	0.354076	0.013894	0.15704	0.040153	-0.008461	0.176504	0.090659	0.086468	0.053306	-0.133714	-0.128679	0.177994	-0.000849	0.132162	-0.232213	-0.128409	-0.216821	-0.407334	-0.214043	-0.300458	-0.259566	-0.39926	-0.653649	-0.321611	-0.362923
PPN009G01	0.190438	-0.232528	0.021442	-0.308732	-0.313985	-0.140593	-0.160486	-0.329005	-0.288106	-0.308373	-0.342298	-0.430429	0.057605	0.109833	0.268611	0.326229	0.166853	-0.007674	-0.512645	-0.212409	-0.39594	-0.091031	-0.079105	-0.089894	-0.118846	-0.468646	-0.223125	0.263993	0.213381	0.216442	0.137693	0.262729	-0.303127	-0.219936	-0.256783	-0.310209	-0.381875	-0.079199	0.224025	0.397507	0.167317	0.203046	0.435293	0.32601	0.271657	-0.140214	-0.231609	0.423961	0.374339
PPN009G03	-0.084712	-0.323509	-0.219008	-0.426939	-0.388471	-0.421295	-0.292895	-0.433963	-0.417949	-0.180858	-0.144539	-0.323613	-0.22634	-0.152998	-0.077825	-0.036771	-0.198757	-0.279108	-0.361186	-0.135127	-0.35569	-0.174192	-0.255121	-0.334487	-0.272134	-0.30965	-0.241226	-0.071476	-0.102743	-0.193973	-0.189205	-0.084875	-0.418529	-0.315795	-0.398675	-0.3774	-0.513903	-0.15938	-0.032376	0.181542	-0.09956	0.22384	0.263197	0.302712	0.336826	-0.028265	0.190914	0.355707	0.267419
PPN009G05	0.18487	0.168148	0.042398	0.132007	0.209471	-0.023802	0.126261	0.096434	-0.046062	0.476348	0.493431	0.260188	0.140691	0.00217	0.089	0.077863	-0.121354	0.043651	0.052883	0.132328	0.202063	-0.513894	-0.087562	-0.174576	-0.087837	0.090848	0.018019	-0.612002	-0.697525	-0.600244	-0.657218	-0.58655	-0.439293	-0.473466	-0.571498	-0.213211	-0.517651	-0.347693	-0.67951	-0.492379	-0.55883	-0.167749	-0.174366	-0.076929	0.108517	-0.247816	-0.017317	-0.15719	-0.116869
PPN009G06	-0.408223	-0.519288	-0.342799	-0.756794	-0.724451	-0.713002	-0.618894	-0.736415	-0.775774	-0.499135	-0.441026	-0.768599	-0.36877	-0.24953	-0.095483	-0.166287	-0.364712	-0.476448	-0.490931	-0.414613	-0.608745	-0.427482	-0.493709	-0.66903	-0.525502	-0.70202	-0.619691	-0.073484	-0.099801	-0.234602	-0.226023	-0.113162	-0.676607	-0.413298	-0.380359	-0.63702	-0.692063	-0.375011	0.149848	0.40662	0.121233	0.602952	0.698475	0.672819	0.561115	0.121186	0.226459	0.704945	0.641167
PPN009G07	-0.388035	-0.504576	-0.454144	-0.562276	-0.507027	-0.623637	-0.357406	-0.582456	-0.593586	-0.358131	-0.239108	-0.465856	-0.433275	-0.307664	-0.290961	-0.281399	-0.439166	-0.500327	-0.363722	-0.262983	-0.4453	-0.324496	-0.376811	-0.584089	-0.387891	-0.417487	-0.44697	-0.22357	-0.212432	-0.398728	-0.411828	-0.254728	-0.558349	-0.392144	-0.407891	-0.54055	-0.603042	-0.34653	-0.190401	0.057631	-0.176054	0.410559	0.359336	0.418224	0.431054	-0.016285	0.312868	0.443658	0.359114
PPN009G08	0.159858	-0.24952	0.024517	-0.437541	-0.433845	-0.408499	-0.27992	-0.426839	-0.465766	-0.187358	-0.171725	-0.424581	0.009452	0.04329	0.236401	0.231474	0.053496	-0.062277	-0.481859	-0.135039	-0.352603	-0.216656	-0.103176	-0.262556	-0.14331	-0.442073	-0.253086	0.082879	0.011108	0.007862	-0.079036	0.056684	-0.405742	-0.290578	-0.232902	-0.365656	-0.491481	-0.144321	0.110631	0.367073	0.099489	0.225482	0.385549	0.357267	0.414509	8.8e-05	-0.127067	0.438388	0.358716
PPN009G09	-0.301141	-0.579964	-0.574775	-0.547673	-0.529159	-0.533905	-0.445062	-0.654526	-0.516181	-0.427562	-0.393629	-0.387117	-0.467067	-0.279479	-0.362989	-0.334182	-0.213469	-0.34656	-0.638247	-0.064926	-0.500787	0.033779	-0.095419	-0.201958	-0.103989	-0.280805	-0.230792	0.207922	0.127516	-0.005975	-0.035724	0.176551	-0.138246	0.143266	-0.216489	-0.233061	-0.357218	0.15219	0.150038	0.441121	0.069903	0.347462	0.252378	0.366036	0.450015	0.224537	0.414891	0.438766	0.38799
PPN009G11	-0.236612	-0.529384	-0.39613	-0.352643	-0.329507	-0.418222	-0.118162	-0.421186	-0.329719	-0.362047	-0.327237	-0.338078	-0.414703	-0.253369	-0.308138	-0.22055	-0.291904	-0.410214	-0.35416	-0.188579	-0.381288	-0.067164	-0.213079	-0.310386	-0.217333	-0.342542	-0.332429	0.015516	0.007814	-0.136301	-0.183894	-0.002706	-0.259291	-0.149848	-0.214568	-0.28851	-0.322056	-0.131726	-0.064436	0.062187	-0.094537	0.300469	0.251081	0.277274	0.234118	-0.116657	0.183172	0.309855	0.219998
PPN009H02	0.522649	0.261851	0.440429	0.196968	0.232033	0.15771	0.291189	0.159745	0.144104	0.164486	0.18517	0.090991	0.388342	0.317147	0.462518	0.492851	0.27129	0.24645	-0.037907	0.05902	0.076821	-0.148601	0.071813	0.070852	0.05482	-0.298204	-0.209114	-0.123738	-0.114946	-0.037375	-0.038051	-0.093022	-0.178001	-0.298467	-0.218041	-0.013486	-0.189827	-0.076182	-0.177551	-0.142533	-0.228424	-0.105214	0.075207	-0.023619	-0.09231	-0.276695	-0.481589	-0.128754	-0.178587
PPN009H03	0.377571	0.054696	0.120796	0.153309	0.195108	0.015121	0.296432	0.104846	0.118318	0.114772	0.194758	0.185496	0.209166	0.196683	0.215482	0.324113	0.176592	0.14865	-0.088966	0.086335	0.081641	0.039149	0.1877	0.09952	0.181496	0.05614	0.116068	-0.122317	-0.113115	-0.102325	-0.154645	-0.09708	-0.126862	-0.264518	-0.243908	-0.054512	-0.176992	-0.068393	-0.368955	-0.236787	-0.361615	-0.208398	-0.154633	-0.162893	-0.000201	-0.305931	-0.214008	-0.127619	-0.175258
PPN009H05	0.71156	0.398741	0.481587	0.232937	0.254636	0.400694	0.307889	0.203677	0.16769	0.324519	0.430874	0.334944	0.507153	0.464948	0.527053	0.540923	0.461621	0.491792	-0.024459	0.421427	0.265304	0.023129	0.443709	0.32186	0.425627	0.058448	0.163326	-0.016023	-0.024722	0.068802	0.042389	-0.009908	0.084539	-0.023249	0.022948	0.174964	0.016124	0.195429	-0.136882	-0.00518	-0.133235	-0.28528	-0.243427	-0.183914	0.013091	-0.043862	-0.368301	-0.246284	-0.308475
PPN009H06	0.214668	-0.132174	0.090013	-0.40609	-0.381861	-0.180852	-0.267496	-0.418114	-0.462264	-0.235847	-0.089871	-0.357729	0.098002	0.164651	0.308208	0.23012	0.124173	0.047859	-0.470578	-0.082781	-0.326606	-0.250004	0.001343	-0.208945	-0.039253	-0.473062	-0.299404	0.061652	0.031158	0.009628	-0.025662	0.040079	-0.352209	-0.2012	-0.211823	-0.307211	-0.44353	-0.032029	0.098129	0.41052	0.086139	0.235808	0.354038	0.356327	0.411368	0.04692	-0.142325	0.36854	0.279296
PPN009H11	-0.17983	-0.36836	-0.471854	-0.034138	-0.015131	-0.243023	-0.071742	-0.178871	0.014107	-0.085207	-0.15463	0.065109	-0.404757	-0.316502	-0.458739	-0.287585	-0.209109	-0.309067	-0.267073	-0.119062	-0.161274	0.179106	-0.11069	-0.018375	-0.082828	0.094376	0.054659	0.034839	-0.116324	-0.083764	-0.176085	0.062238	-0.051705	-0.06987	-0.38619	0.012737	-0.197611	0.005098	-0.263196	-0.143423	-0.362493	-0.064268	-0.117806	-0.033051	-0.012504	-0.260624	0.269193	-0.011222	-0.01637
PPN010A01	-0.389891	-0.492258	-0.607564	-0.269003	-0.237956	-0.455057	-0.218263	-0.395351	-0.225514	-0.252808	-0.179542	-0.040971	-0.591475	-0.456345	-0.646771	-0.556632	-0.395687	-0.451015	-0.320255	-0.05388	-0.300727	0.187224	-0.098612	-0.194756	-0.070348	0.047792	-0.084499	0.002761	-0.090157	-0.183841	-0.237776	-0.004188	0.006758	0.11203	-0.144845	-0.028078	-0.140007	0.102382	-0.256134	-0.058984	-0.287023	0.090238	-0.12059	0.020888	0.144877	-0.033912	0.463331	0.05051	0.028983
PPN010A09	0.776502	0.682363	0.699787	0.799218	0.81742	0.839652	0.825719	0.771666	0.733435	0.431023	0.532442	0.689228	0.726422	0.608693	0.51259	0.444931	0.623957	0.698724	0.309112	0.206083	0.586331	0.264181	0.573195	0.609726	0.580959	0.381592	0.389239	-0.034752	0.025832	0.205481	0.166316	0.036472	0.426081	0.147118	0.206708	0.451634	0.434306	0.311964	-0.421351	-0.445404	-0.285438	-0.635917	-0.5591	-0.654427	-0.632628	-0.47665	-0.738465	-0.741385	-0.738739
PPN010B07	0.510096	0.336252	0.259363	0.412162	0.422971	0.369119	0.300014	0.327013	0.357282	0.437479	0.586525	0.704905	0.327369	0.355907	0.124048	0.101932	0.402902	0.520986	0.132886	0.642817	0.474658	0.362599	0.674954	0.523181	0.692035	0.60888	0.548233	0.044515	0.020834	0.097861	0.084594	0.047526	0.523793	0.426638	0.278088	0.489115	0.376143	0.543587	-0.269137	-0.111804	-0.195628	-0.458463	-0.677987	-0.453273	-0.085592	0.128052	0.002617	-0.525626	-0.547652
PPN010B08	0.139635	0.066303	0.068839	-0.262265	-0.259254	0.019382	-0.180499	-0.225975	-0.338331	0.033027	0.174246	-0.078539	0.032026	0.112162	0.137384	0.025618	0.026701	0.092586	-0.096151	0.27314	-0.05343	-0.254674	0.064172	-0.106227	0.032492	-0.093945	-0.015894	-0.020159	0.04818	-0.070866	0.005261	-0.073173	-0.014131	0.137661	0.118875	-0.028713	-0.152825	0.208224	0.232247	0.333899	0.139868	0.17458	0.101848	0.219734	0.404363	0.374991	0.181247	0.254466	0.109677
PPN010B11	0.677667	0.806544	0.576769	0.884548	0.906036	0.770997	0.806083	0.857244	0.797584	0.766151	0.810063	0.945869	0.580566	0.431959	0.305618	0.314755	0.415521	0.590307	0.598527	0.534534	0.811376	0.176307	0.507052	0.567863	0.53496	0.654963	0.535849	-0.268267	-0.221758	-0.063157	-0.049523	-0.219715	0.477457	0.145978	0.19614	0.597296	0.472818	0.269647	-0.51921	-0.662682	-0.468712	-0.699281	-0.772187	-0.717953	-0.56763	-0.243905	-0.386692	-0.853724	-0.865055
PPN010C01	0.878798	0.705204	0.589067	0.792471	0.815506	0.817355	0.740402	0.739125	0.71123	0.579987	0.688903	0.857734	0.744545	0.625218	0.529332	0.553793	0.70123	0.790285	0.242568	0.372931	0.666268	0.333011	0.742755	0.748628	0.755575	0.572072	0.597368	-0.055465	-0.108568	0.158479	0.060936	0.007988	0.40719	0.07769	0.073166	0.528217	0.337743	0.342537	-0.526853	-0.487742	-0.464465	-0.795878	-0.754818	-0.734352	-0.497533	-0.405634	-0.612112	-0.793483	-0.750326
PPN010C02	0.781936	0.40733	0.497654	0.297477	0.315571	0.400275	0.401837	0.285367	0.211175	0.219564	0.334857	0.280153	0.693199	0.69036	0.712381	0.708314	0.695588	0.65835	-0.098294	0.207802	0.305691	0.143595	0.594623	0.441726	0.566731	0.088183	0.263578	0.080133	0.08596	0.2008	0.115283	0.098728	0.021456	-0.152659	-0.047184	0.024144	-0.037836	0.131461	-0.232637	-0.052599	-0.143155	-0.343436	-0.20025	-0.219393	-0.030413	-0.243749	-0.596468	-0.207791	-0.231093
PPN010C03	0.582461	0.255045	0.319095	0.259234	0.27883	0.460326	0.397844	0.203451	0.221436	-0.03036	0.114568	0.179271	0.493854	0.559029	0.47897	0.481535	0.594622	0.49555	-0.219952	0.082124	0.150432	0.254622	0.512995	0.392048	0.494652	0.029277	0.181699	0.225276	0.225316	0.313446	0.205677	0.252	0.124491	0.006558	0.06104	0.094655	0.058367	0.229034	-0.212859	-0.00144	-0.129	-0.276524	-0.14113	-0.216707	-0.112244	-0.31733	-0.551288	-0.183031	-0.208602
PPN010C12	0.682298	0.238954	0.329456	0.19917	0.231203	0.175558	0.315188	0.149192	0.116023	0.123817	0.296208	0.252332	0.5367	0.493249	0.546723	0.56426	0.551495	0.507146	-0.257283	0.060753	0.156592	0.124354	0.520232	0.343591	0.501328	0.053514	0.202341	0.015336	-0.047681	0.106106	-0.040053	0.045642	-0.047531	-0.206526	-0.164668	0.028769	-0.135346	0.071427	-0.374631	-0.106588	-0.305749	-0.381989	-0.251397	-0.261428	-0.042635	-0.363977	-0.568065	-0.235842	-0.243798
PPN010D02	-0.01956	-0.390761	-0.199072	-0.558375	-0.551392	-0.522765	-0.395213	-0.50459	-0.533468	-0.34934	-0.232013	-0.428191	-0.055244	0.049106	0.112516	0.119903	0.074469	-0.072833	-0.515327	-0.116424	-0.374223	0.017255	0.039355	-0.190644	0.005382	-0.172991	-0.02086	0.236986	0.208972	0.112975	0.016524	0.196203	-0.353173	-0.213088	-0.21726	-0.528724	-0.391244	-0.104013	0.092796	0.478573	0.226805	0.184246	0.232831	0.308096	0.468695	0.114721	0.096468	0.458262	0.417209
PPN010D03	0.357903	0.042597	0.275337	-0.216257	-0.216053	0.052545	-0.088439	-0.194008	-0.231077	-0.252013	-0.239946	-0.394339	0.349617	0.394148	0.558273	0.519473	0.412516	0.245526	-0.464994	-0.226513	-0.261902	-0.064106	0.088845	0.008472	0.043564	-0.523969	-0.272685	0.268723	0.221353	0.294253	0.211912	0.269135	-0.326588	-0.286001	-0.209431	-0.345381	-0.34603	-0.075327	0.16037	0.37358	0.22234	0.144072	0.432051	0.285287	0.192244	-0.160784	-0.505517	0.311818	0.31028
PPN010D04	0.382758	0.002684	0.162496	-0.288226	-0.286619	-0.012101	-0.137686	-0.282835	-0.329069	-0.284428	-0.152304	-0.331941	0.318937	0.406078	0.527436	0.440892	0.452322	0.29453	-0.513663	-0.090944	-0.200962	-0.050758	0.277575	0.095737	0.230499	-0.356697	-0.09498	0.340574	0.242969	0.333922	0.223695	0.322764	-0.199048	-0.086139	-0.039365	-0.239408	-0.249354	0.079283	0.200446	0.547846	0.24633	0.092386	0.297188	0.254448	0.311653	-0.016896	-0.381281	0.33467	0.308622
PPN010E01	-0.058704	0.017525	0.047639	-0.043928	0.006409	-0.196209	0.044305	-0.09315	-0.148017	0.23207	0.297005	0.079159	-0.201874	-0.191591	-0.178778	-0.224768	-0.430558	-0.270138	0.289047	0.244884	0.079722	-0.452089	-0.266419	-0.398469	-0.260533	-0.217156	-0.394691	-0.553983	-0.427619	-0.606537	-0.450033	-0.578067	-0.182641	-0.129312	-0.063999	-0.03325	-0.195735	-0.158844	-0.194868	-0.271178	-0.291387	0.249303	0.048223	0.186335	0.151629	0.161705	0.276373	-0.022539	-0.182111
PPN010E02	0.192897	0.039432	-0.01393	-0.020584	0.000251	-0.005106	-0.00768	-0.065231	-0.079054	0.165198	0.353406	0.302378	-0.036578	0.06847	-0.083785	-0.147774	0.03439	0.132622	-0.004061	0.51435	0.117844	0.043669	0.303358	0.128117	0.302193	0.265648	0.225182	0.00615	0.010623	-0.050222	0.010598	-0.029585	0.293858	0.401254	0.234519	0.26531	0.130562	0.453169	-0.009308	0.157704	-0.048504	-0.070893	-0.311462	-0.06198	0.217204	0.355663	0.324391	-0.109129	-0.207296
PPN010E03	0.105913	-0.192462	0.031596	-0.504103	-0.516841	-0.131966	-0.385072	-0.492418	-0.523503	-0.32491	-0.32011	-0.550491	0.012374	0.084623	0.289155	0.227653	0.104825	-0.001661	-0.555737	-0.166867	-0.448344	-0.225694	-0.072767	-0.211782	-0.122708	-0.54881	-0.296574	0.220873	0.136375	0.150818	0.092778	0.191726	-0.332736	-0.116686	-0.105567	-0.30413	-0.433166	-0.013721	0.355	0.570115	0.305043	0.346397	0.535597	0.449083	0.504458	0.116366	-0.114228	0.56897	0.532317
PPN010E06	-0.161577	-0.463465	-0.31255	-0.548487	-0.535996	-0.536873	-0.453239	-0.59427	-0.600246	-0.361586	-0.235666	-0.406176	-0.264723	-0.077761	-0.118557	-0.1658	-0.123025	-0.209946	-0.470303	-0.084161	-0.419889	-0.14511	-0.079026	-0.331414	-0.10642	-0.351059	-0.297686	0.101533	0.116631	-0.074087	-0.088227	0.047522	-0.289646	-0.076428	-0.212931	-0.433052	-0.451346	0.000369	0.083885	0.388276	0.090588	0.415909	0.348636	0.480041	0.561771	0.221962	0.277351	0.49638	0.391625
PPN010F02	0.68662	0.516985	0.460334	0.352445	0.372136	0.40696	0.399109	0.34465	0.235582	0.446444	0.658837	0.577528	0.557703	0.607518	0.473788	0.399092	0.529189	0.645584	0.235494	0.663645	0.555192	0.115361	0.700534	0.465892	0.690035	0.389937	0.39502	-0.051051	0.030103	0.036088	0.062925	-0.072554	0.324797	0.217582	0.274519	0.2824	0.24888	0.389597	-0.191368	-0.078669	-0.116114	-0.346415	-0.496924	-0.291264	0.019931	0.185588	-0.185479	-0.384774	-0.47432
[truncated: 3,561 more rows]
[truncated: 3 more columns]
