# Supplementary material for: An integrative “omics” approach identifies new candidate genes to impact aroma volatiles in peach fruit
Source: BMC Genomics. 2013 May 23;14:343. doi: 10.1186/1471-2164-14-343 (PMC3685534; doi:10.1186/1471-2164-14-343)
Supplement: Additional file 10: Table S6 — Extended description for the candidate genes identified. Besides the information provided in Table 1, in this table, the ChillPeach database identifier (Unigene ID) and the localization of the gene in the peach genome is shown. The most similar Arabidopsis gene with its description and E-value are also provided. n.f.: not found. The genes annotated as “0.00E+00” indicate that either no homologue was found or the homologue found has unknown function. For a detailed description of ChillPeach unigene functional annotation see Ogundiwin et al. [5]. [file 1471-2164-14-343-S10.xlsx]

## Sheet: Hoja1
Genes for volatile cluster C1
id	Unigene id	Unigene annotation	Identified by	Match	Localization	Arabidopsis_thaliana_proteins most similar ID	Arabidopsis_thaliana_proteins most similar description	E-value
PPN009B08	CL949Contig1	Protein At1g45233	HCA, CNA	ppa001502m	scaffold_1:36167057..36167395	AT5G42920	expressed protein	7e-60
PPN078H01	CL777Contig1	Acid phosphatase 1 precursor (EC 3.1.3.2) (Apase-1(1))	HCA	ppa010063m	scaffold_2:24042040..24042450	AT5G51260	acid phosphatase, putative, similar to acid phosphatase-1(1); Apase-1(1) (Lycopersicon esculentum...	3e-97
PP1009A02	CL604Contig1	CAMP response element binding (CREB) protein	HCA, CNA	ppa012739m	scaffold_8:11719466..11718420	AT4G34590	bZIP transcription factor family protein, similar to common plant regulatory factor 7 GI:9650828 ...	4e-36
PPN001H09	CL1377Contig1	YUP8H12R.39 protein	HCA, CNA	ppa005452m	scaffold_3:1224663..1224212	AT1G78990	transferase family protein, low similarity to acetyl CoA: benzylalcohol acetyltransferase Clarkia...	6e-66
PPN066C05	CL811Contig1	Tub family, putative	CNA	ppa006121m	scaffold_8:2667892..2667434	AT1G76900	F-box family protein / tubby family protein, similar to Tubby protein (SP:P50586) {Mus musculus};...	6e-46
PPN066B05	CL763Contig1	Ripening-related protein-like	CNA	ppa011478m	scaffold_2:24342936..24343614	AT5G51520	invertase/pectin methylesterase inhibitor family protein, low similarity to pectinesterase from L...	2e-23
Genes for volatile cluster C2
id	Unigene id	Unigene annotation	Identified by	Match	Localization	Arabidopsis_thaliana_proteins most similar ID	Arabidopsis_thaliana_proteins most similar description	E-value
PPN010C01	PPN010C01-T7_c_s	Prunus_persica transcript; similar to CRHB10 [Ceratopteris richardii (Triangle waterfern)]	HCA	ppa008984m	scaffold_1:35212923..35212519	n.f.
PPN070H11	CL1206Contig1	Cytochrome P450 monooxygenase CYP72A59	HCA, PC, CNA	ppa006310m	scaffold_4:8745449..8745840	AT3G14660	cytochrome P450, putative, similar to GB:Q05047 from (Catharanthus roseus)	3e-62
PPN059A01	CL1253Contig1	0	PC	ppa013582m	scaffold_7:22616506..22615931	n.f.
PPN026D01	CL829Contig1	no_annotation_available	PC, CNA	ppa009231m	scaffold_1:11135888..11136458	n.f.
PPN037A04	PPN037A04-T7_c_s	Phosphatidylinositol transfer protein/retinal degeneration b protein	HCA, PC	ppa010020m	scaffold_6:6435040..6434691	n.f.
Genes for volatile cluster C3
id	Unigene id	Unigene annotation	Identified by	Match	Localization	Arabidopsis_thaliana_proteins most similar ID	Arabidopsis_thaliana_proteins most similar description	E-value
PP1002E07	CL1Contig1	Omega-6 fatty acid desaturase	HCA	ppa007098m	scaffold_7:10934081..10935386	AT3G12120	omega-6 fatty acid desaturase, endoplasmic reticulum (FAD2) / delta-12 desaturase, identical to o...	0
PP1001A05	CL35Contig1	Pyruvate decarboxylase 1	HCA	ppa003086m	scaffold_6:24376802..24377488	AT4G33070	pyruvate decarboxylase, putative, strong similarity to SP:P51846 Pyruvate decarboxylase isozyme 2...	0
PP1004F06	PP1004F06-T7_c_s	Vesicle-associated membrane protein 727	HCA	ppa010737m	scaffold_2:8317259..8317059	AT3G54300	synaptobrevin family protein, similar to vesicle-associated membrane protein 7B (At VAMP7B), Arab...	4e-18
PP1004G05	PP1004G05-T7_c_s	no_annotation_available	HCA, CNA	ppa004658m	scaffold_1:34158038..34158416	n.f.
PP1004H08	CL740Contig1	no_annotation_available	HCA	ppa004582m	scaffold_6:22813452..22813186	n.f.
PP1005B05	PP1005B05-T7_c_s	AT4g00090/F6N15_8	HCA	ppa004482m	scaffold_2:16610895..16611235	AT4G00090	transducin family protein / WD-40 repeat family protein, similar to Transducin beta-like 2 protei...	5e-62
PPN009C07	CL761Contig1	AJ533535 S3II Prunus persica cDNA clone PP_S3II_T5_SP6, mRNA sequence	HCA	ppa004933m	scaffold_1:3158236..3157840	n.f.
PPN010B11	PPN010B11-T7_c_s	Serine-threonine protein kinase, putative	HCA, PC, CNA	ppa008251m	scaffold_6:18081755..18081563	AT1G78290	serine/threonine protein kinase, putative, similar to serine-threonine protein kinase (Triticum a...	2e-36
PPN070B11	PPN070B11-T7_c_s	Kinase-like protein	HCA	ppa003659m	scaffold_3:21242599..21242136	AT5G14270	DNA-binding bromodomain-containing protein, contains bromodomain, INTERPRO:IPR001487	4e-13
PPN070D11	PPN070D11-T7_c_s	Protein At5g25010	HCA	ppa009131m	scaffold_1:34281027..34280322	AT5G10750	expressed protein	6e-84
PPN075B07	CL730Contig1	F8K7.22 protein	HCA	ppa008595m	scaffold_1:40137893..40138206	AT1G21780	BTB/POZ domain-containing protein. Contains similarity to gb:AJ000644 SPOP (speckle-type POZ prot...	1e-103
PPN032F06	PPN032F06-T7_c_s	PDR-like ABC-transporter	HCA, PC, CNA	ppa000267m	scaffold_8:18967478..18967813	AT1G15520	PDR12 | ABC transporter family involved in resistant to lead. Localizes to plasma membrane. Upreg...	3e-82
PPN036E10	PPN036E10-T7_c_s	At5g03345	HCA, CNA	ppa015891m	scaffold_6:21634344..21634056	AT5G03345	expressed protein	7e-30
PPN069F09	CL802Contig1	PK11-C1	HCA, PC, CNA	ppa006108m	scaffold_5:5833021..5833415	AT4G33950	protein kinase, putative, similar to abscisic acid-activated protein kinase (Vicia faba) gi:67396...	1e-141
PPN002B03	PPN002B03-T7_c_s	Malus_x_domestica transcript; similar to F17O7.2 [Arabidopsis thaliana (Mouse-ear cress)]	PC	ppa007712m	scaffold_5:14827374..14827835	n.f.
PPN031F12	PPN031F12-T7_c_s	Novel plant SNARE 13	HCA, PC	ppa010000m	scaffold_1:8047913..8048313	AT3G17440	novel plant SNARE 12 (NPSN12) [Arabidopsis thaliana] (TAIR:At1g48240.1); similar to SNARE 12 [Ory...	5e-58
PPN031G12	PPN031G12-T7_c_s	Os09g0509300 protein	PC, CNA	ppa002575m	scaffold_3:21644678..21644935	AT2G33490	hydroxyproline-rich glycoprotein family protein, Common family member:At3g26910 (Arabidopsis thal...	9e-48
PP1004C02	PP1004C02-T7_c_s	Calcium binding protein	PC, CNA	ppa011722m	scaffold_1:30463101..30462777	AT1G70670	caleosin-related family protein, similar to Ca+2-binding EF hand protein GB:AAB71227 (Glycine max...	9e-73
PPN051H01	PPN051H01-T7_c_s	At1g72790/F28P22_2	CNA	ppa002494m	scaffold_3:2342017..2342677	AT1G72790	hydroxyproline-rich glycoprotein family protein, contains proline-rich extensin domains, INTERPRO...	3e-20
Genes for volatile cluster C4
id	Unigene id	Unigene annotation	Identified by	Match	Localization	Arabidopsis_thaliana_proteins most similar ID	Arabidopsis_thaliana_proteins most similar description	E-value
PP1009D02	PP1009D02-T7_c_s	IAA16 protein	HCA, CNA	ppa011570m	scaffold_3:4630572..4630850	AT1G04250	auxin-responsive protein / indoleacetic acid-induced protein 17 (IAA17), Identical to SP:P93830 A...	7e-45
PPN027C05	PPN027C05-T7_c_s	PHB2	HCA, CNA	ppa009505m	scaffold_14:91136..90945	AT2G20530	prohibitin, putative, similar to SP:P24142 Prohibitin (B-cell receptor associated protein 32) (BA...	3e-68
PPN063A04	PPN063A04-T7_c_s	T25K16.5	HCA	ppa011444m	scaffold_2:20184163..20184286	AT1G01050	inorganic pyrophosphatase, putative (soluble) / pyrophosphate phospho-hydrolase, putative / PPase...	1e-69
PP1000F05	PP1000F05-T7_c_s	Snakin-1	CNA	ppa014086m	scaffold_1:35710041..35709661	AT5G59845	gibberellin-regulated family protein, similar to SP:P27057 GAST1 protein precursor {Lycopersicon ...	3e-28
PPN017C08	CL215Contig1	ECA1 protein	CNA	ppa012387m	scaffold_4:29631161..29630492	AT2G21740	expressed protein	2e-24
PPN017B08	PPN017B08-T7_c_s	AT3g05350/T12H1_32	CNA	ppa002173m	scaffold_6:26759527..26759719	AT3G05350	aminopeptidase P [Arabidopsis thaliana] (TAIR:At4g36760.1); similar to aminopeptidase-P [Aspergil...	1e-93
Genes for volatile cluster C5
id	Unigene id	Unigene annotation	Identified by	Match	Localization	Arabidopsis_thaliana_proteins most similar ID	Arabidopsis_thaliana_proteins most similar description	E-value
PPN029H12	PPN029H12-T7_c_s	AJ827262 S3 Prunus persica cDNA clone S312E11, mRNA sequence	HCA, CNA	ppa025397m	scaffold_4:17177492..17177040	n.f.
PPN053G07	CL1233Contig1	Putative pod-specific dehydrogenase SAC25	HCA, CNA	ppa008709m	scaffold_6:22753754..22753522	AT5G02540	short-chain dehydrogenase/reductase (SDR) family protein, contains INTERPRO family IPR002198 Shor...	2e-72
PPN066C10	CL1428Contig1	Cytochrome P450	HCA	ppa004664m	scaffold_4:17176496..17175991	AT1G11610	cytochrome P450, putative, very strong similarity to cytochrome P450 (SP:Q9SAB6) (Arabidopsis tha...	4e-30
PPN078H04	CL495Contig1	Putative pod-specific dehydrogenase SAC25	HCA, CNA	ppa008713m	scaffold_6:22745631..22745356	AT5G02540	short-chain dehydrogenase/reductase (SDR) family protein, contains INTERPRO family IPR002198 Shor...	1e-115
Genes for volatile cluster C7
id	Unigene id	Unigene annotation	Identified by	Match	Localization	Arabidopsis_thaliana_proteins most similar ID	Arabidopsis_thaliana_proteins most similar description	E-value
PPN030E11	PPN030E11-T7_c_s	PP_LEa0004N09f Peach developing fruit mesocarp Prunus persica cDNA clone PP_LEa0004N09f, mRNA seq...	HCA	ppa002860m	scaffold_6:25450381..25450264	n.f.
PPN071H07	CL47Contig1	Enolase 1	HCA	ppa005779m	scaffold_7:14711845..14711649	AT2G36530	enolase, identical to SWISS-PROT:P25696 enolase (EC 4.2.1.11) (2-phosphoglycerate dehydratase)(2-...	0
PPN027H11	PPN027H11-T7_c_s	Phox-like	HCA	ppa001676m	scaffold_3:5812708..5812235	AT4G32160	phox (PX) domain-containing protein, contains Pfam profile PF00787: PX domain	1e-30
Genes for volatile cluster C11
id	Unigene id	Unigene annotation	Identified by	Match	Localization	Arabidopsis_thaliana_proteins most similar ID	Arabidopsis_thaliana_proteins most similar description	E-value
PPN052H12	CL916Contig1	Desaturase delta 9	CNA	ppa009359m	scaffold_4:20524152..20523765	AT3G15850	fatty acid desaturase family protein, similar to delta 9 acyl-lipid desaturase (ADS1) GI:2970034 ...	1e-85
Genes for volatile cluster C12
id	Unigene id	Unigene annotation	Identified by	Match	Localization	Arabidopsis_thaliana_proteins most similar ID	Arabidopsis_thaliana_proteins most similar description	E-value
PP1003B11	PP1003B11-T7_c_s	0	HCA	ppa010788m	scaffold_1:35008196..35007833	AT5G11810	expressed protein	6e-46
PP1009F04	CL863Contig1	PU1_plate44_F06 PU1 Prunus persica cDNA similar to weakly similar to putative protein (AL161573) ...	HCA	ppa009611m	scaffold_8:18725820..18726300	AT4G28770	expressed protein	3e-33
PPN006F05	PPN006F05-T7_c_s	GTP-binding protein SAR1B	HCA	ppa011838m	scaffold_8:21729761..21729485	AT3G62560	GTP-binding protein, putative, similar to GTP-binding protein SAR1A (SP:O04834) (Arabidopsis thal...	5e-72
PPN033D11	CL909Contig1	Putative acid cluster protein 33	HCA	ppa006430m	scaffold_5:9330815..9331493	AT4G12230	esterase/lipase/thioesterase family protein, low similarity to 2-hydroxy-6-ketonona-2,4-dienedoic...	1e-16
Genes for volatile cluster C13
id	Unigene id	Unigene annotation	Identified by	Match	Localization	Arabidopsis_thaliana_proteins most similar ID	Arabidopsis_thaliana_proteins most similar description	E-value
PP1001G06	CL928Contig1	Cysteine protease CP1	HCA	ppa005199m	scaffold_1:35958412..35957854	AT1G47128	cysteine proteinase (RD21A) / thiol protease, identical to SP:P43297 Cysteine proteinase RD21A pr...	6e-66
PP1004F12	PP1004F12-T7_c_s	Dehydrin	HCA	ppa005514m	scaffold_7:17140415..17141064	n.f.
PPN018G03	PPN018G03-T7_c_s	Putatative tyrosine aminotransferase	CNA	ppa006368m	scaffold_4:10310367..10310064	AT5G53970	aminotransferase, putative, similar to nicotianamine aminotransferase from Hordeum vulgare (GI:64...	1e-65
Table S6.
