# Supplementary material for: An integrative “omics” approach identifies new candidate genes to impact aroma volatiles in peach fruit
Source: BMC Genomics. 2013 May 23;14:343. doi: 10.1186/1471-2164-14-343 (PMC3685534; doi:10.1186/1471-2164-14-343)
Supplement: Additional file 11: Table S7 — The ten genes that best correlated with γ-decalactone (upper) and γ-jasmodecalactone (bottom). For each gene, the microarray id (id), the unigene id and annotation, the Pearson Correlation coefficient (PC), and the most similar gene predicted in the peach genome are shown (Match). The most similar Arabidopsis gene with the GO molecular function, the description, and the E-value are also provided. n.f.: not found. The gene annotated as “0.00E+00” indicate that either no homologue was found or the homologue found has unknown function. For a detailed description of ChillPeach unigene functional annotation see Ogundiwin et al. [5]. [file 1471-2164-14-343-S11.xlsx]

## Sheet: Hoja1
γ-decalactone
id	Unigene id	Unigene annotation	PC	Match	Arabidopsis_thaliana_proteins most similar ID	GO Molecular Function	Arabidopsis_thaliana_proteins most similar description	Arabidopsis_thaliana_proteins most similar E-value
PPN059A01	CL1253Contig1	0	0.898233	ppa013582m	n.f.
PPN062D06	CL1295Contig1	UDP-arabinose 4-epimerase 1	0.884221	ppa006789m	AT1G30620	GO:0003824, catalytic activity	NAD-dependent epimerase/dehydratase family protein [Arabidopsis thaliana] (TAIR:At5g44480.1); sim...	1e-149
PPN070H11	CL1206Contig1	Cytochrome P450 monooxygenase CYP72A59	0.870862	ppa006310m	AT3G14660	GO:0005488, binding; GO:0016491, oxidoreductase activity	cytochrome P450, putative, similar to GB:Q05047 from (Catharanthus roseus)	3e-62
PPN026D01	CL829Contig1	no_annotation_available	0.868356	ppa009231m	n.f.
PPN054G06	PPN054G06-T7_c_s	Ethylene receptor	0.863227	ppa001786m	n.f.
PPN041E04	CL460Contig1	Early light-induced protein, chloroplast precursor	0.854891	ppa011747m	AT3G22840	GO:0005488, binding	chlorophyll A-B binding family protein / early light-induced protein (ELIP), identical to early l...	7e-48
PPN007A02	CL705Contig1	Non-photosynthetic ferredoxin precursor	0.848509	ppa012826m	AT2G27510	GO:0005386, carrier activity; GO:0005488, binding; GO:0005489, electron transporter activity	ferredoxin, putative, similar to non-photosynthetic ferredoxin from Citrus sinensis (GI:1360725),...	3e-43
PPN037A04	PPN037A04-T7_c_s	Phosphatidylinositol transfer protein/retinal degeneration b protein	0.843924	ppa010020m	n.f.
PPN010A09	PPN010A09-T7_c_s	Naringenin,2-oxoglutarate 3-dioxygenase	0.839652	ppa007636m	AT3G51240	GO:0016491, oxidoreductase activity	naringenin 3-dioxygenase / flavanone 3-hydroxylase (F3H), identical to GI:3790548	1e-26
PPN004H06	PP1005G06-T7_c_s	1-aminocyclopropane-1-carboxylate synthase 1	0.835125	ppa004774m	AT3G61510	GO:0016829, lyase activity	1-aminocyclopropane-1-carboxylate synthase, putative / ACC synthase, putative, similar to ACC syn...	3e-78
γ-jasmodecalactone
id	Unigene id	Unigene annotation	PC	Match	Arabidopsis_thaliana_proteins most similar ID	GO Molecular Function	Arabidopsis_thaliana_proteins most similar description	Arabidopsis_thaliana_proteins most similar E-value
PPN032F06	PPN032F06-T7_c_s	PDR-like ABC-transporter	0.968943	ppa000267m	AT1G15520	GO:0005215, transporter activity; GO:0016787, hydrolase activity	PDR12 | ABC transporter family involved in resistant to lead. Localizes to plasma membrane. Upreg...	3e-82
PPN069F09	CL802Contig1	PK11-C1	0.965064	ppa006108m	AT4G33950	GO:0016301, kinase activity	protein kinase, putative, similar to abscisic acid-activated protein kinase (Vicia faba) gi:67396...	1e-141
PPN002B03	PPN002B03-T7_c_s	Malus_x_domestica transcript; similar to F17O7.2 [Arabidopsis thaliana (Mouse-ear cress)]	0.95482	ppa007712m	n.f.
PP1004C02	PP1004C02-T7_c_s	Calcium binding protein	0.949921	ppa011722m	AT1G70670	GO:0005488, binding	caleosin-related family protein, similar to Ca+2-binding EF hand protein GB:AAB71227 (Glycine max...	9e-73
PPN010B11	PPN010B11-T7_c_s	Serine-threonine protein kinase, putative	0.945869	ppa008251m	AT1G78290	GO:0005488, binding; GO:0016301, kinase activity	serine/threonine protein kinase, putative, similar to serine-threonine protein kinase (Triticum a...	2e-36
PPN070H11	CL1206Contig1	Cytochrome P450 monooxygenase CYP72A59	0.936658	ppa006310m	AT3G14660	GO:0005488, binding; GO:0016491, oxidoreductase activity	cytochrome P450, putative, similar to GB:Q05047 from (Catharanthus roseus)	3e-62
PPN047B10	PPN047B10-T7_c_s	Mitochondrial pyruvate dehydrogenase kinase isoform 2	0.936303	ppa007397m	AT3G06483	GO:0005488, binding; GO:0016301, kinase activity	mitochondrial pyruvate dehydrogenase kinase isoform 1 [Glycine max] (GB:AAT02655.1); contains Int...	3e-59
PPN031G12	PPN031G12-T7_c_s	Os09g0509300 protein	0.936244	ppa002575m	AT2G33490		hydroxyproline-rich glycoprotein family protein, Common family member:At3g26910 (Arabidopsis thal...	9e-48
PP1005G06	PP1005G06-T7_c_s	1-aminocyclopropane-1-carboxylate oxidase	0.931461	ppa008813m	AT1G05010	GO:0005488, binding; GO:0016491, oxidoreductase activity	1-aminocyclopropane-1-carboxylate oxidase / ACC oxidase / ethylene-forming enzyme (ACO) (EAT1), I...	7e-88
PPN031F12	PPN031F12-T7_c_s	Novel plant SNARE 13	0.928051	ppa010000m	AT3G17440	GO:0005554, molecular function unknown	novel plant SNARE 12 (NPSN12) [Arabidopsis thaliana] (TAIR:At1g48240.1); similar to SNARE 12 [Ory...	5e-58
Table S7.

## Sheet: Hoja2
id	Unigene annotation	Localizacion	Match	GO Molecular Function	GO Biological Process	GO Cellular Component	Unigene ID	Arabidopsis_thaliana_proteins most similar description	Arabidopsis_thaliana_proteins most similar E-value	Arabidopsis_thaliana_proteins most similar ID	ESTreeDB most similar E-value	ESTreeDB most similar ID	GDR_Prunus_ESTs most similar E-value	GDR_Prunus_ESTs most similar ID	NCBI_Prunus_persica_DNA_sequences most similar description	NCBI_Prunus_persica_DNA_sequences most similar E-value	NCBI_Prunus_persica_DNA_sequences most similar ID	Peach_transcripts most similar description	Peach_transcripts most similar E-value	Peach_transcripts most similar ID	Exp_Localizacion	Exp_Transcript	Component	DIP ID	Name	Query	number	OrdenGeneMaths	Orden-Spearman-Acuity	Longitud(nt)	Posicion_ABS	Posicion_SC	Scaffold	q-value(%)-SAM-GRA	q-value(%)-SAM-MxR_01	Fold Change-SAM	Cluster	Nombrefinal	g-Deca-Match Anti-Expression - Pearson Centered (Adv)	4-Methyl-5-pen...-Match Anti-Expression - Pearson Centered (Adv)	2H-Pyran-2-one, 6-pentyl-Match Anti-Expression - Pearson Centered (Adv)	d-Decalactone Match Anti-Expression - Pearson Centered (Adv)	g-Heptalatone-Match Anti-Expression - Pearson Centered (Adv)	g-Hexalactone-Match Anti-Expression - Pearson Centered (Adv)	g-Jasmolactone-Match Anti-Expression - Pearson Centered (Adv)	g-Octolactone-Match Anti-Expression - Pearson Centered (Adv)	3-Hexen-1-ol, acetate, (Z)- (Adv)	Acetic acid, hexyl ester (Adv)	2-Hexen-1-ol, acetate, (E)- (Adv)
Hexe(2)	2-Hexenal																						18.211		2-Hexenal		20	47	41								5	2-Hexenal	-0.820613	-0.624275	-0.8421	-0.818501	-0.794199	-0.803383	-0.839254	-0.853671	-0.647961	-0.544647	-0.573523
PPN079G06	Asparagine synthetase	scaffold_6:1350597..1350235	ppa003265m	GO:0016874, ligase activity	GO:0006082, organic acid metabolism; GO:0006519, amino acid and derivative metabolism; GO:0006807...		CL283Contig1	asparagine synthetase 1 (glutamine-hydrolyzing) / glutamine-dependent asparagine synthetase 1 (AS...	0	AT3G47340	0	Pp-S4_EST1712	0	AJ833245	AJ833245 Prunus persica mesocarp S4 climacteric Prunus persica cDNA clone Pp-S4_EST1712, mRNA seq...	0	AJ833245	Asparagine synthetase [Helianthus annuus (Common sunflower)]	0	TA3367_3760	0	0			Asparagine synthetase (unigene CL283Contig1)	CL283Contig1				362	2858	1350597	scaffold_06		0	0.23			-0.835139	-0.780674	-0.839089	-0.884079	-0.799103	-0.833147	-0.918001	-0.822369	-0.751183	-0.60478	-0.720042
PPN078A07	Calcium-binding protein	scaffold_1:17454369..17455069	ppa011029m	GO:0005488, binding		GO:0016020, membrane	PPN078A07-T7_c_s	calmodulin-like protein (MSS3), identical to calmodulin-like MSS3 from GI:9965747 (Arabidopsis th...	2e-62	AT2G43290			0	DY637249	PU2_plate10_C17 PU2 Prunus persica cDNA similar to weakly similar to calcium-binding protein [Lot...	0	DY637249	Putative calcium binding protein [Arabidopsis thaliana (Mouse-ear cress)]	0	TA4552_3760	0	0			Calcium-binding protein (unigene PPN078A07-T7_c_s)	PPN078A07-T7_c_s				700	318	17455069	scaffold_01		0	0.5			-0.803987	-0.656612	-0.814474	-0.843802	-0.766008	-0.811907	-0.812586	-0.833166	-0.551319	-0.461516	-0.614578
PPN018A06	Oxidase-like protein	scaffold_8:13490416..13490925	ppa007775m				PPN018A06-T7_c_s	oxidoreductase, 2OG-Fe(II) oxygenase family protein, contains similarity to flavonol synthase (FL...	6e-13	AT3G19010	8e-85	Pp-S4_EST2095	1e-132	BQ641088	AJ873291 Prunus persica fruit mesocarp plus epidermis 30 days after bloom Prunus persica cDNA clo...	1e-98	AJ873291	Putative oxidoreductase [Oryza sativa (japonica cultivar-group)]	7e-99	TA6498_3760	0	1e-137			Oxidase-like protein (unigene PPN018A06-T7_c_s)	PPN018A06-T7_c_s				509	4049	13490925	scaffold_08						-0.818611	-0.85233	-0.807803	-0.8378	-0.798413	-0.901983	-0.86665	-0.810898	-0.605272	-0.598363	-0.706325
PPN042B09	Beta-amylase	scaffold_1:10747080..10747576	ppa004116m				PPN042B09-T7_c_s	beta-amylase, putative (BMY3) / 1,4-alpha-D-glucan maltohydrolase, putative, almost identical to ...	3e-18	AT5G18670	0	S44M3	0	DW352924	AJ825460 S4 Prunus persica cDNA clone S44M3, mRNA sequence	0	AJ825460	Beta-amylase [Prunus armeniaca (Apricot)]	0	TA3047_3760	0	0			Beta-amylase (unigene PPN042B09-T7_c_s)	PPN042B09-T7_c_s				496	238	10747576	scaffold_01						-0.811768	-0.702471	-0.785119	-0.809226	-0.716459	-0.770372	-0.74146	-0.804714	-0.590628	-0.609511	-0.48591
PPN078E01	TRANSPORT INHIBITOR RESPONSE 1 protein	scaffold_8:20947547..20948285	ppa003344m	GO:0016874, ligase activity	GO:0006508, proteolysis	GO:0005622, intracellular	PPN078E01-T7_c_s	transport inhibitor response 1 (TIR1) (FBL1), E3 ubiquitin ligase SCF complex F-box subunit; iden...	1e-109	AT3G62980	1e-132	PP_LEa0036H14f	0	DW352044	PU1_plate44_C07 PU1 Prunus persica cDNA clone PU1_plate44_C07 5' similar to PU1_plate44_C07 simil...	0	DW352044	TRANSPORT INHIBITOR RESPONSE 1 protein [Arabidopsis thaliana (Mouse-ear cress)]	0	TA5234_3760	0	0			TRANSPORT INHIBITOR RESPONSE 1 protein (unigene PPN078E01-T7_c_s)	PPN078E01-T7_c_s				738	4249	20948285	scaffold_08						-0.819293	-0.704243	-0.827131	-0.847834	-0.714458	-0.784626	-0.830352	-0.8188	-0.604758	-0.486885	-0.59511
PPN036C09	G5p	scaffold_6:24308387..24308108	ppa003442m	GO:0016787, hydrolase activity			CL544Contig1	phosphoinositide phosphatase family protein, contains similarity to phosphoinositide phosphatase ...	5e-88	AT3G51830			1e-125	DY647311	PU3_plate44_G12 PU3 Prunus persica cDNA similar to similar to phosphoinositide phosphatase family...	1e-126	DY647311	Putative transmembrane protein G5p [Arabidopsis thaliana (Mouse-ear cress)]	1e-126	DY647311	1e-156	0			G5p (unigene CL544Contig1)	CL544Contig1				279	3285	24308387	scaffold_06						-0.899134	-0.750262	-0.898238	-0.923424	-0.8236	-0.829156	-0.767911	-0.872727	-0.729529	-0.662974	-0.588891
PPN078A08	Dehydration-induced protein RD22-like protein 1	scaffold_4:20177505..20178065	ppa008862m				CL1014Contig1	dehydration-responsive protein (RD22), identical to SP:Q08298 Dehydration-responsive protein RD22...	1e-23	AT5G25610	0	PP_LEa0008H08f	0	BU041155	PP_LEa0008H08f Peach developing fruit mesocarp Prunus persica cDNA clone PP_LEa0008H08f, mRNA seq...	0	BU041155	RD22-like protein [Vitis vinifera (Grape)]	0	TA3184_3760	0	0			Dehydration-induced protein RD22-like protein 1 (unigene CL1014Contig1)	CL1014Contig1				560	2354	20178065	scaffold_04		0	0.41			-0.803125	-0.660761	-0.820148	-0.859339	-0.768156	-0.796488	-0.837447	-0.828259	-0.575744	-0.460734	-0.628045
PPN078D01	G5p	scaffold_6:24309577..24309466	ppa003442m	GO:0016787, hydrolase activity			PPN078D01-T7_c_s	phosphoinositide phosphatase family protein, contains similarity to phosphoinositide phosphatase ...	1e-110	AT3G51830			0	DY647311	PU3_plate44_G12 PU3 Prunus persica cDNA similar to similar to phosphoinositide phosphatase family...	0	DY647311	Putative transmembrane protein G5p [Arabidopsis thaliana (Mouse-ear cress)]	0	DY647311	2e-56	0			G5p (unigene PPN078D01-T7_c_s)	PPN078D01-T7_c_s				111	3286	24309577	scaffold_06						-0.833783	-0.811933	-0.848913	-0.88403	-0.794949	-0.822511	-0.790955	-0.804254	-0.695106	-0.640906	-0.610218
PPN075E12	Tubulin folding cofactor B	scaffold_1:12125046..12125376	ppa010616m	GO:0005554, molecular function unknown	GO:0006457, protein folding	GO:0005634, nucleus; GO:0005737, cytoplasm	PPN075E12-T7_c_s	tubulin folding cofactor B, identical to tubulin folding cofactor B GI:20514259 from (Arabidopsis...	4e-54	AT3G10220			3e-79	DY636444	PU1_plate21_B21 PU1 Prunus persica cDNA similar to weakly similar to tubulin folding cofactor B (...	2e-79	DY636444	Tubulin folding cofactor B [Arabidopsis thaliana (Mouse-ear cress)]	1e-79	DY636444	0	1e-144			Tubulin folding cofactor B (unigene PPN075E12-T7_c_s)	PPN075E12-T7_c_s				330	274	12125376	scaffold_01						-0.829899	-0.674644	-0.838563	-0.853167	-0.792869	-0.795751	-0.707397	-0.839681	-0.541697	-0.534542	-0.579828
id	Unigene annotation	Localizacion	Match	GO Molecular Function	GO Biological Process	GO Cellular Component	Unigene ID	Arabidopsis_thaliana_proteins most similar description	Arabidopsis_thaliana_proteins most similar E-value	Arabidopsis_thaliana_proteins most similar ID	ESTreeDB most similar E-value	ESTreeDB most similar ID	GDR_Prunus_ESTs most similar E-value	GDR_Prunus_ESTs most similar ID	NCBI_Prunus_persica_DNA_sequences most similar description	NCBI_Prunus_persica_DNA_sequences most similar E-value	NCBI_Prunus_persica_DNA_sequences most similar ID	Peach_transcripts most similar description	Peach_transcripts most similar E-value	Peach_transcripts most similar ID	Exp_Localizacion	Exp_Transcript	Component	DIP ID	Name	Query	number	OrdenGeneMaths	Orden-Spearman-Acuity	Longitud(nt)	Posicion_ABS	Posicion_SC	Scaffold	q-value(%)-SAM-GRA	q-value(%)-SAM-MxR_01	Fold Change-SAM	Cluster	Nombrefinal	g-Deca-Match Anti-Expression - Pearson Centered (Adv)	4-Methyl-5-pen...-Match Anti-Expression - Pearson Centered (Adv)	2H-Pyran-2-one, 6-pentyl-Match Anti-Expression - Pearson Centered (Adv)	d-Decalactone Match Anti-Expression - Pearson Centered (Adv)	g-Heptalatone-Match Anti-Expression - Pearson Centered (Adv)	g-Hexalactone-Match Anti-Expression - Pearson Centered (Adv)	g-Jasmolactone-Match Anti-Expression - Pearson Centered (Adv)	g-Octolactone-Match Anti-Expression - Pearson Centered (Adv)	3-Hexen-1-ol, acetate, (Z)- (Adv)	Acetic acid, hexyl ester (Adv)	2-Hexen-1-ol, acetate, (E)- (Adv)
PP1005G06	1-aminocyclopropane-1-carboxylate oxidase	scaffold_4:643707..643237	ppa008813m	GO:0005488, binding; GO:0016491, oxidoreductase activity			PP1005G06-T7_c_s	1-aminocyclopropane-1-carboxylate oxidase / ACC oxidase / ethylene-forming enzyme (ACO) (EAT1), I...	7e-88	AT1G05010	1e-84	UD_S4_pcpl7A2Enea	0	DY646444	Prunus persica PP-ACO2 mRNA for 1-aminocyclopropane-1-carboxylate oxidase, partial cds	0	AB044712.1	1-aminocyclopropane-1-carboxylate oxidase [Prunus persica (Peach)]	0	TA6452_3760	0	0			1-aminocyclopropane-1-carboxylate oxidase (unigene PP1005G06-T7_c_s)	PP1005G06-T7_c_s				470	1989	643707	scaffold_04						0.813607	0.746783	0.828616	0.867958	0.787265	0.835921	0.930465	0.820932	0.676976	0.577515	0.642756
PPN070H11	Cytochrome P450 monooxygenase CYP72A59	scaffold_4:8745449..8745840	ppa006310m	GO:0005488, binding; GO:0016491, oxidoreductase activity	GO:0006118, electron transport	GO:0016020, membrane	CL1206Contig1	cytochrome P450, putative, similar to GB:Q05047 from (Catharanthus roseus)	3e-62	AT3G14660	1e-147	PP_LEa0006P04f	0	DY648864	PU4_plate2_H06 PU4 Prunus persica cDNA similar to weakly similar to CP72_CATRO Cytochrome P450 72...	0	DY648864	Cytochrome P450 monooxygenase CYP72B [Medicago truncatula (Barrel medic)]	0	DY648864	0	0			Cytochrome P450 monooxygenase CYP72A59 (unigene CL1206Contig1)	CL1206Contig1				391	2196	8745840	scaffold_04		0	2.15			0.854873	0.816531	0.866344	0.893618	0.837958	0.886706	0.929505	0.846015	0.825321	0.718731	0.68311
PPN069F09	PK11-C1	scaffold_5:5833021..5833415	ppa006108m	GO:0016301, kinase activity			CL802Contig1	protein kinase, putative, similar to abscisic acid-activated protein kinase (Vicia faba) gi:67396...	1e-141	AT4G33950	0	S316A3	0	AJ822722	AJ822722 S3 Prunus persica cDNA clone S316A3, mRNA sequence	0	AJ822722	PK11-C1 [Nicotiana tabacum (Common tobacco)]	0	TA4145_3760	0	0			PK11-C1 (unigene CL802Contig1)	CL802Contig1				394	2481	5833415	scaffold_05						0.785894	0.801553	0.77852	0.81753	0.760625	0.862377	0.960039	0.786935	0.722125	0.600498	0.690133
PPN070H12	Probable xyloglucan endotransglucosylase/hydrolase protein 33 precursor	scaffold_1:25611384..25611819	ppa009090m	GO:0016787, hydrolase activity	GO:0005975, carbohydrate metabolism	GO:0016020, membrane	CL907Contig1	xyloglucan:xyloglucosyl transferase, putative / xyloglucan endotransglycosylase, putative / endo-...	1e-74	AT1G10550											0	0			Probable xyloglucan endotransglucosylase/hydrolase protein 33 precursor (unigene CL907Contig1)	CL907Contig1				435	434	25611819	scaffold_01						0.787677	0.723489	0.772105	0.804842	0.761099	0.787688	0.903227	0.766915	0.84845	0.605544	0.635578
PPN010C01	Prunus_persica transcript; similar to CRHB10 [Ceratopteris richardii (Triangle waterfern)]	scaffold_1:35212923..35212519	ppa008984m				PPN010C01-T7_c_s				0	PP_LEa0033O20f	0	DY651077	PU4_plate43_L05 PU4 Prunus persica cDNA similar to hypothetical protein Homeobox-leucine zipper p...	0	DY651077	CRHB10 [Ceratopteris richardii (Triangle waterfern)]	0	TA4260_3760	0	0			Prunus_persica transcript	PPN010C01-T7_c_s				404	741	35212923	scaffold_01						0.80448	0.710311	0.80971	0.830343	0.759135	0.77964	0.88101	0.776236	0.858299	0.627192	0.588096
PPN054G06	Ethylene receptor	scaffold_1:2385043..2385508	ppa001786m				PPN054G06-T7_c_s				1e-116	PP_S3IIsel_A1_G02	0	DY638528	PU2_plate25_M17 PU2 Prunus persica cDNA similar to weakly similar to FRX297513 Fragaria x ananass...	0	DY638528		0	TA7825_3760	0	0			Ethylene receptor (unigene PPN054G06-T7_c_s)	PPN054G06-T7_c_s				465	56	2385508	scaffold_01						0.863021	0.805408	0.839604	0.854706	0.881881	0.876293	0.813286	0.813724	0.818178	0.79096	0.619994
PPN036E10	At5g03345	scaffold_6:21634344..21634056	ppa015891m	GO:0005554, molecular function unknown		GO:0016020, membrane	PPN036E10-T7_c_s	expressed protein	7e-30	AT5G03345	0	PP_LEa0011M20f	0	DW350146	PU1_plate23_D07 PU1 Prunus persica cDNA clone PU1_plate23_D07 5' similar to PU1_plate23_D07 expre...	0	DW350146	Hypothetical protein [Arabidopsis thaliana (Mouse-ear cress)]	0	TA5905_3760	1e-148	0			At5g03345 (unigene PPN036E10-T7_c_s)	PPN036E10-T7_c_s				288	3182	21634344	scaffold_06						0.723606	0.705938	0.767875	0.807418	0.715734	0.715315	0.906032	0.721222	0.661219	0.482228	0.641448
PPN002B03	Malus_x_domestica transcript; similar to F17O7.2 [Arabidopsis thaliana (Mouse-ear cress)]	scaffold_5:14827374..14827835	ppa007712m				PPN002B03-T7_c_s						1e-136	DY639168	PU2_plate40_K06 PU2 Prunus persica cDNA similar to weakly similar to expressed protein (At5g62520...	1e-136	DY639168	Hypothetical protein [Arabidopsis thaliana (Mouse-ear cress)]	1e-136	TA6066_3760	0	0			Malus_x_domestica transcript	PPN002B03-T7_c_s				461	2698	14827835	scaffold_05						0.764544	0.75179	0.777811	0.813068	0.729506	0.821104	0.948141	0.779318	0.688839	0.572962	0.755738
PP1009G10	1-aminocyclopropane-1-carboxylate oxidase	scaffold_3:16206317..16206056	ppa008791m				CL1056Contig1	1-aminocyclopropane-1-carboxylate oxidase / ACC oxidase / ethylene-forming enzyme (ACO) (EAT1), I...	2e-75	AT1G05010	0	PP_YEa0035B03	0	BU039036	PP_LEa0001A18f Peach developing fruit mesocarp Prunus persica cDNA clone PP_LEa0001A18f, mRNA seq...	0	BU039036	1-aminocyclopropane-1-carboxylate oxidase [Prunus armeniaca (Apricot)]	0	PPPAO1	1e-143	0			1-aminocyclopropane-1-carboxylate oxidase (unigene CL1056Contig1)	CL1056Contig1				261	1774	16206317	scaffold_03						0.781015	0.720299	0.74583	0.774837	0.795883	0.823212	0.782222	0.761655	0.645901	0.646347	0.502729
PPN025B05	Cinnamoyl CoA reductase	scaffold_3:6616836..6617083	ppa006945m	GO:0016491, oxidoreductase activity	GO:0006519, amino acid and derivative metabolism; GO:0006725, aromatic compound metabolism; GO:00...	GO:0008372, cellular component unknown	CL391Contig1	cinnamoyl-CoA reductase, putative, nearly identical to CCR1 (GI:12034897), similar to cinnamoyl C...	2e-71	AT1G15950	0	PP_YEa0023E10	0	DN677182	PP_YEa0023E10 Peach developing fruit mesocarp Stage S4 Prunus persica cDNA clone PP_YEa0023E10 5'...	0	DN677182	Cinnamoyl-CoA reductase [Eucalyptus gunnii (Cider tree)]	0	TA3242_3760	1e-137	0			Cinnamoyl CoA reductase (unigene CL391Contig1)	CL391Contig1				247	1654	6617083	scaffold_03		0	2.45			0.634448	0.557661	0.671535	0.719697	0.608759	0.681092	0.876415	0.68059	0.484496	0.354731	0.577872
id	Unigene annotation	Localizacion	Match	GO Molecular Function	GO Biological Process	GO Cellular Component	Unigene ID	Arabidopsis_thaliana_proteins most similar description	Arabidopsis_thaliana_proteins most similar E-value	Arabidopsis_thaliana_proteins most similar ID	ESTreeDB most similar E-value	ESTreeDB most similar ID	GDR_Prunus_ESTs most similar E-value	GDR_Prunus_ESTs most similar ID	NCBI_Prunus_persica_DNA_sequences most similar description	NCBI_Prunus_persica_DNA_sequences most similar E-value	NCBI_Prunus_persica_DNA_sequences most similar ID	Peach_transcripts most similar description	Peach_transcripts most similar E-value	Peach_transcripts most similar ID	Exp_Localizacion	Exp_Transcript	Component	DIP ID	Name	Query	number	OrdenGeneMaths	Orden-Spearman-Acuity	Longitud(nt)	Posicion_ABS	Posicion_SC	Scaffold	q-value(%)-SAM-GRA	q-value(%)-SAM-MxR_01	Fold Change-SAM	Cluster	Nombrefinal	g-Deca-Match Anti-Expression - Pearson Centered (Adv)	4-Methyl-5-pen...-Match Anti-Expression - Pearson Centered (Adv)	2H-Pyran-2-one, 6-pentyl-Match Anti-Expression - Pearson Centered (Adv)	d-Decalactone Match Anti-Expression - Pearson Centered (Adv)	g-Heptalatone-Match Anti-Expression - Pearson Centered (Adv)	g-Hexalactone-Match Anti-Expression - Pearson Centered (Adv)	g-Jasmolactone-Match Anti-Expression - Pearson Centered (Adv)	g-Octolactone-Match Anti-Expression - Pearson Centered (Adv)	3-Hexen-1-ol, acetate, (Z)- (Adv)	Acetic acid, hexyl ester (Adv)	2-Hexen-1-ol, acetate, (E)- (Adv)
PP1005G06	1-aminocyclopropane-1-carboxylate oxidase	scaffold_4:643707..643237	ppa008813m	GO:0005488, binding; GO:0016491, oxidoreductase activity			PP1005G06-T7_c_s	1-aminocyclopropane-1-carboxylate oxidase / ACC oxidase / ethylene-forming enzyme (ACO) (EAT1), I...	7e-88	AT1G05010	1e-84	UD_S4_pcpl7A2Enea	0	DY646444	Prunus persica PP-ACO2 mRNA for 1-aminocyclopropane-1-carboxylate oxidase, partial cds	0	AB044712.1	1-aminocyclopropane-1-carboxylate oxidase [Prunus persica (Peach)]	0	TA6452_3760	0	0			1-aminocyclopropane-1-carboxylate oxidase (unigene PP1005G06-T7_c_s)	PP1005G06-T7_c_s				470	1989	643707	scaffold_04						0.813607	0.746783	0.828616	0.867958	0.787265	0.835921	0.930465	0.820932	0.676976	0.577515	0.642756
PPN070H11	Cytochrome P450 monooxygenase CYP72A59	scaffold_4:8745449..8745840	ppa006310m	GO:0005488, binding; GO:0016491, oxidoreductase activity	GO:0006118, electron transport	GO:0016020, membrane	CL1206Contig1	cytochrome P450, putative, similar to GB:Q05047 from (Catharanthus roseus)	3e-62	AT3G14660	1e-147	PP_LEa0006P04f	0	DY648864	PU4_plate2_H06 PU4 Prunus persica cDNA similar to weakly similar to CP72_CATRO Cytochrome P450 72...	0	DY648864	Cytochrome P450 monooxygenase CYP72B [Medicago truncatula (Barrel medic)]	0	DY648864	0	0			Cytochrome P450 monooxygenase CYP72A59 (unigene CL1206Contig1)	CL1206Contig1				391	2196	8745840	scaffold_04		0	2.15			0.854873	0.816531	0.866344	0.893618	0.837958	0.886706	0.929505	0.846015	0.825321	0.718731	0.68311
PPN069F09	PK11-C1	scaffold_5:5833021..5833415	ppa006108m	GO:0016301, kinase activity			CL802Contig1	protein kinase, putative, similar to abscisic acid-activated protein kinase (Vicia faba) gi:67396...	1e-141	AT4G33950	0	S316A3	0	AJ822722	AJ822722 S3 Prunus persica cDNA clone S316A3, mRNA sequence	0	AJ822722	PK11-C1 [Nicotiana tabacum (Common tobacco)]	0	TA4145_3760	0	0			PK11-C1 (unigene CL802Contig1)	CL802Contig1				394	2481	5833415	scaffold_05						0.785894	0.801553	0.77852	0.81753	0.760625	0.862377	0.960039	0.786935	0.722125	0.600498	0.690133
PPN070H12	Probable xyloglucan endotransglucosylase/hydrolase protein 33 precursor	scaffold_1:25611384..25611819	ppa009090m	GO:0016787, hydrolase activity	GO:0005975, carbohydrate metabolism	GO:0016020, membrane	CL907Contig1	xyloglucan:xyloglucosyl transferase, putative / xyloglucan endotransglycosylase, putative / endo-...	1e-74	AT1G10550											0	0			Probable xyloglucan endotransglucosylase/hydrolase protein 33 precursor (unigene CL907Contig1)	CL907Contig1				435	434	25611819	scaffold_01						0.787677	0.723489	0.772105	0.804842	0.761099	0.787688	0.903227	0.766915	0.84845	0.605544	0.635578
PPN010C01	Prunus_persica transcript; similar to CRHB10 [Ceratopteris richardii (Triangle waterfern)]	scaffold_1:35212923..35212519	ppa008984m				PPN010C01-T7_c_s				0	PP_LEa0033O20f	0	DY651077	PU4_plate43_L05 PU4 Prunus persica cDNA similar to hypothetical protein Homeobox-leucine zipper p...	0	DY651077	CRHB10 [Ceratopteris richardii (Triangle waterfern)]	0	TA4260_3760	0	0			Prunus_persica transcript	PPN010C01-T7_c_s				404	741	35212923	scaffold_01						0.80448	0.710311	0.80971	0.830343	0.759135	0.77964	0.88101	0.776236	0.858299	0.627192	0.588096
PPN054G06	Ethylene receptor	scaffold_1:2385043..2385508	ppa001786m				PPN054G06-T7_c_s				1e-116	PP_S3IIsel_A1_G02	0	DY638528	PU2_plate25_M17 PU2 Prunus persica cDNA similar to weakly similar to FRX297513 Fragaria x ananass...	0	DY638528		0	TA7825_3760	0	0			Ethylene receptor (unigene PPN054G06-T7_c_s)	PPN054G06-T7_c_s				465	56	2385508	scaffold_01						0.863021	0.805408	0.839604	0.854706	0.881881	0.876293	0.813286	0.813724	0.818178	0.79096	0.619994
PPN036E10	At5g03345	scaffold_6:21634344..21634056	ppa015891m	GO:0005554, molecular function unknown		GO:0016020, membrane	PPN036E10-T7_c_s	expressed protein	7e-30	AT5G03345	0	PP_LEa0011M20f	0	DW350146	PU1_plate23_D07 PU1 Prunus persica cDNA clone PU1_plate23_D07 5' similar to PU1_plate23_D07 expre...	0	DW350146	Hypothetical protein [Arabidopsis thaliana (Mouse-ear cress)]	0	TA5905_3760	1e-148	0			At5g03345 (unigene PPN036E10-T7_c_s)	PPN036E10-T7_c_s				288	3182	21634344	scaffold_06						0.723606	0.705938	0.767875	0.807418	0.715734	0.715315	0.906032	0.721222	0.661219	0.482228	0.641448
PPN002B03	Malus_x_domestica transcript; similar to F17O7.2 [Arabidopsis thaliana (Mouse-ear cress)]	scaffold_5:14827374..14827835	ppa007712m				PPN002B03-T7_c_s						1e-136	DY639168	PU2_plate40_K06 PU2 Prunus persica cDNA similar to weakly similar to expressed protein (At5g62520...	1e-136	DY639168	Hypothetical protein [Arabidopsis thaliana (Mouse-ear cress)]	1e-136	TA6066_3760	0	0			Malus_x_domestica transcript	PPN002B03-T7_c_s				461	2698	14827835	scaffold_05						0.764544	0.75179	0.777811	0.813068	0.729506	0.821104	0.948141	0.779318	0.688839	0.572962	0.755738
PP1009G10	1-aminocyclopropane-1-carboxylate oxidase	scaffold_3:16206317..16206056	ppa008791m				CL1056Contig1	1-aminocyclopropane-1-carboxylate oxidase / ACC oxidase / ethylene-forming enzyme (ACO) (EAT1), I...	2e-75	AT1G05010	0	PP_YEa0035B03	0	BU039036	PP_LEa0001A18f Peach developing fruit mesocarp Prunus persica cDNA clone PP_LEa0001A18f, mRNA seq...	0	BU039036	1-aminocyclopropane-1-carboxylate oxidase [Prunus armeniaca (Apricot)]	0	PPPAO1	1e-143	0			1-aminocyclopropane-1-carboxylate oxidase (unigene CL1056Contig1)	CL1056Contig1				261	1774	16206317	scaffold_03						0.781015	0.720299	0.74583	0.774837	0.795883	0.823212	0.782222	0.761655	0.645901	0.646347	0.502729
PPN025B05	Cinnamoyl CoA reductase	scaffold_3:6616836..6617083	ppa006945m	GO:0016491, oxidoreductase activity	GO:0006519, amino acid and derivative metabolism; GO:0006725, aromatic compound metabolism; GO:00...	GO:0008372, cellular component unknown	CL391Contig1	cinnamoyl-CoA reductase, putative, nearly identical to CCR1 (GI:12034897), similar to cinnamoyl C...	2e-71	AT1G15950	0	PP_YEa0023E10	0	DN677182	PP_YEa0023E10 Peach developing fruit mesocarp Stage S4 Prunus persica cDNA clone PP_YEa0023E10 5'...	0	DN677182	Cinnamoyl-CoA reductase [Eucalyptus gunnii (Cider tree)]	0	TA3242_3760	1e-137	0			Cinnamoyl CoA reductase (unigene CL391Contig1)	CL391Contig1				247	1654	6617083	scaffold_03		0	2.45			0.634448	0.557661	0.671535	0.719697	0.608759	0.681092	0.876415	0.68059	0.484496	0.354731	0.577872
id	Unigene annotation	Localizacion	Match	GO Molecular Function	GO Biological Process	GO Cellular Component	Unigene ID	Arabidopsis_thaliana_proteins most similar description	Arabidopsis_thaliana_proteins most similar E-value	Arabidopsis_thaliana_proteins most similar ID	ESTreeDB most similar E-value	ESTreeDB most similar ID	GDR_Prunus_ESTs most similar E-value	GDR_Prunus_ESTs most similar ID	NCBI_Prunus_persica_DNA_sequences most similar description	NCBI_Prunus_persica_DNA_sequences most similar E-value	NCBI_Prunus_persica_DNA_sequences most similar ID	Peach_transcripts most similar description	Peach_transcripts most similar E-value	Peach_transcripts most similar ID	Exp_Localizacion	Exp_Transcript	Component	DIP ID	Name	Query	number	OrdenGeneMaths	Orden-Spearman-Acuity	Longitud(nt)	Posicion_ABS	Posicion_SC	Scaffold	q-value(%)-SAM-GRA	q-value(%)-SAM-MxR_01	Fold Change-SAM	Cluster	Nombrefinal	g-Deca-Match Anti-Expression - Pearson Centered (Adv)	4-Methyl-5-pen...-Match Anti-Expression - Pearson Centered (Adv)	2H-Pyran-2-one, 6-pentyl-Match Anti-Expression - Pearson Centered (Adv)	d-Decalactone Match Anti-Expression - Pearson Centered (Adv)	g-Heptalatone-Match Anti-Expression - Pearson Centered (Adv)	g-Hexalactone-Match Anti-Expression - Pearson Centered (Adv)	g-Jasmolactone-Match Anti-Expression - Pearson Centered (Adv)	g-Octolactone-Match Anti-Expression - Pearson Centered (Adv)	3-Hexen-1-ol, acetate, (Z)- (Adv)	Acetic acid, hexyl ester (Adv)	2-Hexen-1-ol, acetate, (E)- (Adv)
PP1005G06	1-aminocyclopropane-1-carboxylate oxidase	scaffold_4:643707..643237	ppa008813m	GO:0005488, binding; GO:0016491, oxidoreductase activity			PP1005G06-T7_c_s	1-aminocyclopropane-1-carboxylate oxidase / ACC oxidase / ethylene-forming enzyme (ACO) (EAT1), I...	7e-88	AT1G05010	1e-84	UD_S4_pcpl7A2Enea	0	DY646444	Prunus persica PP-ACO2 mRNA for 1-aminocyclopropane-1-carboxylate oxidase, partial cds	0	AB044712.1	1-aminocyclopropane-1-carboxylate oxidase [Prunus persica (Peach)]	0	TA6452_3760	0	0			1-aminocyclopropane-1-carboxylate oxidase (unigene PP1005G06-T7_c_s)	PP1005G06-T7_c_s				470	1989	643707	scaffold_04						0.813607	0.746783	0.828616	0.867958	0.787265	0.835921	0.930465	0.820932	0.676976	0.577515	0.642756
PPN070H11	Cytochrome P450 monooxygenase CYP72A59	scaffold_4:8745449..8745840	ppa006310m	GO:0005488, binding; GO:0016491, oxidoreductase activity	GO:0006118, electron transport	GO:0016020, membrane	CL1206Contig1	cytochrome P450, putative, similar to GB:Q05047 from (Catharanthus roseus)	3e-62	AT3G14660	1e-147	PP_LEa0006P04f	0	DY648864	PU4_plate2_H06 PU4 Prunus persica cDNA similar to weakly similar to CP72_CATRO Cytochrome P450 72...	0	DY648864	Cytochrome P450 monooxygenase CYP72B [Medicago truncatula (Barrel medic)]	0	DY648864	0	0			Cytochrome P450 monooxygenase CYP72A59 (unigene CL1206Contig1)	CL1206Contig1				391	2196	8745840	scaffold_04		0	2.15			0.854873	0.816531	0.866344	0.893618	0.837958	0.886706	0.929505	0.846015	0.825321	0.718731	0.68311
PPN069F09	PK11-C1	scaffold_5:5833021..5833415	ppa006108m	GO:0016301, kinase activity			CL802Contig1	protein kinase, putative, similar to abscisic acid-activated protein kinase (Vicia faba) gi:67396...	1e-141	AT4G33950	0	S316A3	0	AJ822722	AJ822722 S3 Prunus persica cDNA clone S316A3, mRNA sequence	0	AJ822722	PK11-C1 [Nicotiana tabacum (Common tobacco)]	0	TA4145_3760	0	0			PK11-C1 (unigene CL802Contig1)	CL802Contig1				394	2481	5833415	scaffold_05						0.785894	0.801553	0.77852	0.81753	0.760625	0.862377	0.960039	0.786935	0.722125	0.600498	0.690133
PPN070H12	Probable xyloglucan endotransglucosylase/hydrolase protein 33 precursor	scaffold_1:25611384..25611819	ppa009090m	GO:0016787, hydrolase activity	GO:0005975, carbohydrate metabolism	GO:0016020, membrane	CL907Contig1	xyloglucan:xyloglucosyl transferase, putative / xyloglucan endotransglycosylase, putative / endo-...	1e-74	AT1G10550											0	0			Probable xyloglucan endotransglucosylase/hydrolase protein 33 precursor (unigene CL907Contig1)	CL907Contig1				435	434	25611819	scaffold_01						0.787677	0.723489	0.772105	0.804842	0.761099	0.787688	0.903227	0.766915	0.84845	0.605544	0.635578
PPN010C01	Prunus_persica transcript; similar to CRHB10 [Ceratopteris richardii (Triangle waterfern)]	scaffold_1:35212923..35212519	ppa008984m				PPN010C01-T7_c_s				0	PP_LEa0033O20f	0	DY651077	PU4_plate43_L05 PU4 Prunus persica cDNA similar to hypothetical protein Homeobox-leucine zipper p...	0	DY651077	CRHB10 [Ceratopteris richardii (Triangle waterfern)]	0	TA4260_3760	0	0			Prunus_persica transcript	PPN010C01-T7_c_s				404	741	35212923	scaffold_01						0.80448	0.710311	0.80971	0.830343	0.759135	0.77964	0.88101	0.776236	0.858299	0.627192	0.588096
PPN054G06	Ethylene receptor	scaffold_1:2385043..2385508	ppa001786m				PPN054G06-T7_c_s				1e-116	PP_S3IIsel_A1_G02	0	DY638528	PU2_plate25_M17 PU2 Prunus persica cDNA similar to weakly similar to FRX297513 Fragaria x ananass...	0	DY638528		0	TA7825_3760	0	0			Ethylene receptor (unigene PPN054G06-T7_c_s)	PPN054G06-T7_c_s				465	56	2385508	scaffold_01						0.863021	0.805408	0.839604	0.854706	0.881881	0.876293	0.813286	0.813724	0.818178	0.79096	0.619994
PPN036E10	At5g03345	scaffold_6:21634344..21634056	ppa015891m	GO:0005554, molecular function unknown		GO:0016020, membrane	PPN036E10-T7_c_s	expressed protein	7e-30	AT5G03345	0	PP_LEa0011M20f	0	DW350146	PU1_plate23_D07 PU1 Prunus persica cDNA clone PU1_plate23_D07 5' similar to PU1_plate23_D07 expre...	0	DW350146	Hypothetical protein [Arabidopsis thaliana (Mouse-ear cress)]	0	TA5905_3760	1e-148	0			At5g03345 (unigene PPN036E10-T7_c_s)	PPN036E10-T7_c_s				288	3182	21634344	scaffold_06						0.723606	0.705938	0.767875	0.807418	0.715734	0.715315	0.906032	0.721222	0.661219	0.482228	0.641448
PPN002B03	Malus_x_domestica transcript; similar to F17O7.2 [Arabidopsis thaliana (Mouse-ear cress)]	scaffold_5:14827374..14827835	ppa007712m				PPN002B03-T7_c_s						1e-136	DY639168	PU2_plate40_K06 PU2 Prunus persica cDNA similar to weakly similar to expressed protein (At5g62520...	1e-136	DY639168	Hypothetical protein [Arabidopsis thaliana (Mouse-ear cress)]	1e-136	TA6066_3760	0	0			Malus_x_domestica transcript	PPN002B03-T7_c_s				461	2698	14827835	scaffold_05						0.764544	0.75179	0.777811	0.813068	0.729506	0.821104	0.948141	0.779318	0.688839	0.572962	0.755738
PP1009G10	1-aminocyclopropane-1-carboxylate oxidase	scaffold_3:16206317..16206056	ppa008791m				CL1056Contig1	1-aminocyclopropane-1-carboxylate oxidase / ACC oxidase / ethylene-forming enzyme (ACO) (EAT1), I...	2e-75	AT1G05010	0	PP_YEa0035B03	0	BU039036	PP_LEa0001A18f Peach developing fruit mesocarp Prunus persica cDNA clone PP_LEa0001A18f, mRNA seq...	0	BU039036	1-aminocyclopropane-1-carboxylate oxidase [Prunus armeniaca (Apricot)]	0	PPPAO1	1e-143	0			1-aminocyclopropane-1-carboxylate oxidase (unigene CL1056Contig1)	CL1056Contig1				261	1774	16206317	scaffold_03						0.781015	0.720299	0.74583	0.774837	0.795883	0.823212	0.782222	0.761655	0.645901	0.646347	0.502729
PPN025B05	Cinnamoyl CoA reductase	scaffold_3:6616836..6617083	ppa006945m	GO:0016491, oxidoreductase activity	GO:0006519, amino acid and derivative metabolism; GO:0006725, aromatic compound metabolism; GO:00...	GO:0008372, cellular component unknown	CL391Contig1	cinnamoyl-CoA reductase, putative, nearly identical to CCR1 (GI:12034897), similar to cinnamoyl C...	2e-71	AT1G15950	0	PP_YEa0023E10	0	DN677182	PP_YEa0023E10 Peach developing fruit mesocarp Stage S4 Prunus persica cDNA clone PP_YEa0023E10 5'...	0	DN677182	Cinnamoyl-CoA reductase [Eucalyptus gunnii (Cider tree)]	0	TA3242_3760	1e-137	0			Cinnamoyl CoA reductase (unigene CL391Contig1)	CL391Contig1				247	1654	6617083	scaffold_03		0	2.45			0.634448	0.557661	0.671535	0.719697	0.608759	0.681092	0.876415	0.68059	0.484496	0.354731	0.577872
[truncated: 41 more columns]
