# Supplementary material for: An integrative “omics” approach identifies new candidate genes to impact aroma volatiles in peach fruit
Source: BMC Genomics. 2013 May 23;14:343. doi: 10.1186/1471-2164-14-343 (PMC3685534; doi:10.1186/1471-2164-14-343)
Supplement: Additional file 12: Table S8 — Sub-cluster of genes obtained by CNA. For each gene, the microarray id (id), the unigene id and annotation, and a set of topological network parameters of its node are shown. The gene annotated as “0.00E+00” indicate that either no homologue was found or the homologue found has unknown function. For a detailed description of ChillPeach unigene functional annotation see Ogundiwin et al. [5]. [file 1471-2164-14-343-S12.xls]

## Sheet: Sub-Clusters
Sub-cluster A: Direct related to C3 volatiles
id	Unigene id	Unigene annotation	Degree	Average Shortest Path Length	Betweenness Centrality	Closeness Centrality	Clustering Coefficient	Neighborhood Connectivity	Radiality	Stress
PPN010B11	PPN010B11-T7_c_s	Serine-threonine protein kinase, putative	40	2.24151	0.018605	0.446128	0.389812	28.8605	0.793082	25158
PP1005G06	PP1005G06-T7_c_s	1-aminocyclopropane-1-carboxylate oxidase	39	2.10566	0.0197866	0.47491	0.369979	34	0.815723	30864
PPN069F09	CL802Contig1	PK11-C1	39	2.03396	0.0495941	0.491651	0.306738	30.6042	0.827673	65840
PPN070H11	CL1206Contig1	Cytochrome P450 monooxygenase CYP72A59	37	2.07925	0.0240831	0.480944	0.370953	34.4681	0.820126	42340
PPN032F06	PPN032F06-T7_c_s	PDR-like ABC-transporter	28	2.43774	0.0126565	0.410217	0.497354	26.3929	0.760377	21126
PPN031F12	PPN031F12-T7_c_s	Novel plant SNARE 13	28	2.48679	0.00613759	0.402124	0.555556	24.8214	0.752201	14522
PPN070H12	CL907Contig1	Probable xyloglucan endotransglucosylase/hydrolase protein 33 precursor	26	2.36604	0.00849155	0.422648	0.464615	29.5	0.772327	11690
PP1006H04	PP1006H04-T7_c_s	UDP-glucuronic acid decarboxylase 3	26	2.49434	0.00307461	0.400908	0.6	26.0769	0.750943	7664
PP1004C02	PP1004C02-T7_c_s	Calcium binding protein	26	2.53962	0.00841399	0.393759	0.501425	21.7778	0.743396	12470
PPN031G12	PPN031G12-T7_c_s	Os09g0509300 protein	26	2.54717	0.00367676	0.392593	0.581538	23.6154	0.742138	9260
PPN047B10	PPN047B10-T7_c_s	Mitochondrial pyruvate dehydrogenase kinase isoform 2	23	2.50566	0.00837454	0.399096	0.536667	23.64	0.749057	9556
PPN051H01	PPN051H01-T7_c_s	At1g72790/F28P22_2	19	2.66415	0.00083833	0.375354	0.71345	23.8947	0.722642	1360
PPN036E10	PPN036E10-T7_c_s	At5g03345	19	2.46415	0.00065053	0.405819	0.678363	34.1053	0.755975	1496
PPN004H06	CL488Contig1	1-aminocyclopropane-1-carboxylate synthase 1	17	2.44528	0.00123974	0.408951	0.625	34.6471	0.759119	2084
Sub-cluster A.1: Direct related to sub-cluster A genes
id	Unigene ID	Unigene annotation	Degree	Average Shortest Path Length	Betweenness Centrality	Closeness Centrality	Clustering Coefficient	Neighborhood Connectivity	Radiality	Stress
PP1001D01	PP1001D01-T7_c_s	methyltransferase, TIGR00027 family protein	24	2.56604	0.00711862	0.389706	0.568841	22.2083	0.738994	12542
PPN016D08	CL1109Contig1	Putative coated vesicle membrane protein	21	2.58868	0.00374751	0.386297	0.633333	22.8095	0.73522	6922
PPN051F01	PPN051F01-T7_c_s	BY-2 kinesin-like protein 5	20	2.70943	0.00464591	0.369081	0.585714	19.9048	0.715094	6234
PP1005B01	PP1005B01-T7_c_s	Os10g0541200 protein	19	2.66415	0.00092516	0.375354	0.719298	24.1053	0.722642	2076
PPN072E04	CL741Contig1	Serine/threonine-protein phosphatase PP2A-3 catalytic subunit	19	2.53208	0.00063369	0.394933	0.666667	31.8421	0.744654	1618
PPN024B04	PPN024B04-T7_c_s	Prunus_persica transcript; similar to NAD-dependent epimerase/dehydratase family protein-like pro...	17	2.54717	0.00339146	0.392593	0.661765	26.5882	0.742138	6642
PPN005F09	CL205Contig1	Similarity to endo-1	17	2.6	0.00076288	0.384615	0.573529	25.7647	0.733333	1006
PP1009H04	PP1009H04-T7_c_s	Anthocyanin-related membrane protein 1	16	2.55849	0.00133173	0.390855	0.683333	29.75	0.740252	3404
PP1001C07	CL142Contig1	Mitochondrial pyruvate dehydrogenase kinase isoform 2	16	2.67547	0.00242001	0.373766	0.75	24.4375	0.720755	3528
PPN054G02	CL209Contig1	PRIB5 protein	16	2.63396	0.00056607	0.379656	0.733333	25.0625	0.727673	1388
PP1004C03	CL1388Contig1	F1B16.12 protein	13	3.31321	0.00037073	0.301822	0.653846	17.9231	0.614465	412
PPN025B05	CL391Contig1	Cinnamoyl CoA reductase	13	2.64528	0.00018441	0.378031	0.705128	26.9231	0.725786	290
PPN048F08	CL1468Contig1	Putative seed imbibition protein	12	2.69057	0.00011243	0.371669	0.848485	27.5	0.718239	200
PPN019B02	PPN019B02-T7_c_s	AT5g18400/F20L16_120	12	3.30189	0.00016202	0.302857	0.727273	20	0.616352	104
PP1009B02	CL597Contig1	Zinc finger, RING-type; Zinc finger, CHY-type	12	2.83774	0.00406711	0.352394	0.439394	19.75	0.693711	3370
PPN029A02	PPN029A02-T7_c_s	Putative peptide transporter	11	3.26038	5.82e-05	0.306713	0.836364	21.7273	0.62327	118
PP1006E09	PP1006E09-T7_c_s	Putative ABC transporter	9	3.35094	5.071e-05	0.298423	0.833333	21	0.608176	30
PP1006C02	PP1006C02-T7_c_s	Gb|AAF16548.1	9	3.27547	7.929e-05	0.3053	0.833333	20.8889	0.620755	70
PP1004D03	PP1004D03-T7_c_s	Putative 3-deoxy-D-arabino-heptulosonate 7-phosphate synthase 3	5	3.36604	6.049e-05	0.297085	0.7	17.8	0.60566	48
PPN018E08	PPN018E08-T7_c_s	Prunus_cerasus transcript; similar to At2g44770/F16B22.26 [Arabidopsis thaliana (Mouse-ear cress)...	4	3.53208	3.57e-06	0.28312	0.833333	18.5	0.577987	2
Sub-cluster A.2: Inverse related to C3 volatiles
id	Unigene ID	Unigene annotation	Degree	Average Shortest Path Length	Betweenness Centrality	Closeness Centrality	Clustering Coefficient	Neighborhood Connectivity	Radiality	Stress
PPN079G06	CL283Contig1	Asparagine synthetase	37	2.03774	0.0334978	0.490741	0.342761	34.5636	0.827044	50900
PPN057F09	PPN057F09-T7_c_s	T29M8.4 protein	23	2.11321	0.0172525	0.473214	0.40051	38.0816	0.814465	31604
Sub-cluster B: Direct related to C1 volatiles
id	Unigene ID	Unigene annotation	Degree	Average Shortest Path Length	Betweenness Centrality	Closeness Centrality	Clustering Coefficient	Neighborhood Connectivity	Radiality	Stress
PPN041C10	PPN041C10-T7_c_s	Ribose-phosphate pyrophosphokinase 4	31	2.50943	0.0278412	0.398496	0.384946	20.7742	0.748428	46834
PPN026D01	CL829Contig1	no_annotation_available	29	2.31321	0.00956718	0.4323	0.472906	31.3793	0.781132	18452
PPN061B02	PPN061B02-T7_c_s	Ribose-phosphate pyrophosphokinase 4	25	2.59623	0.00946784	0.385174	0.473333	21.72	0.733962	23164
PPN066B05	CL763Contig1	Ripening-related protein-like	24	2.26038	0.00366928	0.442404	0.583333	34.7917	0.789937	5316
PPN066C05	CL811Contig1	Tub family, putative	22	2.38491	0.00378562	0.419304	0.619048	32.6364	0.769182	6564
PP1009A02	CL604Contig1	CAMP response element binding (CREB) protein	13	2.57736	0.00138606	0.387994	0.589744	28.2308	0.737107	1274
PPN009B08	CL949Contig1	Protein At1g45233	10	2.93208	4.013e-05	0.341055	0.911111	23.1	0.677987	94
PPN001H09	CL1377Contig1	YUP8H12R.39 protein	7	2.72453	0.00059103	0.367036	0.714286	20.8571	0.712579	656
Sub-cluster C: Direct related to C2 volatiles
id	Unigene ID	Unigene annotation	Degree	Average Shortest Path Length	Betweenness Centrality	Closeness Centrality	Clustering Coefficient	Neighborhood Connectivity	Radiality	Stress
PPN062D06	CL1295Contig1	UDP-arabinose 4-epimerase 1	35	2.02642	0.0264022	0.493482	0.396259	36.2245	0.828931	48550
PP1004G05	PP1004G05-T7_c_s	no_annotation_available	28	2.27925	0.00370964	0.438742	0.621693	35.3571	0.786792	6668
PP1004A06	PP1004A06-T7_c_s	Gibberellin 2-oxidase	19	2.3434	0.00416582	0.426731	0.590643	37.3158	0.776101	5856
Sub-cluster D: Direct related to sub-clusters A, B and C genes
id	Unigene ID	Unigene annotation	Degree	Average Shortest Path Length	Betweenness Centrality	Closeness Centrality	Clustering Coefficient	Neighborhood Connectivity	Radiality	Stress
PP1003H12	CL1053Contig1	Imbibition protein homolog	31	2.21132	0.00929601	0.452218	0.436323	33.814	0.798113	19676
PP1002E07	CL1Contig1	Omega-6 fatty acid desaturase	29	2.31321	0.00399741	0.4323	0.591133	34.069	0.781132	7732
PPN009C07	CL761Contig1	AJ533535 S3II Prunus persica cDNA clone PP_S3II_T5_SP6, mRNA sequence	27	2.45283	0.00169395	0.407692	0.655271	32.6296	0.757862	4212
PPN070D11	PPN070D11-T7_c_s	Protein At5g25010	27	2.26038	0.00784547	0.442404	0.457317	34.1951	0.789937	17286
PP1004F06	PP1004F06-T7_c_s	Vesicle-associated membrane protein 727	26	2.4	0.00175688	0.416667	0.643077	34.1923	0.766667	3886
PPN054G06	PPN054G06-T7_c_s	Ethylene receptor	25	2.35849	0.00406672	0.424	0.523333	32.8	0.773585	8324
PP1004H08	CL740Contig1	no_annotation_available	24	2.2717	0.00617749	0.440199	0.491228	34.9487	0.78805	14062
PPN059A01	CL1253Contig1	0	23	2.41132	0.00988673	0.41471	0.458498	31	0.76478	18578
PP1001A05	CL35Contig1	Pyruvate decarboxylase 1	22	2.66415	0.00096578	0.375354	0.705628	31.1818	0.722642	2590
PP1003A01	PP1003A01-T7_c_s	Soluble starch synthase	19	2.55094	0.0004258	0.392012	0.842105	33.3158	0.741509	1408
PPN070B11	PPN070B11-T7_c_s	Kinase-like protein	16	2.7283	9.355e-05	0.366528	0.9	30.875	0.71195	348
PP1001C04	PP1001C04-T7_c_s	Ring zinc finger protein	15	2.85283	0.00180995	0.350529	0.647619	26.5333	0.691195	2672
PPN032A08	PPN032A08-T7_c_s	F19G10.11 protein	9	2.89434	2.374e-05	0.345502	0.916667	30.5556	0.684277	60
Table S8.
