# Supplementary material for: An integrative “omics” approach identifies new candidate genes to impact aroma volatiles in peach fruit
Source: BMC Genomics. 2013 May 23;14:343. doi: 10.1186/1471-2164-14-343 (PMC3685534; doi:10.1186/1471-2164-14-343)
Supplement: Additional file 16: Table S9 — Composition of fatty acid in yeast expressing PpFAD_1B-6. The % of total fatty acid content is shown for palmitic acid (16:0), palmitoleic acid (16:1), estearic acid (18:0), and ricinoleic acid (18:1-OH). No significant differences in fatty acid levels between treatments were detected by ANOVA (p<0.05), indicated by the same letter. The inducing and non-inducing conditions are indicated by + and -, respectively. The mean of three determinations (n=3) are shown. n.d.: not detected. [file 1471-2164-14-343-S16.xlsx]

## Sheet: Tabla
		Fatty Acid content (% of Total)
Construction	Induction	C16:0	C16:1	C18:0	C18:1-OH
PpFAD-1B_6	+	17.28a	31.22a	7.72a	n.d.
	-	19.71a	30.89a	8.64a	n.d.
Control LacZ	+	19.86a	32.86a	7.86a	n.d.
	-	20.76a	31.33a	8.42a	n.d.
Table S9.
